# Supplementary material for: Synthesis and crystal structure of trans-di­aqua(1,4,8,11-tetra­aza­undeca­ne)copper(II) isophthalate monohydrate
Source: Acta Crystallogr E Crystallogr Commun. 2022 Jul 29;78(Pt 8):851–4. doi: 10.1107/S2056989022007538 (PMC9361364; doi:10.1107/S2056989022007538)
Supplement: Supplementary file 1 [file e-78-00851-sup1.cif]

##############################################################################
#                                                                            #
# This CIF contains the data in a paper accepted for publication in          #
# Acta Crystallographica Section E. It conforms to the requirements of       #
# Notes for Authors for Acta Crystallographica Section E, and has been       #
# peer reviewed under the auspices of the IUCr Commission on Journals.       #
#                                                                            #
# Full details of the Crystallographic Information File format               #
# are given in the paper "The Crystallographic Information File (CIF):       #
# a New Standard Archive File for Crystallography" by S. R. Hall, F. H.      #
# Allen and I. D. Brown [Acta Cryst. (1991), A47, 655-685].                  #
#                                                                            #
# The current version of the core CIF dictionary is obtainable from          #
# ftp://ftp.iucr.org/pub/cif_core.dic.                                       #
#                                                                            #
# Software is freely available for graphical display of the structure(s)     #
# in this CIF. For information consult the CIF software page                 #
# http://www.iucr.org/resources/cif/software.                                #
#                                                                            #
# This file may be used for bona fide research purposes within the           #
# scientific community so long as proper attribution is given to the journal # 
# article from which it was obtained.                                        #
#                                                                            #
##############################################################################
data_I
_audit_creation_method
;
Olex2 1.5
(compiled 2022.04.07 svn.rca3783a0 for OlexSys, GUI svn.r6498)
;
_journal_date_recd_electronic     2022-07-20
_journal_date_accepted     2022-07-22
_journal_name_full     'Acta Crystallographica, Section E'
_journal_year     2022
_journal_volume     78
_journal_issue      8
_journal_page_first     851
_journal_page_last     854
_journal_paper_category     GM
_journal_paper_doi     10.1107/S2056989022007538
_journal_coeditor_code     HB8031
_publ_contact_author_name     'Yaroslaw D. Lampeka'
_publ_contact_author_address
;
L. V. Pisarzhevskii Institute of Physical Chemistry of the National
Academy of Sciences of Ukraine, Prospekt Nauki 31, 03028 Kiev, Ukraine
;
_publ_contact_author_email     ?
_publ_contact_author_fax     '+38 044 525 23 70'
_publ_contact_author_phone     '+38 044 525 65 40'
_publ_section_title
;
Synthesis and crystal structure of
<i>trans</i>-diaqua(1,4,8,11-tetraazaundecane)copper(II) isophthalate
monohydrate
;
_publ_section_title_footnote     .
loop_
    _publ_author_name
    _publ_author_footnote
    _publ_author_address
    'Tsymbal, Liudmyla V.' .
;
L. V. Pisarzhevskii Institute of Physical Chemistry of the National Academy of
Sciences of Ukraine, Prospekt Nauki 31, 03028 Kiev,
Ukraine
;
    'Arion, Vladimir B.' .
;
Institute of Inorganic Chemistry of the University of Vienna, Wahringer Str.
42, 1090 Vienna,
Austria
;
    'Lampeka, Yaroslaw D.' .
;
L. V. Pisarzhevskii Institute of Physical Chemistry of the National Academy of
Sciences of Ukraine, Prospekt Nauki 31, 03028 Kiev,
Ukraine
;
_publ_section_synopsis
;
The complex cation of the title compound contains a tetragonally distorted
<i>trans</i>-CuN~4~O~2~ octahedron. In the crystal, the components are linked
by numerous N---H...O and O---H...O hydrogen bonds, forming electroneutral
sheets oriented parallel to the <i>ac</i> plane, which are further
consolidated into bilayers due to hydrogen-bonding with the participation of
the water molecule of crystallization.
;
_chemical_name_systematic
;\
<i>trans</i>-Diaqua(1,4,8,11-tetraazaundecane-\
\k^4^<i>N</i>^1^,<i>N</i>^4^,<i>N</i>^8^,<i>N</i>^11^)copper(II)
benzene-1,3-dicarboxylate monohydrate
;
_chemical_name_common
;
<i>trans</i>-Diaqua(1,4,8,11-tetraazaundecane)copper(II) isophthalate
monohydrate
;
_chemical_formula_moiety     'C7 H24 Cu N4 O2 2+, C8 H4 O4 2-, H2 O'
_chemical_formula_sum     'C15 H30 Cu N4 O7'
_chemical_formula_iupac     '[Cu (C7 H20 N4) (H2 O1)2] (C8 H4 O4), H2 O'
_chemical_formula_weight     441.97
_chemical_melting_point     ?
_space_group_crystal_system     monoclinic
_space_group_name_H-M_alt     'P 1 21/c 1'
_space_group_name_Hall     '-P 2ybc'
loop_
    _space_group_symop_operation_xyz
    'x, y, z'
    '-x, y+1/2, -z+1/2'
    '-x, -y, -z'
    'x, -y-1/2, z-1/2'
_cell_length_a     11.4727(8)
_cell_length_b     24.1694(18)
_cell_length_c     7.1591(5)
_cell_angle_alpha     90
_cell_angle_beta     96.679(4)
_cell_angle_gamma     90
_cell_volume     1971.7(2)
_cell_formula_units_Z     4
_cell_measurement_reflns_used     2350
_cell_measurement_theta_min     2.01
_cell_measurement_theta_max     25.04
_cell_measurement_temperature     100.15
_exptl_crystal_description     prism
_exptl_crystal_colour     'light blue'
_exptl_crystal_size_max     0.15
_exptl_crystal_size_mid     0.15
_exptl_crystal_size_min     0.06
_exptl_crystal_density_diffrn     1.489
_exptl_crystal_density_meas     ?
_exptl_crystal_density_method     ?
_exptl_crystal_F_000     932
_exptl_absorpt_coefficient_mu     1.152
_exptl_absorpt_correction_type     multi-scan
_exptl_absorpt_process_details
;
(SADABS; Krause <i>et al.</i>,  2015)
;
_exptl_absorpt_correction_T_min     0.846
_exptl_absorpt_correction_T_max     0.934
_diffrn_ambient_temperature     100.15
_diffrn_source     ?
_diffrn_radiation_type     MoK\a
_diffrn_radiation_wavelength     0.71073
_diffrn_measurement_device_type     'Bruker APEXII CCD'
_diffrn_measurement_method     '\f and \w scans'
_diffrn_detector_area_resol_mean     ?
_diffrn_reflns_number     53784
_diffrn_reflns_av_R_equivalents     0.0497
_diffrn_reflns_av_unetI/netI     0.0212
_diffrn_reflns_theta_min     1.976
_diffrn_reflns_theta_max     25.624
_diffrn_reflns_theta_full     25.242
_diffrn_measured_fraction_theta_max     0.993
_diffrn_measured_fraction_theta_full     0.994
_diffrn_reflns_limit_h_min     -13
_diffrn_reflns_limit_h_max     13
_diffrn_reflns_limit_k_min     -29
_diffrn_reflns_limit_k_max     29
_diffrn_reflns_limit_l_min     -8
_diffrn_reflns_limit_l_max     8
_refine_special_details     ?
_reflns_number_total     3698
_reflns_number_gt     3232
_reflns_threshold_expression     'I > 2\s(I)'
_refine_ls_structure_factor_coef     Fsqd
_refine_ls_matrix_type     full
_refine_ls_R_factor_all     0.0397
_refine_ls_R_factor_gt     0.0319
_refine_ls_wR_factor_gt     0.0754
_refine_ls_wR_factor_ref     0.0792
_refine_ls_goodness_of_fit_ref     1.110
_refine_ls_restrained_S_all     1.109
_refine_ls_number_reflns     3698
_refine_ls_number_parameters     248
_refine_ls_number_restraints     11
_refine_ls_hydrogen_treatment     mixed
_refine_ls_weighting_scheme     calc
_refine_ls_weighting_details
              'w=1/[\s^2^(Fo^2^)+(0.0332P)^2^+1.9773P] where P=(Fo^2^+2Fc^2^)/3'
_atom_sites_solution_hydrogens     mixed
_atom_sites_solution_primary     dual
_atom_sites_solution_secondary     ?
_refine_ls_shift/su_max     0.001
_refine_ls_shift/su_mean     0.000
_refine_diff_density_max     0.500
_refine_diff_density_min     -0.316
_refine_ls_extinction_method     none
_refine_ls_extinction_coef     .
loop_
    _atom_type_symbol
    _atom_type_description
    _atom_type_scat_dispersion_real
    _atom_type_scat_dispersion_imag
    _atom_type_scat_source
    'C' 'C' 0.0033 0.0016
                         'International Tables Vol C Tables 4.2.6.8 and 6.1.1.4'
    'H' 'H' 0.0000 0.0000
                         'International Tables Vol C Tables 4.2.6.8 and 6.1.1.4'
    'Cu' 'Cu' 0.3201 1.2651
                         'International Tables Vol C Tables 4.2.6.8 and 6.1.1.4'
    'N' 'N' 0.0061 0.0033
                         'International Tables Vol C Tables 4.2.6.8 and 6.1.1.4'
    'O' 'O' 0.0106 0.0060
                         'International Tables Vol C Tables 4.2.6.8 and 6.1.1.4'
_computing_data_collection
;
APEX2 (Bruker, 2012)
;
_computing_cell_refinement
;
SAINT (Bruker, 2012)
;
_computing_data_reduction
;
SAINT (Bruker, 2012)
;
_computing_structure_solution
;
<i>SHELXT2018/2</i> (Sheldrick, 2015a)
;
_computing_structure_refinement
;
<i>SHELXL2018/3</i> (Sheldrick, 2015b)
;
_computing_molecular_graphics
;
Mercury (Macrae <i>et al.</i>,  2020)
;
_computing_publication_material
;
publCIF (Westrip, 2010)
;
loop_
    _atom_site_type_symbol
    _atom_site_label
    _atom_site_fract_x
    _atom_site_fract_y
    _atom_site_fract_z
    _atom_site_U_iso_or_equiv
    _atom_site_adp_type
    _atom_site_calc_flag
    _atom_site_occupancy
    _atom_site_disorder_assembly
    _atom_site_disorder_group
    Cu Cu1 0.16222(2) 0.41162(2) 0.30691(4) 0.01549(9) Uani d 1 . .
    O O1W 0.19539(13) 0.37755(7) 0.0057(2) 0.0222(4) Uani d 1 . .
    H H1WB 0.140042 0.364422 -0.075635 0.033 Uiso d 1 . .
    H H1WA 0.262802 0.372482 -0.036104 0.033 Uiso d 1 . .
    N N1 0.00154(16) 0.44151(8) 0.2133(3) 0.0187(4) Uani d 1 . .
    H H1B -0.009406 0.441387 0.076913 0.022 Uiso d 1 . .
    H H1A -0.008806 0.479637 0.250343 0.022 Uiso d 1 . .
    N N2 0.07640(16) 0.34306(8) 0.3776(3) 0.0162(4) Uani d 1 . .
    H H2 0.070058 0.343234 0.512940 0.019 Uiso d 1 . .
    N N3 0.31993(16) 0.38284(8) 0.4245(3) 0.0173(4) Uani d 1 . .
    H H3 0.320619 0.384199 0.561434 0.021 Uiso d 1 . .
    N N4 0.24838(16) 0.48139(8) 0.2576(3) 0.0185(4) Uani d 1 . .
    H H4B 0.207629 0.515358 0.281406 0.022 Uiso d 1 . .
    H H4A 0.264879 0.480508 0.127836 0.022 Uiso d 1 . .
    C C1 -0.0875(2) 0.40536(10) 0.2874(3) 0.0225(5) Uani d 1 . .
    H H1C -0.164157 0.409352 0.209563 0.027 Uiso calc 1 . .
    H H1D -0.097246 0.415929 0.418270 0.027 Uiso calc 1 . .
    C C2 -0.04516(19) 0.34645(10) 0.2813(3) 0.0210(5) Uani d 1 . .
    H H2A -0.097361 0.321866 0.344534 0.025 Uiso calc 1 . .
    H H2B -0.046743 0.334230 0.148997 0.025 Uiso calc 1 . .
    C C3 0.1331(2) 0.28961(10) 0.3430(3) 0.0208(5) Uani d 1 . .
    H H3A 0.138014 0.285553 0.206536 0.025 Uiso calc 1 . .
    H H3B 0.084020 0.259027 0.382426 0.025 Uiso calc 1 . .
    C C4 0.2563(2) 0.28505(10) 0.4492(3) 0.0223(5) Uani d 1 . .
    H H4C 0.251528 0.292366 0.584128 0.027 Uiso calc 1 . .
    H H4D 0.284504 0.246613 0.438010 0.027 Uiso calc 1 . .
    C C5 0.3461(2) 0.32440(10) 0.3804(3) 0.0213(5) Uani d 1 . .
    H H5A 0.425481 0.314656 0.440994 0.026 Uiso calc 1 . .
    H H5B 0.345745 0.320183 0.242808 0.026 Uiso calc 1 . .
    C C6 0.4108(2) 0.42145(10) 0.3695(3) 0.0214(5) Uani d 1 . .
    H H6A 0.429531 0.412384 0.241485 0.026 Uiso calc 1 . .
    H H6B 0.483487 0.417883 0.457819 0.026 Uiso calc 1 . .
    C C7 0.3643(2) 0.48003(10) 0.3738(3) 0.0216(5) Uani d 1 . .
    H H7A 0.355909 0.491074 0.504759 0.026 Uiso calc 1 . .
    H H7B 0.419204 0.506014 0.322469 0.026 Uiso calc 1 . .
    O O1 0.39258(13) 0.35317(7) 0.8377(2) 0.0242(4) Uani d 1 . .
    O O2 0.50998(14) 0.42314(7) 0.9402(2) 0.0241(4) Uani d 1 . .
    O O3 0.92569(13) 0.42289(7) 0.8018(2) 0.0199(4) Uani d 1 . .
    O O4 1.00945(13) 0.34100(7) 0.7569(2) 0.0215(4) Uani d 1 . .
    C C8 0.59710(19) 0.34397(9) 0.8164(3) 0.0159(5) Uani d 1 . .
    C C9 0.5866(2) 0.28909(10) 0.7585(3) 0.0197(5) Uani d 1 . .
    H H9 0.512981 0.270876 0.754070 0.024 Uiso calc 1 . .
    C C10 0.6837(2) 0.26072(10) 0.7071(3) 0.0220(5) Uani d 1 . .
    H H10 0.676259 0.223180 0.668228 0.026 Uiso calc 1 . .
    C C11 0.7912(2) 0.28737(10) 0.7129(3) 0.0202(5) Uani d 1 . .
    H H11 0.857145 0.267874 0.677579 0.024 Uiso calc 1 . .
    C C12 0.80347(19) 0.34233(9) 0.7697(3) 0.0167(5) Uani d 1 . .
    C C13 0.70586(19) 0.37043(9) 0.8219(3) 0.0158(4) Uani d 1 . .
    H H13 0.713443 0.407907 0.861456 0.019 Uiso calc 1 . .
    C C14 0.49156(19) 0.37561(9) 0.8704(3) 0.0171(5) Uani d 1 . .
    C C15 0.92127(19) 0.37139(10) 0.7764(3) 0.0172(5) Uani d 1 . .
    O O2W 0.13469(14) 0.45839(7) 0.6347(2) 0.0227(4) Uani d 1 . .
    H H2WA 0.083740 0.442503 0.698016 0.039(9) Uiso d 1 . .
    H H2WB 0.194230 0.469203 0.712486 0.040(9) Uiso d 1 . .
    O O3W 0.33455(14) 0.49839(7) 0.8756(2) 0.0224(4) Uani d 1 . .
    H H3WA 0.369284 0.528915 0.915066 0.029(7) Uiso d 1 . .
    H H3WB 0.387514 0.472565 0.893226 0.044(9) Uiso d 1 . .
loop_
    _atom_site_aniso_label
    _atom_site_aniso_U_11
    _atom_site_aniso_U_22
    _atom_site_aniso_U_33
    _atom_site_aniso_U_12
    _atom_site_aniso_U_13
    _atom_site_aniso_U_23
    Cu1 0.01437(15) 0.01537(15) 0.01669(15) -0.00035(10) 0.00163(10) 0.00072(11)
    O1W 0.0143(8) 0.0350(10) 0.0176(8) -0.0001(7) 0.0028(6) -0.0051(7)
    N1 0.0202(10) 0.0174(10) 0.0180(10) 0.0036(8) -0.0001(8) -0.0015(8)
    N2 0.0166(9) 0.0184(10) 0.0138(9) -0.0012(7) 0.0025(7) -0.0009(7)
    N3 0.0173(9) 0.0188(10) 0.0158(10) 0.0003(8) 0.0025(7) 0.0005(8)
    N4 0.0231(10) 0.0155(10) 0.0173(10) -0.0019(8) 0.0039(8) -0.0003(8)
    C1 0.0154(11) 0.0325(14) 0.0197(12) 0.0018(10) 0.0024(9) 0.0009(10)
    C2 0.0166(11) 0.0283(13) 0.0177(12) -0.0059(9) 0.0005(9) 0.0007(10)
    C3 0.0266(12) 0.0168(12) 0.0188(12) -0.0022(9) 0.0024(9) -0.0011(9)
    C4 0.0277(13) 0.0170(12) 0.0217(13) 0.0032(10) 0.0010(10) 0.0013(9)
    C5 0.0200(12) 0.0231(13) 0.0204(12) 0.0055(9) 0.0002(9) 0.0006(10)
    C6 0.0160(11) 0.0284(14) 0.0196(12) -0.0039(9) 0.0012(9) 0.0019(10)
    C7 0.0220(12) 0.0247(13) 0.0180(12) -0.0079(10) 0.0019(9) 0.0005(10)
    O1 0.0139(8) 0.0326(10) 0.0264(9) -0.0032(7) 0.0042(7) -0.0062(8)
    O2 0.0180(8) 0.0205(9) 0.0344(10) 0.0007(7) 0.0064(7) -0.0047(7)
    O3 0.0163(8) 0.0221(9) 0.0213(9) -0.0015(6) 0.0027(6) 0.0006(7)
    O4 0.0141(8) 0.0318(10) 0.0189(8) 0.0030(7) 0.0029(6) -0.0025(7)
    C8 0.0160(11) 0.0201(12) 0.0115(11) -0.0006(9) 0.0004(8) 0.0027(9)
    C9 0.0196(12) 0.0212(12) 0.0177(12) -0.0045(9) -0.0005(9) 0.0014(9)
    C10 0.0253(12) 0.0192(12) 0.0210(12) 0.0013(10) -0.0002(9) -0.0023(10)
    C11 0.0202(11) 0.0234(13) 0.0170(12) 0.0062(9) 0.0021(9) -0.0006(9)
    C12 0.0153(11) 0.0240(12) 0.0103(10) 0.0017(9) 0.0000(8) 0.0026(9)
    C13 0.0189(11) 0.0151(11) 0.0132(11) 0.0006(9) 0.0013(8) 0.0009(9)
    C14 0.0180(11) 0.0201(12) 0.0134(11) 0.0002(9) 0.0031(8) 0.0024(9)
    C15 0.0162(11) 0.0267(13) 0.0085(10) 0.0019(9) 0.0010(8) 0.0007(9)
    O2W 0.0220(9) 0.0260(9) 0.0201(9) -0.0036(7) 0.0021(7) 0.0005(7)
    O3W 0.0202(8) 0.0216(9) 0.0249(9) 0.0006(7) 0.0005(7) -0.0031(7)
_geom_special_details
;
 All esds (except the esd in the dihedral angle between two l.s. planes)
 are estimated using the full covariance matrix.  The cell esds are taken
 into account individually in the estimation of esds in distances, angles
 and torsion angles; correlations between esds in cell parameters are only
 used when they are defined by crystal symmetry.  An approximate (isotropic)
 treatment of cell esds is used for estimating esds involving l.s. planes.
;
loop_
    _geom_bond_atom_site_label_1
    _geom_bond_atom_site_label_2
    _geom_bond_site_symmetry_2
    _geom_bond_distance
    _geom_bond_publ_flag
    Cu1 N1 . 2.0203(18) y
    Cu1 N2 . 2.0218(18) y
    Cu1 N3 . 2.0279(18) y
    Cu1 N4 . 2.0064(19) y
    Cu1 O1W . 2.3800(16) y
    Cu1 O2W . 2.6562(16) y
    O1W H1WB . 0.8700 ?
    O1W H1WA . 0.8698 ?
    N1 H1B . 0.9699 ?
    N1 H1A . 0.9701 ?
    N1 C1 . 1.488(3) ?
    N2 H2 . 0.9798 ?
    N2 C2 . 1.485(3) ?
    N2 C3 . 1.480(3) ?
    N3 H3 . 0.9799 ?
    N3 C5 . 1.486(3) ?
    N3 C6 . 1.486(3) ?
    N4 H4B . 0.9696 ?
    N4 H4A . 0.9699 ?
    N4 C7 . 1.485(3) ?
    C1 H1C . 0.9900 ?
    C1 H1D . 0.9900 ?
    C1 C2 . 1.506(3) ?
    C2 H2A . 0.9900 ?
    C2 H2B . 0.9900 ?
    C3 H3A . 0.9900 ?
    C3 H3B . 0.9900 ?
    C3 C4 . 1.529(3) ?
    C4 H4C . 0.9900 ?
    C4 H4D . 0.9900 ?
    C4 C5 . 1.526(3) ?
    C5 H5A . 0.9900 ?
    C5 H5B . 0.9900 ?
    C6 H6A . 0.9900 ?
    C6 H6B . 0.9900 ?
    C6 C7 . 1.514(3) ?
    C7 H7A . 0.9900 ?
    C7 H7B . 0.9900 ?
    C14 O1 . 1.256(3) y
    C14 O2 . 1.261(3) y
    C15 O3 . 1.258(3) y
    C15 O4 . 1.271(3) y
    C8 C9 . 1.390(3) ?
    C8 C13 . 1.399(3) ?
    C8 C14 . 1.520(3) ?
    C9 H9 . 0.9500 ?
    C9 C10 . 1.393(3) ?
    C10 H10 . 0.9500 ?
    C10 C11 . 1.388(3) ?
    C11 H11 . 0.9500 ?
    C11 C12 . 1.392(3) ?
    C12 C13 . 1.397(3) ?
    C12 C15 . 1.519(3) ?
    C13 H13 . 0.9500 ?
    O2W H2WA . 0.8698 ?
    O2W H2WB . 0.8699 ?
    O3W H3WA . 0.8699 ?
    O3W H3WB . 0.8699 ?
loop_
    _geom_angle_atom_site_label_1
    _geom_angle_atom_site_label_2
    _geom_angle_atom_site_label_3
    _geom_angle_site_symmetry_1
    _geom_angle_site_symmetry_3
    _geom_angle
    _geom_angle_publ_flag
    O1W Cu1 O2W . . 174.64(6) ?
    N1 Cu1 O1W . . 93.38(7) ?
    N1 Cu1 N2 . . 85.64(8) y
    N1 Cu1 N3 . . 174.88(8) ?
    N1 Cu1 O2W . . 86.75(6) ?
    N2 Cu1 O1W . . 94.42(7) ?
    N2 Cu1 N3 . . 92.97(7) y
    N2 Cu1 O2W . . 90.93(6) ?
    N3 Cu1 O1W . . 91.63(7) ?
    N3 Cu1 O2W . . 88.35(6) ?
    N4 Cu1 O1W . . 89.86(7) ?
    N4 Cu1 N1 . . 95.19(8) y
    N4 Cu1 N2 . . 175.59(7) ?
    N4 Cu1 N3 . . 85.83(8) y
    N4 Cu1 O2W . . 84.80(6) ?
    Cu1 O1W H1WB . . 123.5 ?
    Cu1 O1W H1WA . . 127.1 ?
    H1WB O1W H1WA . . 109.1 ?
    Cu1 N1 H1B . . 109.8 ?
    Cu1 N1 H1A . . 112.6 ?
    H1B N1 H1A . . 105.8 ?
    C1 N1 Cu1 . . 108.02(14) ?
    C1 N1 H1B . . 110.1 ?
    C1 N1 H1A . . 110.5 ?
    Cu1 N2 H2 . . 109.8 ?
    C2 N2 Cu1 . . 107.27(14) ?
    C2 N2 H2 . . 106.6 ?
    C3 N2 Cu1 . . 115.92(14) ?
    C3 N2 H2 . . 104.7 ?
    C3 N2 C2 . . 112.19(18) ?
    Cu1 N3 H3 . . 107.9 ?
    C5 N3 Cu1 . . 115.52(14) ?
    C5 N3 H3 . . 105.4 ?
    C5 N3 C6 . . 112.04(18) ?
    C6 N3 Cu1 . . 107.10(14) ?
    C6 N3 H3 . . 108.6 ?
    Cu1 N4 H4B . . 115.0 ?
    Cu1 N4 H4A . . 107.8 ?
    H4B N4 H4A . . 109.8 ?
    C7 N4 Cu1 . . 108.08(14) ?
    C7 N4 H4B . . 109.8 ?
    C7 N4 H4A . . 105.9 ?
    N1 C1 H1C . . 110.1 ?
    N1 C1 H1D . . 110.1 ?
    N1 C1 C2 . . 107.93(18) ?
    H1C C1 H1D . . 108.4 ?
    C2 C1 H1C . . 110.1 ?
    C2 C1 H1D . . 110.1 ?
    N2 C2 C1 . . 109.08(18) ?
    N2 C2 H2A . . 109.9 ?
    N2 C2 H2B . . 109.9 ?
    C1 C2 H2A . . 109.9 ?
    C1 C2 H2B . . 109.9 ?
    H2A C2 H2B . . 108.3 ?
    N2 C3 H3A . . 109.2 ?
    N2 C3 H3B . . 109.2 ?
    N2 C3 C4 . . 112.24(19) ?
    H3A C3 H3B . . 107.9 ?
    C4 C3 H3A . . 109.2 ?
    C4 C3 H3B . . 109.2 ?
    C3 C4 H4C . . 108.6 ?
    C3 C4 H4D . . 108.6 ?
    H4C C4 H4D . . 107.6 ?
    C5 C4 C3 . . 114.52(19) ?
    C5 C4 H4C . . 108.6 ?
    C5 C4 H4D . . 108.6 ?
    N3 C5 C4 . . 111.29(19) ?
    N3 C5 H5A . . 109.4 ?
    N3 C5 H5B . . 109.4 ?
    C4 C5 H5A . . 109.4 ?
    C4 C5 H5B . . 109.4 ?
    H5A C5 H5B . . 108.0 ?
    N3 C6 H6A . . 109.9 ?
    N3 C6 H6B . . 109.9 ?
    N3 C6 C7 . . 108.80(18) ?
    H6A C6 H6B . . 108.3 ?
    C7 C6 H6A . . 109.9 ?
    C7 C6 H6B . . 109.9 ?
    N4 C7 C6 . . 107.68(18) ?
    N4 C7 H7A . . 110.2 ?
    N4 C7 H7B . . 110.2 ?
    C6 C7 H7A . . 110.2 ?
    C6 C7 H7B . . 110.2 ?
    H7A C7 H7B . . 108.5 ?
    C9 C8 C13 . . 119.4(2) ?
    C9 C8 C14 . . 120.8(2) ?
    C13 C8 C14 . . 119.8(2) ?
    C8 C9 H9 . . 119.9 ?
    C8 C9 C10 . . 120.3(2) ?
    C10 C9 H9 . . 119.9 ?
    C9 C10 H10 . . 120.0 ?
    C11 C10 C9 . . 119.9(2) ?
    C11 C10 H10 . . 120.0 ?
    C10 C11 H11 . . 119.6 ?
    C10 C11 C12 . . 120.7(2) ?
    C12 C11 H11 . . 119.6 ?
    C11 C12 C13 . . 119.0(2) ?
    C11 C12 C15 . . 120.7(2) ?
    C13 C12 C15 . . 120.3(2) ?
    C8 C13 H13 . . 119.7 ?
    C12 C13 C8 . . 120.7(2) ?
    C12 C13 H13 . . 119.7 ?
    O1 C14 O2 . . 125.0(2) ?
    O1 C14 C8 . . 117.7(2) ?
    O2 C14 C8 . . 117.24(19) ?
    O3 C15 O4 . . 124.6(2) ?
    O3 C15 C12 . . 118.88(19) ?
    O4 C15 C12 . . 116.5(2) ?
    Cu1 O2W H2WA . . 115.4 ?
    Cu1 O2W H2WB . . 121.9 ?
    H2WA O2W H2WB . . 108.9 ?
    H3WA O3W H3WB . . 106.0 ?
loop_
    _geom_torsion_atom_site_label_1
    _geom_torsion_atom_site_label_2
    _geom_torsion_atom_site_label_3
    _geom_torsion_atom_site_label_4
    _geom_torsion_site_symmetry_1
    _geom_torsion_site_symmetry_2
    _geom_torsion_site_symmetry_3
    _geom_torsion_site_symmetry_4
    _geom_torsion
    _geom_torsion_publ_flag
    Cu1 N1 C1 C2 . . . . -38.5(2) ?
    Cu1 N2 C2 C1 . . . . -39.5(2) ?
    Cu1 N2 C3 C4 . . . . 58.8(2) ?
    Cu1 N3 C5 C4 . . . . -60.6(2) ?
    Cu1 N3 C6 C7 . . . . 38.7(2) ?
    Cu1 N4 C7 C6 . . . . 39.9(2) ?
    N1 C1 C2 N2 . . . . 52.4(2) ?
    N2 C3 C4 C5 . . . . -67.6(3) ?
    N3 C6 C7 N4 . . . . -52.8(2) ?
    C2 N2 C3 C4 . . . . -177.47(18) ?
    C3 N2 C2 C1 . . . . -167.89(18) ?
    C3 C4 C5 N3 . . . . 68.4(3) ?
    C5 N3 C6 C7 . . . . 166.35(18) ?
    C6 N3 C5 C4 . . . . 176.36(18) ?
    C8 C9 C10 C11 . . . . -0.3(3) ?
    C9 C8 C13 C12 . . . . 0.1(3) ?
    C9 C8 C14 O1 . . . . -9.2(3) ?
    C9 C8 C14 O2 . . . . 172.7(2) ?
    C9 C10 C11 C12 . . . . 0.1(3) ?
    C10 C11 C12 C13 . . . . 0.2(3) ?
    C10 C11 C12 C15 . . . . 179.8(2) ?
    C11 C12 C13 C8 . . . . -0.3(3) ?
    C11 C12 C15 O3 . . . . 169.8(2) ?
    C11 C12 C15 O4 . . . . -10.7(3) ?
    C13 C8 C9 C10 . . . . 0.2(3) ?
    C13 C8 C14 O1 . . . . 169.8(2) ?
    C13 C8 C14 O2 . . . . -8.3(3) ?
    C13 C12 C15 O3 . . . . -10.6(3) ?
    C13 C12 C15 O4 . . . . 168.89(19) ?
    C14 C8 C9 C10 . . . . 179.2(2) ?
    C14 C8 C13 C12 . . . . -178.94(19) ?
    C15 C12 C13 C8 . . . . -179.90(19) ?
loop_
    _geom_hbond_atom_site_label_D
    _geom_hbond_atom_site_label_H
    _geom_hbond_atom_site_label_A
    _geom_hbond_site_symmetry_A
    _geom_hbond_distance_DH
    _geom_hbond_distance_HA
    _geom_hbond_distance_DA
    _geom_hbond_angle_DHA
    _geom_hbond_publ_flag
    N1 H1A O2W 3_566 0.97 2.30 3.143(2) 145 yes
    N1 H1B O3 1_454 0.97 2.07 3.007(2) 161 yes
    N2 H2 O4 1_455 0.98 1.95 2.907(2) 163 yes
    N3 H3 O1 . 0.98 2.19 3.063(3) 148 yes
    N4 H4A O3W 1_554 0.97 2.10 3.042(2) 163 yes
    N4 H4B O3 3_666 0.97 2.17 3.054(2) 151 yes
    O1W H1WA O1 1_554 0.87 1.89 2.747(2) 169 yes
    O1W H1WB O4 1_454 0.87 1.89 2.760(2) 174 yes
    O2W H2WA O3 1_455 0.87 2.09 2.930(2) 161 yes
    O2W H2WB O3W . 0.87 2.00 2.872(2) 175 yes
    O3W H3WA O2 3_667 0.87 2.00 2.823(2) 157 yes
    O3W H3WB O2 . 0.87 1.85 2.712(2) 174 yes
_shelx_space_group_comment
;
The symmetry employed for this shelxl refinement is uniquely defined
by the following loop, which should always be used as a source of
symmetry information in preference to the above space-group names.
They are only intended as comments.
;
_shelx_estimated_absorpt_T_min     ?
_shelx_estimated_absorpt_T_max     ?
_shelx_hkl_file
;
   2  29   0   29.89    8.64
   1  29  -1   57.85   11.15
   1  29  -1   64.43   11.39
   1  29   0    4.87    6.75
   1  29   0   -2.53    7.46
   1  29   1  131.60   14.45
   0  29  -1   11.83    7.40
   0  29  -1   10.53    8.16
   0  29   0   13.61    8.29
   0  29   0   18.02    7.90
   0  29   1   28.43    9.40
   0  29   1   13.67    7.55
  -1  29  -1  125.73   14.39
  -1  29   0    3.62    7.26
  -1  29   0    8.40    7.20
  -1  29   1   68.51   11.72
  -1  29   1   66.72   11.19
  -2  29   0   29.90    9.25
   4  28  -1    0.05    5.98
   4  28   0    1.75    6.67
   4  28   0   -6.64    5.81
   3  28  -2    7.56    6.97
   3  28  -1    8.60    7.58
   3  28  -1    3.11    6.83
   3  28   0   77.21   11.18
   3  28   0   82.02   12.35
   3  28   1   -2.34    5.62
   3  28   1   -8.19    6.26
   2  28  -2   45.34   10.43
   2  28  -2   41.02    9.81
   2  28  -1   15.76    7.89
   2  28  -1   16.79    7.62
   2  28   0    1.61    6.81
   2  28   0    1.78    6.13
   2  28   1    7.67    6.94
   2  28   1   35.80    9.68
   2  28   2  102.85   12.74
   1  28  -2   91.70   13.28
   1  28  -2   71.49   11.44
   1  28  -1   12.81    6.93
   1  28  -1   -4.33    6.49
   1  28   0   98.63   13.00
   1  28   0   84.99   11.70
   1  28   1   23.03    7.85
   1  28   1   27.51    8.50
   1  28   2   15.92    7.87
   0  28  -2  128.39   14.82
   0  28  -2  170.11   16.36
   0  28  -1   -3.56    6.61
   0  28  -1    3.06    6.47
   0  28   0  222.28   17.37
   0  28   0  182.78   16.87
   0  28   1    5.21    7.22
   0  28   1    2.95    6.58
   0  28   2  169.22   16.39
  -1  28  -2   26.63    8.99
  -1  28  -2   20.72    8.81
  -1  28  -1   24.88    8.42
  -1  28  -1   17.04    8.31
  -1  28   0  108.63   13.18
  -1  28   0   80.57   11.76
  -1  28   1    8.47    7.59
  -1  28   1    3.47    6.43
  -1  28   2   60.46   11.04
  -2  28  -2  127.63   14.77
  -2  28  -2  141.67   15.54
  -2  28  -1   12.15    7.60
  -2  28  -1   20.90    7.56
  -2  28   0    6.37    7.11
  -2  28   0    3.12    6.89
  -2  28   1   12.37    7.40
  -2  28   1   13.34    7.41
  -2  28   2   20.86    8.61
  -3  28  -1   -2.05    5.82
  -3  28  -1    0.75    6.49
  -3  28   0   91.59   12.63
  -3  28   0   65.71   11.20
  -3  28   1    5.24    7.22
  -3  28   1   16.91    7.79
  -3  28   2   11.61    7.82
  -4  28   0   -0.03    6.43
  -4  28   0    5.34    6.68
  -4  28   1   13.01    7.23
   5  27  -1   72.67   10.93
   5  27  -1   82.61   11.62
   5  27   0   43.50    9.28
   5  27   0   34.34    9.02
   5  27   1   54.78   10.05
   5  27   1   54.53    9.70
   4  27  -2   35.11    8.71
   4  27  -2   35.16    9.31
   4  27  -1   10.49    7.26
   4  27  -1    2.42    6.16
   4  27  -1   13.51    7.47
   4  27   0   49.83    9.73
   4  27   0   38.33    8.88
   4  27   0   51.54    9.86
   4  27   1   68.34   10.70
   4  27   1   61.90   10.67
   4  27   2   12.82    7.23
   3  27  -3    5.38    6.90
   3  27  -2   13.99    7.94
   3  27  -2   24.01    8.22
   3  27  -1   -7.67    5.55
   3  27  -1   -2.00    6.23
   3  27   0   -5.45    5.93
   3  27   0   16.11    7.16
   3  27   1   20.75    7.56
   3  27   1   11.21    6.95
   3  27   1    6.43    7.62
   3  27   2   20.90    7.64
   2  27  -3   77.98   12.23
   2  27  -3   43.88   10.33
   2  27  -2    6.26    6.78
   2  27  -2   -4.09    6.15
   2  27  -1   -1.54    6.45
   2  27  -1   27.90    8.51
   2  27   0   44.80    9.29
   2  27   0   38.50    9.63
   2  27   1   21.37    8.26
   2  27   1   29.92    8.24
   2  27   2   27.09    8.34
   2  27   3   21.50    9.24
   2  27   3   14.94    7.57
   1  27  -3   15.57    8.33
   1  27  -3    5.60    7.07
   1  27  -2   -0.82    6.10
   1  27  -2   -5.49    6.10
   1  27  -1  175.32   16.12
   1  27  -1  182.07   15.83
   1  27   0   54.17    9.46
   1  27   0   45.77    9.69
   1  27   0   55.18    6.97
   1  27   1  156.31   15.70
   1  27   1  195.67   16.17
   1  27   2   23.93    8.21
   1  27   3   67.98   11.07
   1  27   3   86.53   13.11
   0  27  -3   64.85   11.56
   0  27  -3   93.67   13.28
   0  27  -2   83.03   12.10
   0  27  -2   86.06   12.29
   0  27  -1   11.16    7.46
   0  27  -1   12.29    7.66
   0  27   0   17.10    7.60
   0  27   0   21.63    7.97
   0  27   1   14.96    7.29
   0  27   1   13.69    7.94
   0  27   2   64.46   10.82
   0  27   3   75.76   12.68
   0  27   3   59.65   11.01
  -1  27  -3   63.63   11.20
  -1  27  -3   60.87   11.67
  -1  27  -2   34.03    9.36
  -1  27  -2   30.84    8.95
  -1  27  -1  177.40   15.71
  -1  27  -1  134.57   14.22
  -1  27   0   48.04    9.80
  -1  27   0   53.32    9.70
  -1  27   1  213.41   17.20
  -1  27   1  213.59   16.74
  -1  27   2    0.31    6.19
  -1  27   3   10.18    7.45
  -1  27   3    0.92    7.52
  -2  27  -2   32.57    9.47
  -2  27  -2   39.75    9.59
  -2  27  -1   18.70    7.60
  -2  27  -1   15.34    7.84
  -2  27   0   66.36   10.86
  -2  27   0   64.53   10.59
  -2  27   1   27.29    8.85
  -2  27   1   35.46    8.86
  -2  27   2    5.40    6.99
  -2  27   2    7.55    7.49
  -2  27   3   46.74   10.46
  -2  27   3   69.09   12.35
  -3  27  -2   36.25    9.77
  -3  27  -2   27.04    9.00
  -3  27  -1    4.28    6.79
  -3  27  -1   12.22    7.33
  -3  27   0    7.42    6.29
  -3  27   0    6.14    6.94
  -3  27   1    3.96    6.89
  -3  27   1    5.90    6.63
  -3  27   2   22.97    8.77
  -3  27   2    0.62    6.44
  -3  27   3   15.13    8.92
  -3  27   3   12.45    8.00
  -4  27  -1   55.61   10.42
  -4  27  -1   54.11   10.57
  -4  27   0   58.47   10.86
  -4  27   0   39.52    9.37
  -4  27   1    4.23    6.71
  -4  27   1   -5.17    6.15
  -4  27   2   19.66    8.32
  -4  27   2   23.82    9.03
  -5  27  -1   73.10   11.29
  -5  27   0   37.87    9.41
  -5  27   0   37.95    9.33
  -5  27   1   98.89   12.75
  -5  27   1   86.51   12.29
   6  26  -1   18.18    7.34
   6  26  -1   22.80    7.93
   6  26   0    4.85    5.83
   6  26   0    1.95    6.14
   6  26   1   35.74    8.39
   6  26   1   43.34    8.97
   5  26  -2   15.75    7.05
   5  26  -2   18.13    8.08
   5  26  -1    3.82    6.37
   5  26  -1   11.83    6.71
   5  26   0    7.82    6.48
   5  26   0    9.19    6.73
   5  26   1   93.74   11.20
   5  26   1   71.00   10.65
   5  26   2    1.89    5.88
   5  26   2    4.17    6.28
   4  26  -3  147.18   15.02
   4  26  -3  114.66   13.04
   4  26  -2   31.32    8.50
   4  26  -2   25.08    8.66
   4  26  -2   37.86    8.82
   4  26  -1  118.81   12.91
   4  26  -1  101.50   12.18
   4  26  -1   87.84   11.66
   4  26   0    7.81    5.83
   4  26   0   -2.44    5.67
   4  26   0    1.17    5.84
   4  26   1   33.31    8.94
   4  26   1   44.80    8.94
   4  26   1   32.48    8.55
   4  26   2   18.93    7.55
   4  26   2   36.74    8.69
   3  26  -3   42.98    9.56
   3  26  -3   39.69    9.50
   3  26  -2   17.25    7.60
   3  26  -2    2.69    7.11
   3  26  -1   90.40   11.86
   3  26  -1   89.61   11.62
   3  26  -1  103.31   12.61
   3  26   0   14.29    6.98
   3  26   0   -8.31    5.98
   3  26   0   10.35    7.00
   3  26   1  213.53   16.46
   3  26   1  228.51   17.36
   3  26   1  238.39   17.41
   3  26   2   13.98    6.90
   3  26   2   20.08    7.76
   3  26   3   47.91    9.88
   3  26   3   95.54   11.87
   3  26   3   83.15   12.28
   2  26  -3   27.32    8.65
   2  26  -3   37.25    9.49
   2  26  -2   14.00    7.38
   2  26  -2    3.13    6.48
   2  26  -1    0.22    6.25
   2  26  -1    3.18    5.69
   2  26   0   60.95    9.71
   2  26   0   61.27   10.26
   2  26   1   66.31   10.51
   2  26   1   56.70    9.95
   2  26   2   48.60    9.55
   2  26   3  166.54   16.00
   1  26  -4    0.40    7.34
   1  26  -4    8.46    7.11
   1  26  -3  119.43   13.89
   1  26  -3  153.10   15.31
   1  26  -2    9.56    6.90
   1  26  -2   10.06    7.02
   1  26  -1   90.84   11.71
   1  26  -1  117.49   12.89
   1  26  -1   86.06    8.40
   1  26   0   19.36    7.46
   1  26   0   11.85    6.54
   1  26   0    9.07    4.58
   1  26   1   15.90    7.28
   1  26   1   14.94    4.67
   1  26   1   15.51    6.94
   1  26   2   12.90    7.61
   1  26   3   80.31   11.54
   1  26   3  108.15   13.74
   0  26  -4   30.69    9.04
   0  26  -3   10.57    7.39
   0  26  -3   24.50    8.68
   0  26  -3   17.10    7.03
   0  26  -2   43.91    9.48
   0  26  -2   51.89    9.98
   0  26  -1   34.04    8.54
   0  26  -1   39.21    9.05
   0  26   0    0.90    6.13
   0  26   0    7.10    6.15
   0  26   1   48.77    9.59
   0  26   1   55.48    9.68
   0  26   2   54.34    9.84
   0  26   3   -0.38    6.21
   0  26   3   11.51    8.15
   0  26   4   18.71    9.72
   0  26   4   12.67    8.12
  -1  26  -3  132.31   14.78
  -1  26  -3  127.99   12.79
  -1  26  -3  115.02   13.64
  -1  26  -2    3.48    6.59
  -1  26  -2   27.48    8.44
  -1  26  -1   26.23    7.75
  -1  26  -1   15.20    7.34
  -1  26   0   10.65    6.86
  -1  26   0   11.26    6.73
  -1  26   1   81.12   11.47
  -1  26   1  110.49   12.47
  -1  26   2   16.48    7.21
  -1  26   2   -3.72    6.07
  -1  26   3  127.25   14.92
  -1  26   3  114.49   13.49
  -1  26   4   21.77    9.24
  -1  26   4   17.18    8.38
  -2  26  -3  152.23   15.39
  -2  26  -2   64.54   11.02
  -2  26  -2   57.83   10.67
  -2  26  -1   68.82   10.93
  -2  26  -1   73.25   10.74
  -2  26   0   62.67    9.92
  -2  26   0   60.11   10.16
  -2  26   1   -5.36    5.52
  -2  26   1   -2.83    5.56
  -2  26   2    2.51    6.99
  -2  26   2    8.36    6.95
  -2  26   3   55.24   11.44
  -2  26   3   49.58   10.01
  -3  26  -3   92.81   12.97
  -3  26  -3   67.25   11.31
  -3  26  -2   25.26    8.33
  -3  26  -2   32.04    9.07
  -3  26  -1  245.46   18.25
  -3  26   0    8.81    6.25
  -3  26   0    5.00    6.37
  -3  26   1  109.48   12.94
  -3  26   1  101.02   12.58
  -3  26   2    2.09    7.06
  -3  26   2   17.33    7.61
  -3  26   3   30.93   10.08
  -3  26   3   22.16    8.52
  -4  26  -2   27.27    8.73
  -4  26  -2   33.56    9.45
  -4  26  -1   39.18    8.94
  -4  26  -1   51.36    9.59
  -4  26   0   -3.46    5.92
  -4  26   0    4.35    6.09
  -4  26   1   94.18   11.98
  -4  26   1  113.20   13.07
  -4  26   2   29.26    8.99
  -4  26   2   24.50    8.31
  -4  26   3  142.25   16.03
  -4  26   3  117.77   13.80
  -5  26  -2   22.62    8.52
  -5  26  -2   13.55    7.94
  -5  26  -1   74.29   11.04
  -5  26  -1   79.13   11.17
  -5  26   0   13.23    6.95
  -5  26   0    5.66    6.16
  -5  26   1   20.68    8.00
  -5  26   1    5.88    6.44
  -5  26   2   41.72    9.93
  -6  26  -1   50.42    9.93
  -6  26   0    8.09    6.77
  -6  26   0   -1.70    6.04
  -6  26   1   23.50    8.70
  -6  26   1    3.79    6.91
   7  25  -1   21.85    7.34
   7  25  -1   22.16    7.26
   7  25   0   94.59   11.48
   7  25   0   71.21   10.12
   6  25  -3    8.06    6.52
   6  25  -2  110.14   12.20
   6  25  -2   88.81   11.16
   6  25  -1   -1.22    5.47
   6  25  -1    0.56    5.35
   6  25   0    4.39    5.69
   6  25   0   13.49    7.11
   6  25   1    9.49    6.07
   6  25   1   -2.08    5.76
   6  25   2   43.14    8.73
   6  25   2   35.50    8.05
   5  25  -3   65.20   10.80
   5  25  -3   52.53   10.19
   5  25  -2   41.34    9.08
   5  25  -2   52.34    9.67
   5  25  -1    1.60    5.36
   5  25  -1   -3.13    5.74
   5  25   0  167.54   14.05
   5  25   0  122.50   12.70
   5  25   1    6.06    5.93
   5  25   1    0.54    5.51
   5  25   2  109.47   11.94
   5  25   2   84.55   10.92
   4  25  -4   19.88    7.82
   4  25  -4   50.96   11.60
   4  25  -4   29.36    9.27
   4  25  -3   14.77    6.73
   4  25  -3    8.46    7.13
   4  25  -3   -3.25    5.33
   4  25  -2    0.17    6.35
   4  25  -2   10.33    6.79
   4  25  -2   15.78    7.05
   4  25  -1   17.75    7.36
   4  25  -1   -0.12    5.59
   4  25  -1    0.43    5.54
   4  25   0   90.55   11.91
   4  25   0  126.32   12.66
   4  25   0  119.33   12.61
   4  25   1   30.25    8.66
   4  25   1   38.27    8.59
   4  25   1   37.25    8.28
   4  25   2   95.69   11.75
   4  25   2  109.21   12.14
   4  25   3    4.95    5.92
   4  25   3    7.43    6.88
   3  25  -4   73.58   12.06
   3  25  -4   92.49   13.34
   3  25  -4   76.18   11.51
   3  25  -3   30.33    8.42
   3  25  -3   37.31    9.12
   3  25  -2   79.60   11.06
   3  25  -2   82.34   11.20
   3  25  -2   66.83   10.48
   3  25  -1   10.08    6.71
   3  25  -1   16.72    6.76
   3  25  -1   10.92    6.44
   3  25   0   -0.33    5.13
   3  25   0    2.69    5.45
   3  25   0   -9.80    5.27
   3  25   1   45.40    8.79
   3  25   1   40.44    9.09
   3  25   1   60.54    9.44
   3  25   2   38.45    8.59
   3  25   2   45.17    8.92
   3  25   3   17.88    8.24
   3  25   3   16.59    7.56
   3  25   3    6.37    6.67
   2  25  -4   36.81    9.90
   2  25  -4   42.02   10.13
   2  25  -4   23.77    8.44
   2  25  -3    7.33    6.85
   2  25  -3    6.57    6.39
   2  25  -3   16.26    7.65
   2  25  -2  225.99   16.99
   2  25  -2  236.32   17.70
   2  25  -2  237.29   12.82
   2  25  -1    8.87    6.17
   2  25  -1    5.80    4.00
   2  25  -1    2.26    5.73
   2  25   0  199.65   16.02
   2  25   0  185.54   14.95
   2  25   0  193.83   15.34
   2  25   1   16.84    7.15
   2  25   1   11.37    6.53
   2  25   1   24.29    7.76
   2  25   2   15.92    7.03
   2  25   2   10.76    6.47
   2  25   3   14.08    7.17
   2  25   3   -2.36    5.19
   2  25   4    8.67    6.73
   2  25   4    2.72    7.28
   1  25  -4   26.69    9.35
   1  25  -4   24.97    8.94
   1  25  -4   41.22    9.82
   1  25  -3   17.70    7.62
   1  25  -3   19.99    7.92
   1  25  -3    5.77    6.04
   1  25  -2    5.10    6.02
   1  25  -2   -3.70    5.73
   1  25  -1   14.31    6.63
   1  25  -1   19.13    5.03
   1  25  -1   20.42    7.31
   1  25   0  136.83    9.66
   1  25   0  138.53   13.39
   1  25   0  115.99   12.49
   1  25   1   41.29    5.82
   1  25   1   55.68    9.55
   1  25   1   41.11    8.69
   1  25   2   74.83   10.69
   1  25   2   85.19    7.55
   1  25   3   65.04   11.35
   1  25   3   61.66   10.58
   1  25   4   34.79    9.37
   1  25   4   33.15    9.91
   0  25  -4  114.40   13.41
   0  25  -4   76.44   11.70
   0  25  -4   99.67   13.23
   0  25  -3    8.67    6.49
   0  25  -3   13.19    7.43
   0  25  -3   15.84    7.54
   0  25  -2   77.10   11.36
   0  25  -2   71.10   10.92
   0  25  -1   12.30    7.17
   0  25  -1   10.56    6.31
   0  25   0   -3.10    4.53
   0  25   0   -1.19    5.44
   0  25   0    0.37    4.28
   0  25   1    1.53    4.29
   0  25   1   -4.56    5.18
   0  25   1   19.83    7.12
   0  25   2   58.84   10.03
   0  25   2   72.42    7.64
   0  25   3    6.59    6.42
   0  25   3   19.59    8.65
   0  25   4  108.73   14.43
   0  25   4  108.33   12.98
  -1  25  -4   33.57    9.67
  -1  25  -4   43.11    9.38
  -1  25  -4   23.77    9.24
  -1  25  -3   24.21    8.42
  -1  25  -3   45.43    8.60
  -1  25  -3   56.63   10.15
  -1  25  -2  123.55   13.10
  -1  25  -2   73.99   11.23
  -1  25  -1   55.29    9.75
  -1  25  -1   45.83    8.92
  -1  25   0  117.94   12.57
  -1  25   0  148.82   13.97
  -1  25   1   12.81    7.24
  -1  25   1   14.37    6.70
  -1  25   2   -2.58    5.58
  -1  25   2    3.68    5.95
  -1  25   3   -0.09    6.93
  -1  25   3   11.42    6.98
  -1  25   4   18.77    8.90
  -1  25   4   27.22    8.78
  -2  25  -4   14.29    7.75
  -2  25  -4   13.96    8.34
  -2  25  -4    8.25    7.41
  -2  25  -3    2.58    7.09
  -2  25  -3   14.40    6.27
  -2  25  -3    7.87    6.50
  -2  25  -2   18.49    7.26
  -2  25  -2   17.41    7.59
  -2  25  -1   29.43    8.71
  -2  25  -1   15.41    6.76
  -2  25   0  206.51   15.87
  -2  25   0  193.09   15.31
  -2  25   1   12.28    7.16
  -2  25   1    9.40    6.80
  -2  25   2  227.60   17.40
  -2  25   2  208.32   16.69
  -2  25   3    8.22    6.82
  -2  25   3   -5.44    6.69
  -2  25   4   12.73    7.95
  -2  25   4   46.11   10.69
  -3  25  -3   21.01    8.46
  -3  25  -3   18.32    7.78
  -3  25  -2   49.59    9.92
  -3  25  -2   38.48    9.27
  -3  25  -1   59.41   10.26
  -3  25  -1   47.35    9.02
  -3  25   0    7.30    6.39
  -3  25   0   -4.71    4.95
  -3  25   1   20.25    6.93
  -3  25   1   21.55    7.31
  -3  25   2   74.01   11.31
  -3  25   2   65.75   10.38
  -3  25   3   39.44    9.92
  -3  25   3   40.30    9.46
  -3  25   4   64.91   12.21
  -3  25   4   72.33   12.29
  -4  25  -3   12.83    7.34
  -4  25  -3    3.92    6.50
  -4  25  -2  111.16   12.91
  -4  25  -2   84.27   11.76
  -4  25  -1   26.68    8.38
  -4  25  -1   22.98    7.38
  -4  25   0   94.40   11.61
  -4  25   0  132.81   13.37
  -4  25   1   12.12    6.73
  -4  25   1    6.77    6.08
  -4  25   2    2.72    6.19
  -4  25   2    0.29    6.74
  -4  25   3    6.73    6.79
  -4  25   3   -0.04    7.45
  -4  25   4   31.61   10.08
  -4  25   4   29.89    9.67
  -5  25  -2  133.24   14.30
  -5  25  -2  115.71   13.34
  -5  25  -1   -4.09    5.83
  -5  25  -1   12.23    6.39
  -5  25   0  151.10   13.98
  -5  25   0  119.63   12.80
  -5  25   1    4.71    6.25
  -5  25   1    9.59    6.50
  -5  25   2   49.23    9.90
  -5  25   2   55.50   10.32
  -5  25   3   78.03   12.09
  -5  25   3   72.56   11.27
  -6  25  -2   59.11   10.62
  -6  25  -1   10.45    7.37
  -6  25  -1    7.73    6.72
  -6  25   0    8.18    6.61
  -6  25   0    2.86    6.30
  -6  25   1    1.49    5.99
  -6  25   1   -6.28    5.33
  -6  25   2  102.18   12.66
  -6  25   3   23.38    8.59
  -6  25   3   10.80    8.11
  -7  25   0  110.01   13.12
  -7  25   1   30.20    8.72
   8  24  -1   29.92    7.30
   7  24  -2  113.65   11.95
   7  24  -2  113.85   11.57
   7  24  -1   31.31    7.64
   7  24  -1   24.81    7.42
   7  24   0   18.88    6.96
   7  24   0   14.37    6.78
   7  24   1    3.00    5.90
   7  24   1   20.11    6.76
   7  24   1   14.94    8.42
   6  24  -3   -2.30    5.27
   6  24  -3   -2.42    5.23
   6  24  -2    6.30    5.62
   6  24  -2   -0.45    5.42
   6  24  -1  103.24   11.43
   6  24  -1  110.30   12.00
   6  24   0  144.47   12.91
   6  24   0  133.69   13.01
   6  24   1  102.93   11.83
   6  24   1  126.25   12.16
   6  24   2   23.64    7.35
   6  24   2   24.41    7.29
   5  24  -4    7.98    7.13
   5  24  -4   16.21    8.07
   5  24  -4    7.53    7.25
   5  24  -3   71.96   10.27
   5  24  -3   59.29   10.12
   5  24  -3   62.99   10.46
   5  24  -2   11.38    6.80
   5  24  -2   16.25    7.02
   5  24  -2    6.15    6.32
   5  24  -1    0.11    5.32
   5  24  -1   -3.14    5.59
   5  24   0   11.97    6.46
   5  24   0   11.50    6.30
   5  24   1   77.27   10.24
   5  24   1   70.46    9.84
   5  24   2   43.58    8.41
   5  24   2   19.31    7.08
   5  24   3  123.32   12.82
   5  24   3  144.15   13.66
   4  24  -4  130.87   15.25
   4  24  -4  123.91   14.12
   4  24  -4  104.70   12.59
   4  24  -3   39.49    8.74
   4  24  -3   31.14    8.45
   4  24  -3   30.18    8.67
   4  24  -2  171.25   14.68
   4  24  -2  158.23   14.19
   4  24  -2  169.90   15.12
   4  24  -1   49.57    9.03
   4  24  -1   66.87    9.83
   4  24  -1   63.36    9.75
   4  24   0   57.40    9.05
   4  24   0   52.94    9.71
   4  24   0   55.40    8.95
   4  24   1    5.99    5.90
   4  24   1    9.78    5.90
   4  24   1   -2.31    5.35
   4  24   2   20.58    7.40
   4  24   2   25.32    8.10
   4  24   2    9.40    6.05
   4  24   3   -4.58    5.17
   4  24   3    6.12    6.20
   4  24   4   55.85   10.19
   4  24   4   58.36   10.32
   4  24   4   53.50   10.14
   3  24  -4   -2.00    6.84
   3  24  -4    5.27    7.13
   3  24  -4    0.84    5.81
   3  24  -3   10.06    6.83
   3  24  -3   13.25    7.14
   3  24  -3    2.23    5.84
   3  24  -2   90.37   11.22
   3  24  -2   81.65   10.61
   3  24  -2   78.94   10.69
   3  24  -1  122.56   12.62
   3  24  -1  127.54   13.01
   3  24  -1  147.05   13.20
   3  24   0  235.43   16.68
   3  24   0  241.15   16.41
   3  24   0  225.15   16.86
   3  24   1   12.40    6.54
   3  24   1   20.23    6.93
   3  24   1   13.15    6.35
   3  24   2   41.60    8.53
   3  24   2   30.94    7.88
   3  24   3    6.28    5.84
   3  24   3    6.38    6.68
   3  24   3    1.34    5.68
   3  24   4   -2.40    5.68
   3  24   4    2.20    6.14
   2  24  -4   79.23   11.84
   2  24  -4  105.82   13.05
   2  24  -4   64.95   10.75
   2  24  -3   -2.57    3.72
   2  24  -3    2.41    5.79
   2  24  -3    0.36    6.21
   2  24  -3   -2.67    5.28
   2  24  -2   24.52    4.89
   2  24  -2   29.53    7.86
   2  24  -2   29.83    7.74
   2  24  -1    3.44    5.33
   2  24  -1    0.34    5.26
   2  24  -1   -3.94    4.36
   2  24  -1    0.81    3.58
   2  24   0   48.98    5.54
   2  24   0   44.89    8.35
   2  24   0   36.40    8.45
   2  24   0   47.80    8.45
   2  24   1   28.07    7.40
   2  24   1   24.05    7.32
   2  24   1   35.04    8.08
   2  24   2   39.70    8.22
   2  24   2   29.19    7.55
   2  24   3   35.54    8.42
   2  24   3   16.73    7.11
   2  24   3   25.48    8.33
   2  24   4   90.02   12.16
   2  24   4   91.14   12.74
   1  24  -5   54.75   11.62
   1  24  -4   22.69    8.17
   1  24  -4   24.14    8.52
   1  24  -4   31.79    9.23
   1  24  -3  126.53   13.77
   1  24  -3  113.01   12.33
   1  24  -3  111.83   12.65
   1  24  -2  113.06    9.02
   1  24  -2   87.90   11.43
   1  24  -2   94.13   11.45
   1  24  -1   52.29    8.83
   1  24  -1   71.52    7.18
   1  24  -1   59.52    9.55
   1  24   0   43.43    5.97
   1  24   0   50.01    8.79
   1  24   0   58.10    9.34
   1  24   0   43.26    8.48
   1  24   1    6.72    5.99
   1  24   1    6.34    6.34
   1  24   1   12.34    4.30
   1  24   1   16.01    6.60
   1  24   2    4.00    3.78
   1  24   2    3.88    5.26
   1  24   3   -2.64    6.24
   1  24   3    0.83    5.59
   1  24   4   35.58    8.71
   1  24   4   17.15    8.55
   0  24  -4    7.95    7.39
   0  24  -4    4.55    6.71
   0  24  -4    2.70    6.63
   0  24  -3   59.07   10.61
   0  24  -3   63.71    9.80
   0  24  -3   47.88    9.52
   0  24  -2   50.59    9.52
   0  24  -2   57.20    9.56
   0  24  -1  216.01   16.55
   0  24  -1  230.25   16.12
   0  24  -1  226.60   13.07
   0  24   0  481.85   25.87
   0  24   0  520.83   26.69
   0  24   0  517.01   22.42
   0  24   1  220.48   12.64
   0  24   1  221.10   16.34
   0  24   1  225.22   16.03
   0  24   2   42.08    9.13
   0  24   2   61.63    7.01
   0  24   2   50.43    9.11
   0  24   3   73.00   11.42
   0  24   3   62.47    7.19
   0  24   3   62.87   10.18
   0  24   4   -8.40    5.35
   0  24   4    2.49    7.09
  -1  24  -4   27.74    8.95
  -1  24  -4   32.06    9.10
  -1  24  -4   19.40    7.87
  -1  24  -3  -10.70    4.45
  -1  24  -3    8.64    6.88
  -1  24  -3    8.12    5.83
  -1  24  -2    2.08    5.98
  -1  24  -2   22.98    7.14
  -1  24  -1   10.40    6.68
  -1  24  -1    8.15    6.10
  -1  24   0   37.70    8.48
  -1  24   0   47.49    8.57
  -1  24   1   75.69   10.50
  -1  24   1   72.43   10.12
  -1  24   2   99.63   12.32
  -1  24   2   91.17   11.15
  -1  24   3  109.02   13.35
  -1  24   3  142.43   14.07
  -1  24   4   33.45    9.54
  -1  24   4   37.58    9.35
  -1  24   5   52.76   10.71
  -1  24   5   59.30   12.29
  -2  24  -4   76.14   11.61
  -2  24  -4   82.22   12.36
  -2  24  -4   87.55   11.56
  -2  24  -3   26.22    8.27
  -2  24  -3   37.63    7.81
  -2  24  -3   20.52    8.14
  -2  24  -2   40.76    8.88
  -2  24  -2   32.58    8.59
  -2  24  -1   21.68    6.99
  -2  24  -1   33.45    8.11
  -2  24   0   43.67    8.66
  -2  24   0   38.98    8.08
  -2  24   1    2.21    5.76
  -2  24   1   -5.04    4.99
  -2  24   2   28.67    7.81
  -2  24   2   29.90    8.25
  -2  24   3    3.74    6.67
  -2  24   3    7.61    6.37
  -2  24   4  109.12   13.48
  -2  24   4  107.86   13.97
  -3  24  -4   -2.26    6.08
  -3  24  -4    6.18    7.36
  -3  24  -3   -1.55    6.18
  -3  24  -3    4.27    5.84
  -3  24  -2   28.56    8.21
  -3  24  -2   39.34    8.64
  -3  24  -1   15.45    7.42
  -3  24  -1   22.06    6.88
  -3  24   0  247.75   17.39
  -3  24   0  252.53   17.33
  -3  24   1  159.44   14.44
  -3  24   1  117.13   12.47
  -3  24   2   82.77   11.00
  -3  24   2   85.80   11.49
  -3  24   3   18.09    7.32
  -3  24   3    1.15    6.69
  -3  24   4    0.92    6.61
  -3  24   4    8.93    7.11
  -4  24  -4   64.46   11.17
  -4  24  -3    5.96    6.77
  -4  24  -3    5.99    6.80
  -4  24  -2   21.45    7.69
  -4  24  -2   25.66    7.87
  -4  24  -1    7.96    5.76
  -4  24  -1   -2.45    5.57
  -4  24   0   57.53    9.27
  -4  24   0   67.62   10.05
  -4  24   1   51.79    9.61
  -4  24   1   57.35    9.73
  -4  24   2  183.29   15.99
  -4  24   2  185.94   15.73
  -4  24   3   37.28    9.02
  -4  24   3   51.78   10.41
  -4  24   4  113.06   14.27
  -4  24   4  129.01   14.33
  -5  24  -3  101.23   12.62
  -5  24  -3  100.92   12.52
  -5  24  -2   37.19    8.68
  -5  24  -2   37.29    8.96
  -5  24  -1   58.98    9.22
  -5  24  -1   76.24   10.39
  -5  24  -1   62.42   10.26
  -5  24   0    7.92    5.87
  -5  24   0    8.00    5.93
  -5  24   0   15.35    6.11
  -5  24   1   -0.72    6.08
  -5  24   1   -2.31    5.49
  -5  24   2   19.51    7.48
  -5  24   2   13.99    7.38
  -5  24   3   70.28   11.34
  -5  24   3   59.22   10.69
  -5  24   4   26.11    9.11
  -5  24   4   -0.39    7.73
  -6  24  -2   47.29    9.67
  -6  24  -2   39.45    9.43
  -6  24  -2   34.62    8.11
  -6  24  -1  119.04   13.09
  -6  24  -1  126.68   12.49
  -6  24  -1  101.78   11.40
  -6  24   0  134.65   13.15
  -6  24   0  109.43   11.53
  -6  24   0  114.56   12.36
  -6  24   1  122.51   13.07
  -6  24   1  116.60   12.81
  -6  24   1   98.59   11.40
  -6  24   2   13.34    7.36
  -6  24   3    2.30    6.77
  -6  24   3   -3.84    6.47
  -7  24  -1   16.49    7.46
  -7  24  -1    9.55    6.49
  -7  24   0   22.17    8.09
  -7  24   0   22.82    7.29
  -7  24   1   46.18    8.62
  -7  24   1   50.57    9.94
  -7  24   2  127.67   13.21
   8  23  -2    8.63    5.71
   8  23  -2    9.84    6.13
   8  23  -1   79.21    9.89
   8  23  -1   87.14    9.78
   8  23   0    7.38    7.70
   8  23   0    1.15    5.02
   8  23   0    3.89    5.51
   8  23   1  248.51   20.53
   8  23   1  264.73   16.94
   8  23   1  271.02   16.70
   7  23  -3    2.92    5.45
   7  23  -3   10.84    6.81
   7  23  -2    6.49    5.57
   7  23  -2   -1.97    5.08
   7  23  -1   -7.12    4.31
   7  23  -1    1.36    5.31
   7  23   0   -2.87    4.89
   7  23   0   -1.93    5.26
   7  23   1  200.56   14.79
   7  23   1  196.49   17.77
   7  23   1  214.71   14.97
   7  23   2    0.56    6.47
   7  23   2   11.83    6.49
   7  23   2    1.41    5.39
   6  23  -4   13.56    7.36
   6  23  -4   27.77    8.36
   6  23  -4   30.73   10.26
   6  23  -3   79.87   10.51
   6  23  -3  104.24   11.72
   6  23  -2   -3.53    5.01
   6  23  -2    7.01    5.87
   6  23  -1    9.12    5.91
   6  23  -1    5.76    5.10
   6  23   0   16.44    6.18
   6  23   0   25.55    7.07
   6  23   1    4.38    5.50
   6  23   1   10.16    5.82
   6  23   2   32.83    7.60
   6  23   2   14.24    6.39
   6  23   3   94.97   12.46
   6  23   3   72.05   10.21
   6  23   3   80.92   10.38
   5  23  -4   17.32    8.34
   5  23  -4   17.44    7.49
   5  23  -4   18.49    7.76
   5  23  -4   30.19    8.95
   5  23  -3  264.32   17.88
   5  23  -3  257.49   17.56
   5  23  -3  271.56   18.71
   5  23  -2    7.42    5.94
   5  23  -2    8.94    5.90
   5  23  -2    2.30    5.97
   5  23  -1  154.05   13.20
   5  23  -1  140.57   13.15
   5  23  -1  181.43   14.08
   5  23   0   -0.72    4.91
   5  23   0    1.99    5.52
   5  23   0   -0.17    4.65
   5  23   1    6.23    5.63
   5  23   1    7.99    5.73
   5  23   2   12.53    6.16
   5  23   2   27.23    7.31
   5  23   3   19.31    7.04
   5  23   3   27.32    7.69
   5  23   3   18.13    7.68
   5  23   4   -6.08    5.60
   5  23   4   -1.34    5.56
   4  23  -5   63.73   11.03
   4  23  -5  111.41   14.81
   4  23  -5   85.18   12.62
   4  23  -4    9.69    6.76
   4  23  -4    0.57    5.93
   4  23  -4    4.64    7.00
   4  23  -4    0.36    6.98
   4  23  -3   69.82   10.36
   4  23  -3   85.85   11.37
   4  23  -3   59.28    9.46
   4  23  -3   86.11   12.03
   4  23  -2   16.42    6.78
   4  23  -2    2.48    5.37
   4  23  -2    3.92    5.70
   4  23  -1   28.45    7.46
   4  23  -1   46.76    8.38
   4  23  -1   30.20    7.63
   4  23   0   15.35    6.47
   4  23   0   13.13    5.95
   4  23   0   19.17    6.69
   4  23   1  194.34   14.73
   4  23   1  180.83   14.00
   4  23   1  196.16   14.75
   4  23   2   50.43    8.59
   4  23   2   36.92    8.52
   4  23   2   47.05    8.65
   4  23   3  140.87   13.37
   4  23   3  138.09   13.04
   4  23   4    7.60    6.69
   4  23   4    5.23    6.15
   4  23   4    4.72    6.00
   3  23  -5  153.66   15.95
   3  23  -5  244.84   20.32
   3  23  -5  241.89   18.84
   3  23  -4   41.76   10.01
   3  23  -4   38.85    9.21
   3  23  -4   31.34    8.24
   3  23  -3  491.35   26.84
   3  23  -3  524.81   27.24
   3  23  -3  544.40   28.25
   3  23  -3  553.98   29.50
   3  23  -2    4.94    5.74
   3  23  -2    6.98    5.76
   3  23  -2    8.43    6.01
   3  23  -1  121.93   11.91
   3  23  -1  129.44   12.35
   3  23  -1  108.78   11.51
   3  23   0    6.97    5.85
   3  23   0   24.33    6.77
   3  23   0   20.24    6.19
   3  23   1   11.62    6.15
   3  23   1   12.22    6.68
   3  23   1   13.60    6.19
   3  23   2    3.38    5.02
   3  23   2    7.71    5.69
   3  23   3   87.35   11.57
   3  23   3   65.21   10.07
   3  23   3   84.55   10.89
   3  23   4    1.92    5.79
   3  23   4   -1.06    6.64
   3  23   4   -4.12    5.63
   2  23  -5    6.95    8.12
   2  23  -5    6.06    7.29
   2  23  -5   10.50    8.07
   2  23  -4   29.91    8.94
   2  23  -4   22.87    8.42
   2  23  -4   18.93    5.27
   2  23  -4   27.33    7.97
   2  23  -3   99.48   12.04
   2  23  -3  118.64   12.82
   2  23  -3  147.24    9.54
   2  23  -3  146.44   13.94
   2  23  -2   43.76    8.68
   2  23  -2   47.51    6.11
   2  23  -2   46.45    5.80
   2  23  -2   49.51    8.83
   2  23  -2   51.23    9.01
   2  23  -2   60.38    7.98
   2  23  -1  248.46   12.49
   2  23  -1  249.53   16.88
   2  23  -1  250.38   16.85
   2  23  -1  218.30   15.80
   2  23   0    6.45    5.44
   2  23   0    8.20    3.76
   2  23   0   12.27    5.89
   2  23   0    0.83    4.82
   2  23   1  108.41   11.15
   2  23   1   92.82   11.03
   2  23   1   96.08    7.03
   2  23   1   88.77   10.32
   2  23   2   30.25    7.65
   2  23   2   20.69    6.87
   2  23   3   23.63    8.08
   2  23   3   10.76    6.40
   2  23   3   16.82    6.45
   2  23   4    7.51    6.79
   2  23   4    6.28    6.22
   2  23   4    4.77    6.58
   2  23   5    7.39    7.20
   2  23   5   25.14    9.37
   1  23  -5   35.67    9.80
   1  23  -5   20.15    8.03
   1  23  -5   38.42   10.40
   1  23  -4   35.32    9.46
   1  23  -4   35.00    8.88
   1  23  -4   42.07    9.39
   1  23  -3    3.37    5.60
   1  23  -3    0.57    5.68
   1  23  -3   19.22    6.91
   1  23  -3    2.71    4.18
   1  23  -2   59.74    9.53
   1  23  -2   79.35   10.23
   1  23  -2   60.48    6.87
   1  23  -2   74.04    8.36
   1  23  -1   45.72    6.02
   1  23  -1   54.23    8.05
   1  23  -1   59.61    9.00
   1  23  -1   46.66    8.74
   1  23  -1   41.66    8.33
   1  23   0    0.61    5.37
   1  23   0   11.50    5.87
   1  23   0    4.14    5.39
   1  23   0   15.40    4.50
   1  23   1  164.54   14.11
   1  23   1  176.39   14.17
   1  23   1  175.53   13.65
   1  23   1  174.25   10.58
   1  23   2   91.60    7.53
   1  23   2   94.16   10.95
   1  23   2   80.68   10.15
   1  23   3  110.67   12.34
   1  23   3  147.27   13.55
   1  23   3  147.39    9.31
   1  23   3  125.73   13.46
   1  23   4   -4.36    5.29
   1  23   4   -4.42    5.83
   1  23   5    9.89    8.17
   1  23   5   15.49    7.73
   0  23  -5  122.99   14.27
   0  23  -5   60.35   11.02
   0  23  -5  111.91   14.06
   0  23  -4   -7.75    4.90
   0  23  -4    4.54    7.09
   0  23  -4   10.91    7.61
   0  23  -3  137.58   12.98
   0  23  -3  119.28   12.84
   0  23  -3  124.30   13.17
   0  23  -2   45.88    6.75
   0  23  -2   35.20    8.17
   0  23  -2   34.29    7.92
   0  23  -2   38.37    6.21
   0  23  -1   34.86    8.03
   0  23  -1   41.87    5.85
   0  23  -1   45.19    8.20
   0  23   0   62.94    6.69
   0  23   0   67.25    9.23
   0  23   0   59.70    9.06
   0  23   1   26.81    7.45
   0  23   1   40.80    5.89
   0  23   1   40.01    7.86
   0  23   2   40.66    5.87
   0  23   2   26.83    7.80
   0  23   2   24.77    7.54
   0  23   3  118.86   12.62
   0  23   3  124.16    9.31
   0  23   3  119.71   13.25
   0  23   4   -1.05    6.21
   0  23   4   13.29    7.97
   0  23   4    0.78    4.29
   0  23   5  123.97   14.72
   0  23   5  138.29   14.74
  -1  23  -5   19.35    8.68
  -1  23  -5    8.51    7.43
  -1  23  -5    8.77    7.67
  -1  23  -4   -2.09    5.74
  -1  23  -4    0.42    5.96
  -1  23  -4    2.57    6.48
  -1  23  -3  137.53   12.77
  -1  23  -3  134.54   13.66
  -1  23  -3  132.23   13.35
  -1  23  -2   89.22   10.97
  -1  23  -2   88.39   11.09
  -1  23  -1  180.91   11.39
  -1  23  -1  179.10   14.46
  -1  23  -1  169.62   14.02
  -1  23   0    5.60    5.27
  -1  23   0    3.43    4.25
  -1  23   0   -2.44    5.30
  -1  23   1   54.10    8.81
  -1  23   1   41.61    6.14
  -1  23   1   62.81    9.45
  -1  23   2   72.73    9.76
  -1  23   2   48.79    9.35
  -1  23   2   61.90    7.20
  -1  23   3    9.14    5.86
  -1  23   3   -0.11    6.28
  -1  23   4   29.36    8.57
  -1  23   4   38.80    9.47
  -1  23   5   25.58    8.88
  -1  23   5   43.40   10.63
  -2  23  -5   13.25    8.65
  -2  23  -5   -5.09    6.14
  -2  23  -5   17.16    8.63
  -2  23  -4   -2.67    6.30
  -2  23  -4    1.44    6.10
  -2  23  -4    6.50    7.09
  -2  23  -3    7.45    6.71
  -2  23  -3   21.64    6.69
  -2  23  -3    9.89    6.20
  -2  23  -2   20.16    6.95
  -2  23  -2   25.66    5.83
  -2  23  -2   22.51    7.48
  -2  23  -1   89.90   10.91
  -2  23  -1  114.69   11.46
  -2  23   0    0.13    3.89
  -2  23   0   11.80    5.92
  -2  23   0    1.56    5.33
  -2  23   1  228.31   16.17
  -2  23   1  253.14   17.20
  -2  23   2   43.33    9.00
  -2  23   2   43.12    8.37
  -2  23   3  133.58   13.75
  -2  23   3  102.79   12.30
  -2  23   4   14.10    8.31
  -2  23   4   40.10    9.07
  -2  23   5   12.34    7.63
  -2  23   5   12.58    9.04
  -3  23  -4   -0.80    5.83
  -3  23  -4   -0.65    6.50
  -3  23  -4   -6.00    6.06
  -3  23  -3   80.18   11.17
  -3  23  -3   79.71    9.48
  -3  23  -3   85.80   11.53
  -3  23  -2    3.01    5.86
  -3  23  -2    4.05    4.10
  -3  23  -2    0.24    5.24
  -3  23  -1   28.44    7.17
  -3  23  -1   14.22    6.73
  -3  23  -1   18.66    6.34
  -3  23   0   15.18    6.47
  -3  23   0   20.88    6.48
  -3  23   0   11.37    5.39
  -3  23   1  129.66   12.90
  -3  23   1  147.65   13.27
  -3  23   2    0.48    5.70
  -3  23   2   -5.66    4.78
  -3  23   3  530.71   28.25
  -3  23   3  566.50   29.37
  -3  23   4   46.97    9.84
  -3  23   4   16.49    9.05
  -3  23   5  240.10   19.18
  -3  23   5  182.02   17.24
  -4  23  -4   -0.25    6.70
  -4  23  -4   13.69    7.22
  -4  23  -3  142.92   14.28
  -4  23  -3  163.72   15.04
  -4  23  -2   49.20    9.06
  -4  23  -2   44.65    8.29
  -4  23  -2   46.44    9.30
  -4  23  -1  203.96   15.24
  -4  23  -1  183.31   14.36
  -4  23  -1  201.79   14.67
  -4  23   0   21.44    6.80
  -4  23   0   19.62    7.07
  -4  23   0   10.99    5.54
  -4  23   1   42.31    8.25
  -4  23   1   34.46    8.04
  -4  23   1   46.68    8.30
  -4  23   2   11.42    6.24
  -4  23   2    7.18    6.38
  -4  23   3  102.39   12.97
  -4  23   3   78.05   11.03
  -4  23   4   13.25    7.39
  -4  23   4    2.18    7.23
  -4  23   5   90.57   12.78
  -4  23   5  102.30   13.93
  -5  23  -4   -7.04    6.02
  -5  23  -3   33.73    8.84
  -5  23  -3   40.42    8.84
  -5  23  -2   19.00    7.32
  -5  23  -2   14.96    7.14
  -5  23  -2   27.79    7.17
  -5  23  -1    5.13    5.79
  -5  23  -1    6.69    5.51
  -5  23  -1    3.28    5.22
  -5  23   0    2.12    4.88
  -5  23   0    3.01    5.13
  -5  23   0   -2.62    4.76
  -5  23   1  137.15   12.95
  -5  23   1  148.53   13.51
  -5  23   1  170.71   13.25
  -5  23   2   14.85    7.68
  -5  23   2   12.69    7.09
  -5  23   3  271.07   19.00
  -5  23   3  277.78   19.50
  -5  23   4   19.24    8.70
  -5  23   4   14.77    7.99
  -6  23  -3   93.73   12.41
  -6  23  -2   36.10    8.64
  -6  23  -2   39.91    8.04
  -6  23  -2   38.27    8.90
  -6  23  -1    2.88    6.06
  -6  23  -1    2.06    5.18
  -6  23  -1    5.49    5.33
  -6  23   0   29.21    7.61
  -6  23   0   22.43    6.81
  -6  23   0   34.48    8.19
  -6  23   1    2.79    5.65
  -6  23   1    7.21    6.39
  -6  23   1    5.86    5.60
  -6  23   2    3.74    6.03
  -6  23   2    6.45    6.25
  -6  23   3   87.48   11.82
  -6  23   3   87.95   12.44
  -6  23   4   36.67    9.53
  -6  23   4   13.76    8.46
  -7  23  -2    4.20    5.56
  -7  23  -2    1.38    6.53
  -7  23  -1  203.61   16.12
  -7  23  -1  200.77   15.29
  -7  23   0    1.16    5.30
  -7  23   0   10.05    6.83
  -7  23   1    8.26    5.76
  -7  23   1    5.04    6.04
  -7  23   1    7.53    6.02
  -7  23   2    1.03    5.93
  -7  23   2    9.50    6.32
  -7  23   3    6.83    6.87
  -7  23   3    4.61    6.91
  -8  23  -1  235.10   17.15
  -8  23   0    7.18    5.81
  -8  23   0   -9.35    5.88
  -8  23   1   98.69   11.67
  -8  23   1   69.19   10.16
  -8  23   2    7.43    6.76
   9  22  -1   -1.97    4.49
   9  22  -1    0.63    4.63
   9  22  -1   -3.56    6.36
   9  22   0   68.41    8.92
   9  22   0   70.93   12.33
   9  22   0   65.14    7.96
   8  22  -3   43.03    8.83
   8  22  -3   48.31    8.48
   8  22  -2    3.01    5.38
   8  22  -2   -0.02    4.97
   8  22  -1    7.19    5.61
   8  22  -1    9.38    5.57
   8  22  -1    6.39    6.67
   8  22   0    7.53    5.93
   8  22   0   13.08    7.56
   8  22   0    8.79    5.57
   8  22   1    9.21    7.75
   8  22   1   18.35    6.17
   8  22   1   12.35    6.13
   8  22   2   80.91   10.02
   8  22   2   88.69    9.94
   8  22   2   90.31   12.68
   7  22  -4   42.51    8.96
   7  22  -4   29.82    7.95
   7  22  -4   35.38   10.17
   7  22  -3   19.00    6.92
   7  22  -3    5.23    5.98
   7  22  -2  100.94   10.71
   7  22  -2  117.96   11.64
   7  22  -1   34.33    7.30
   7  22  -1   23.91    6.51
   7  22   0   74.04    9.27
   7  22   0   88.28   10.20
   7  22   1   50.67    8.19
   7  22   1   50.58   10.40
   7  22   1   43.44    7.99
   7  22   2   14.14    6.05
   7  22   2   18.65    8.23
   7  22   2   17.04    6.11
   7  22   3    0.61    5.20
   7  22   3    5.09    6.92
   7  22   3   13.13    6.45
   6  22  -4   10.27    6.83
   6  22  -4  -13.01    4.72
   6  22  -4    0.48    6.60
   6  22  -3   58.90    8.93
   6  22  -3   50.68    8.90
   6  22  -2  111.30   11.34
   6  22  -2  115.34   11.40
   6  22  -1    2.61    4.87
   6  22  -1   11.25    6.09
   6  22   0  199.83   14.30
   6  22   0  188.11   14.12
   6  22   1   90.45   10.01
   6  22   1   76.35    9.47
   6  22   2   64.02   10.51
   6  22   2   45.42    8.14
   6  22   2   55.73    8.55
   6  22   3   50.32    9.76
   6  22   3   59.98    9.07
   6  22   3   61.43    9.43
   5  22  -5   22.24    9.89
   5  22  -5   30.18    8.59
   5  22  -5   16.32    7.81
   5  22  -4  182.75   15.63
   5  22  -4  214.22   16.43
   5  22  -4  205.38   16.46
   5  22  -4  159.70   16.89
   5  22  -3  105.58   11.36
   5  22  -3   79.37   10.48
   5  22  -3   81.99   10.38
   5  22  -2  152.40   13.19
   5  22  -2  129.09   12.41
   5  22  -2  117.05   11.62
   5  22  -1   23.29    6.38
   5  22  -1    7.87    5.76
   5  22  -1   21.99    6.72
   5  22   0    6.87    5.54
   5  22   0   11.01    5.80
   5  22   0    2.03    5.12
   5  22   1   28.22    7.20
   5  22   1   34.59    7.18
   5  22   2    4.77    5.15
   5  22   2   14.43    6.39
   5  22   3   12.34    6.07
   5  22   3    5.73    6.43
   5  22   3   12.18    6.38
   5  22   4   36.70    8.48
   5  22   4   41.52    8.68
   5  22   4   50.65    8.98
   4  22  -5   60.55   12.43
   4  22  -5   55.18   10.90
   4  22  -5   59.14   10.59
   4  22  -4  164.73   14.88
   4  22  -4  217.59   18.22
   4  22  -4  206.52   16.65
   4  22  -4  204.62   16.35
   4  22  -3    9.79    6.31
   4  22  -3   -2.05    4.75
   4  22  -3   11.49    5.99
   4  22  -3   -3.72    5.12
   4  22  -2  328.55   19.23
   4  22  -2  299.04   18.60
   4  22  -2  324.41   19.43
   4  22  -1   54.06    8.59
   4  22  -1   55.76    8.57
   4  22  -1   57.69    8.70
   4  22   0  193.72   14.17
   4  22   0  162.38   13.71
   4  22   0  186.69   13.65
   4  22   1  147.62   12.56
   4  22   1  153.18   13.15
   4  22   1  128.32   11.86
   4  22   2   -0.59    4.77
   4  22   2    3.51    5.06
   4  22   2   -3.15    4.84
   4  22   3   -0.68    5.70
   4  22   3   10.03    5.94
   4  22   3    3.31    5.52
   4  22   4   23.77    7.73
   4  22   4   23.27    7.42
   4  22   4   26.01    7.54
   3  22  -5   49.63   10.47
   3  22  -5   20.42    9.70
   3  22  -5   15.77    7.68
   3  22  -4    3.25    5.55
   3  22  -4   10.27    6.99
   3  22  -4    4.35    6.95
   3  22  -3   13.62    6.52
   3  22  -3   18.87    7.13
   3  22  -3   13.70    6.42
   3  22  -3   20.22    6.92
   3  22  -2  167.41   12.57
   3  22  -2  142.04   13.08
   3  22  -2  153.77   13.08
   3  22  -2  117.33   12.02
   3  22  -1    7.52    5.20
   3  22  -1    8.37    5.42
   3  22  -1   13.76    5.81
   3  22   0  221.42   15.38
   3  22   0  214.16   15.08
   3  22   0  236.58   15.25
   3  22   1   22.13    6.58
   3  22   1   18.18    6.54
   3  22   1   29.70    6.92
   3  22   2   91.55   10.29
   3  22   2   94.58   10.52
   3  22   3  123.43   12.27
   3  22   3  159.06   14.22
   3  22   3  140.36   12.82
   3  22   4   15.93    6.92
   3  22   4   21.80    7.54
   3  22   4   23.27    7.68
   3  22   5    8.69    6.75
   3  22   5   13.11    7.12
   2  22  -5   -6.41    6.96
   2  22  -5   -0.93    6.61
   2  22  -5    7.30    6.88
   2  22  -4   99.55   12.49
   2  22  -4  107.38   12.05
   2  22  -4  103.15    8.43
   2  22  -4   79.52   11.95
   2  22  -3   21.49    7.32
   2  22  -3   36.23    8.28
   2  22  -3   46.14    9.03
   2  22  -3   37.67    5.61
   2  22  -3   21.51    7.38
   2  22  -2   14.26    4.12
   2  22  -2   13.30    5.24
   2  22  -2   14.58    6.49
   2  22  -2   21.54    6.93
   2  22  -2    6.92    3.84
   2  22  -2   21.79    6.89
   2  22  -1  115.11   11.50
   2  22  -1  106.00   11.17
   2  22  -1   92.01   10.34
   2  22  -1  118.51   10.85
   2  22  -1  102.72    7.61
   2  22   0   81.93    9.83
   2  22   0   83.55    9.90
   2  22   0   87.64   10.18
   2  22   0   84.77    6.75
   2  22   1   42.42    7.53
   2  22   1   54.08    5.34
   2  22   1   54.92    8.63
   2  22   1   56.35    8.39
   2  22   2   84.24    9.94
   2  22   2   71.17    9.54
   2  22   2   79.25    6.21
   2  22   3   12.13    7.01
   2  22   3   12.29    5.93
   2  22   3   16.80    6.66
   2  22   4   17.83    7.03
   2  22   4   19.47    7.44
   2  22   4   24.57    7.89
   2  22   5   60.93   10.49
   2  22   5   55.27   10.60
   1  22  -5    1.92    7.49
   1  22  -5    4.77    6.66
   1  22  -5    8.33    7.61
   1  22  -4  123.62   13.49
   1  22  -4  124.00   13.89
   1  22  -4  112.90   12.56
   1  22  -3   47.29    6.46
   1  22  -3   52.06    9.24
   1  22  -3   41.00    8.59
   1  22  -3   42.34    8.54
   1  22  -2   68.39    9.73
   1  22  -2   80.53   10.05
   1  22  -2   56.26    6.51
   1  22  -2   59.83    8.66
   1  22  -2   65.74    9.57
   1  22  -2   68.71    7.78
   1  22  -1    7.33    5.16
   1  22  -1   -0.49    4.75
   1  22  -1   -7.10    4.38
   1  22  -1    3.26    4.56
   1  22  -1    4.92    3.48
   1  22   0   25.53    6.70
   1  22   0   31.44    5.08
   1  22   0   24.03    6.92
   1  22   0   33.81    7.79
   1  22   1  122.48   11.66
   1  22   1  147.86   12.96
   1  22   1  139.79    9.17
   1  22   1  112.70   11.77
   1  22   2    7.32    6.09
   1  22   2    6.51    3.63
   1  22   2    7.73    5.53
   1  22   3  156.74   14.39
   1  22   3  149.48   13.53
   1  22   3  172.03    9.95
   1  22   3  159.42   13.78
   1  22   4   95.45   11.57
   1  22   4  110.78   12.82
   1  22   5   11.76    7.38
   1  22   5    6.64    7.62
   0  22  -5    6.71    6.69
   0  22  -5   29.39    8.94
   0  22  -5   34.48    9.98
   0  22  -4    5.73    6.32
   0  22  -4   17.93    8.06
   0  22  -4   19.74    7.89
   0  22  -3   17.47    6.48
   0  22  -3   17.98    7.18
   0  22  -3   23.84    7.49
   0  22  -2   54.32    6.87
   0  22  -2   40.38    8.02
   0  22  -2   52.92    7.99
   0  22  -2   50.37    6.52
   0  22  -2   42.59    8.34
   0  22  -1   13.31    6.28
   0  22  -1    6.99    3.99
   0  22  -1    4.05    5.09
   0  22   0   17.40    6.44
   0  22   0   23.69    6.98
   0  22   0   18.93    6.43
   0  22   0   18.75    4.72
   0  22   1    1.58    5.23
   0  22   1    2.96    3.77
   0  22   1   -1.68    5.21
   0  22   1    4.55    5.11
   0  22   2   41.01    8.44
   0  22   2   35.09    5.50
   0  22   2   42.97    8.19
   0  22   2   49.42    8.61
   0  22   3   19.36    7.76
   0  22   3   45.34    8.50
   0  22   3   25.14    5.13
   0  22   4   13.93    4.78
   0  22   4   24.79    7.63
   0  22   4   15.33    7.15
   0  22   5   23.86    8.24
   0  22   5   24.54    9.37
  -1  22  -5    8.64    8.36
  -1  22  -5    3.73    6.88
  -1  22  -5   -0.60    6.19
  -1  22  -4  112.19   12.83
  -1  22  -4   84.23   11.24
  -1  22  -4  100.02   12.22
  -1  22  -3  176.19   13.94
  -1  22  -3  166.02   14.48
  -1  22  -3  177.47   15.22
  -1  22  -2    8.58    4.24
  -1  22  -2    2.41    5.66
  -1  22  -2    7.66    5.77
  -1  22  -2    4.53    4.32
  -1  22  -2   11.24    4.72
  -1  22  -1  121.54   11.40
  -1  22  -1   94.49   10.95
  -1  22  -1  123.64    9.24
  -1  22   0   31.94    7.21
  -1  22   0   29.71    5.31
  -1  22   0   27.03    7.33
  -1  22   1    9.99    5.41
  -1  22   1    2.08    3.73
  -1  22   1   14.42    6.39
  -1  22   2   66.39    9.31
  -1  22   2   75.73    7.49
  -1  22   2   61.13    9.61
  -1  22   3   49.86    9.62
  -1  22   3   39.87    6.12
  -1  22   3   54.62    9.29
  -1  22   4   92.82   11.84
  -1  22   4  129.96   14.00
  -1  22   5    5.84    6.58
  -1  22   5    5.22    7.62
  -2  22  -5   53.04   10.36
  -2  22  -5   75.30   11.96
  -2  22  -5   39.08   10.06
  -2  22  -4   25.48    8.09
  -2  22  -4   18.48    7.83
  -2  22  -4   34.85    8.92
  -2  22  -3   20.72    7.22
  -2  22  -3   25.04    7.93
  -2  22  -3   13.91    6.47
  -2  22  -2   65.11    9.74
  -2  22  -2   68.13    8.85
  -2  22  -2   97.97    9.09
  -2  22  -2   85.99   10.47
  -2  22  -1   47.52    8.47
  -2  22  -1   47.11    6.48
  -2  22  -1   45.35    7.99
  -2  22  -1   36.43    6.92
  -2  22   0   73.98    9.74
  -2  22   0   69.47    9.39
  -2  22   0   84.73    7.73
  -2  22   0   86.29    9.38
  -2  22   1  119.04    8.89
  -2  22   1   96.24   10.98
  -2  22   1  109.92   11.12
  -2  22   1   99.82   10.13
  -2  22   2   21.54    6.60
  -2  22   2    3.63    4.34
  -2  22   2   14.62    7.12
  -2  22   3   53.40    9.83
  -2  22   3   43.59    9.03
  -2  22   4  101.93   12.09
  -2  22   4   95.89   12.39
  -2  22   5    7.07    7.23
  -2  22   5   -7.05    6.59
  -3  22  -5    4.79    7.19
  -3  22  -5    5.09    7.59
  -3  22  -5    8.69    7.14
  -3  22  -4   19.83    7.68
  -3  22  -4   24.36    7.62
  -3  22  -4   24.27    8.20
  -3  22  -3  150.42   13.92
  -3  22  -3  127.78   13.25
  -3  22  -3  139.77   11.79
  -3  22  -2  111.16   11.78
  -3  22  -2  112.96    9.29
  -3  22  -2   76.45    9.56
  -3  22  -2  100.07   11.36
  -3  22  -1   19.85    6.16
  -3  22  -1   24.62    5.77
  -3  22  -1   14.50    5.97
  -3  22  -1   27.54    7.54
  -3  22   0  221.77   15.63
  -3  22   0  207.77   14.72
  -3  22   0  227.22   15.81
  -3  22   0  243.12   13.29
  -3  22   1    7.30    4.95
  -3  22   1    6.10    4.07
  -3  22   1    3.86    5.59
  -3  22   1    3.88    5.25
  -3  22   2  150.80   13.30
  -3  22   2  144.96   13.87
  -3  22   3   21.68    6.86
  -3  22   3   19.80    6.99
  -3  22   4   -0.18    5.59
  -3  22   4   -0.98    6.23
  -3  22   5   34.46    9.58
  -3  22   5   27.25    9.61
  -4  22  -4   20.69    7.92
  -4  22  -4   26.06    8.62
  -4  22  -3    7.45    5.92
  -4  22  -3    3.06    5.45
  -4  22  -2    2.51    4.69
  -4  22  -2   -5.81    4.52
  -4  22  -2   -3.44    4.64
  -4  22  -1  158.59   10.94
  -4  22  -1  110.30   11.38
  -4  22  -1  132.21   11.77
  -4  22  -1  120.50   11.95
  -4  22   0  197.60   14.84
  -4  22   0  199.85   14.07
  -4  22   0  182.33   12.12
  -4  22   0  182.75   14.00
  -4  22   1   66.24    8.87
  -4  22   1   56.56    8.87
  -4  22   1   74.73   10.23
  -4  22   2  346.43   20.20
  -4  22   2  349.31   21.08
  -4  22   2  313.52   19.13
  -4  22   3    5.99    6.08
  -4  22   3    5.01    6.58
  -4  22   4  210.59   17.22
  -4  22   4  224.44   16.95
  -4  22   5   51.92   10.45
  -4  22   5   47.05   11.01
  -5  22  -4   32.73    8.98
  -5  22  -4   27.44    8.50
  -5  22  -3    6.28    6.95
  -5  22  -3    3.01    5.31
  -5  22  -3    4.65    5.83
  -5  22  -2   17.39    6.80
  -5  22  -2    1.92    4.90
  -5  22  -2    9.97    6.69
  -5  22  -1   29.43    6.87
  -5  22  -1   21.16    6.77
  -5  22  -1   38.39    8.14
  -5  22   0    4.03    4.83
  -5  22   0   14.53    6.24
  -5  22   0   15.93    6.35
  -5  22   0    5.15    5.00
  -5  22   1   13.81    6.15
  -5  22   1   17.11    6.04
  -5  22   1   24.63    7.06
  -5  22   2  131.25   12.52
  -5  22   2  110.89   11.41
  -5  22   2  114.29   12.12
  -5  22   3   96.65   11.72
  -5  22   3   93.85   12.09
  -5  22   4  196.47   16.66
  -5  22   4  193.79   16.90
  -5  22   5   10.04    8.64
  -5  22   5   24.93    8.75
  -6  22  -3   62.75   10.43
  -6  22  -3   69.24    9.79
  -6  22  -2   47.11    8.38
  -6  22  -2   65.66    9.66
  -6  22  -2   60.43    9.69
  -6  22  -1  112.95   11.44
  -6  22  -1   91.81   10.45
  -6  22  -1   78.33   10.49
  -6  22   0  198.61   14.19
  -6  22   0  191.95   15.10
  -6  22   0  216.25   15.34
  -6  22   1    6.83    6.32
  -6  22   1    8.02    5.19
  -6  22   1   10.63    6.22
  -6  22   2  132.98   12.53
  -6  22   2  124.62   12.78
  -6  22   2  135.04   12.74
  -6  22   3   52.08    9.88
  -6  22   3   48.68    9.59
  -6  22   4   -5.89    5.47
  -6  22   4   11.92    7.51
  -7  22  -3   17.58    7.54
  -7  22  -2   18.10    6.71
  -7  22  -2   23.56    7.78
  -7  22  -1   51.58    8.47
  -7  22  -1   48.36    9.33
  -7  22   0   83.95   10.14
  -7  22   0   62.19    9.33
  -7  22   0   70.31    9.26
  -7  22   1   27.21    7.49
  -7  22   1   45.88    8.84
  -7  22   1   29.68    7.17
  -7  22   2  117.17   12.35
  -7  22   2  113.00   11.82
  -7  22   3   -0.33    6.05
  -7  22   3   13.99    7.00
  -7  22   3   13.33    7.02
  -7  22   4   42.70    9.90
  -7  22   4   41.86    9.74
  -8  22  -2   87.48   11.36
  -8  22  -1   23.41    7.04
  -8  22  -1   17.44    7.48
  -8  22   0   11.11    6.06
  -8  22   0    9.35    6.84
  -8  22   1   13.80    7.09
  -8  22   1    6.15    5.62
  -8  22   2    2.23    6.01
  -8  22   3   59.29   10.49
  -8  22   3   49.32    9.41
  -9  22   0   49.70    9.65
  -9  22   1   -0.22    5.95
   9  21  -2   41.58    7.77
   9  21  -2   49.34    7.55
   9  21  -2   36.50    9.05
   9  21  -1   72.94   11.86
   9  21  -1   73.29    8.86
   9  21  -1   87.33    8.79
   9  21   0   16.83    5.21
   9  21   0    4.29    5.16
   9  21   0    4.78    6.79
   9  21   1   -0.57    6.64
   9  21   1    2.74    4.60
   9  21   1   -0.09    4.37
   8  21  -4   41.51    8.84
   8  21  -4   47.15    8.53
   8  21  -3   25.32    7.46
   8  21  -3   45.29    7.94
   8  21  -2   85.63    9.34
   8  21  -2   79.44    9.58
   8  21  -1   98.37   10.18
   8  21  -1   84.22   12.38
   8  21  -1  101.01    9.74
   8  21   0  146.81   12.13
   8  21   0  161.73   15.94
   8  21   0  146.73   11.53
   8  21   1   52.02   10.31
   8  21   1   43.16    7.30
   8  21   1   51.54    8.07
   8  21   2   40.66    7.22
   8  21   2   24.28    6.73
   8  21   2   42.05    9.85
   7  21  -4    3.62    7.04
   7  21  -4    1.19    5.84
   7  21  -4   10.68    6.29
   7  21  -3   -3.19    5.09
   7  21  -3   -0.67    5.01
   7  21  -2   15.06    5.97
   7  21  -2   19.63    6.33
   7  21  -1  111.05   10.38
   7  21  -1  111.30   10.85
   7  21   0   98.11    9.89
   7  21   0   84.94    9.68
   7  21   1  106.53   10.41
   7  21   1  110.02   10.78
   7  21   1  130.46   13.64
   7  21   2  138.19   11.89
   7  21   2  127.04   13.56
   7  21   2   96.63   10.19
   7  21   3  148.46   14.47
   7  21   3  128.55   11.78
   7  21   3  150.67   12.83
   6  21  -5   32.68    8.82
   6  21  -5   69.10   12.96
   6  21  -5   19.68    7.63
   6  21  -4   27.82    9.53
   6  21  -4   41.54    8.55
   6  21  -4   34.66    8.51
   6  21  -3   78.27    9.67
   6  21  -3   60.63    9.05
   6  21  -2   79.38    9.75
   6  21  -2   79.77    9.28
   6  21  -1   81.48    9.44
   6  21  -1   88.12   10.01
   6  21   0    7.13    5.35
   6  21   0    4.23    4.92
   6  21   1   -1.27    4.62
   6  21   1   -1.27    4.32
   6  21   2   83.72    9.63
   6  21   2   86.72    9.84
   6  21   2   79.52   11.35
   6  21   3    5.10    5.70
   6  21   3    1.44    5.76
   6  21   3   -2.88    4.97
   6  21   4   86.81   10.59
   6  21   4  101.59   11.31
   6  21   4  113.87   12.33
   5  21  -5   28.70    8.42
   5  21  -5   18.28    7.83
   5  21  -5   35.73    8.92
   5  21  -5   30.49   10.38
   5  21  -4   11.18    7.52
   5  21  -4    5.28    6.02
   5  21  -4   13.40    6.96
   5  21  -4    4.98    6.07
   5  21  -3   41.32    9.35
   5  21  -3   26.75    7.25
   5  21  -3   39.04    8.04
   5  21  -3   30.91    7.79
   5  21  -2   93.51   10.24
   5  21  -2   74.62    9.55
   5  21  -2  109.37   11.15
   5  21  -1   60.17    8.69
   5  21  -1   75.20    9.14
   5  21  -1   80.73    9.49
   5  21   0  187.55   13.61
   5  21   0  221.68   14.91
   5  21   0  208.75   14.09
   5  21   1   69.20    8.81
   5  21   1   62.31    8.39
   5  21   2   77.15    9.73
   5  21   2   81.54    9.57
   5  21   3  180.29   13.77
   5  21   3  179.18   13.57
   5  21   3  150.17   14.14
   5  21   4   -0.95    5.39
   5  21   4   -4.32    5.18
   5  21   4    3.75    5.83
   4  21  -5   87.50   11.99
   4  21  -5  104.42   12.60
   4  21  -5   87.96   13.37
   4  21  -4    9.74    6.18
   4  21  -4   20.19    7.46
   4  21  -4   11.36    7.57
   4  21  -4   12.49    6.34
   4  21  -3   -2.54    5.45
   4  21  -3   13.70    6.02
   4  21  -3   16.84    7.02
   4  21  -3   16.73    6.34
   4  21  -2  163.92   13.17
   4  21  -2  172.60   13.45
   4  21  -2  188.98   14.22
   4  21  -1   72.20    9.12
   4  21  -1   52.33    7.95
   4  21  -1   64.22    9.11
   4  21   0  431.10   22.37
   4  21   0  478.23   23.52
   4  21   0  410.43   22.16
   4  21   1   18.31    6.08
   4  21   1   37.06    7.49
   4  21   1   23.65    6.90
   4  21   2   80.55    9.52
   4  21   2   95.81   10.44
   4  21   2   92.34   10.22
   4  21   3    2.78    5.31
   4  21   3   -2.33    5.20
   4  21   3    1.07    4.68
   4  21   4   32.78    8.18
   4  21   4   14.77    6.65
   4  21   4   30.84    7.28
   4  21   5   24.90    8.39
   4  21   5   33.01    8.74
   3  21  -5   52.07   10.38
   3  21  -5   40.60    9.31
   3  21  -5   33.19   10.10
   3  21  -4   27.19    7.77
   3  21  -4   37.69    9.66
   3  21  -4   42.96    9.01
   3  21  -4   33.46    7.82
   3  21  -3   47.79    8.57
   3  21  -3   34.44    8.18
   3  21  -3   59.01    5.66
   3  21  -3   42.06    8.80
   3  21  -3   65.27    8.06
   3  21  -3   46.38    8.29
   3  21  -2  105.23   10.00
   3  21  -2   97.09    6.65
   3  21  -2   75.73    9.81
   3  21  -2  100.08   10.44
   3  21  -2   69.10    9.38
   3  21  -1   47.79    7.84
   3  21  -1   55.02    8.32
   3  21  -1   51.57    8.25
   3  21  -1   58.82    4.91
   3  21   0    8.40    2.60
   3  21   0    9.15    5.19
   3  21   0   15.04    5.27
   3  21   0   11.86    5.18
   3  21   1  271.77   17.02
   3  21   1  282.31   16.95
   3  21   1  274.84   16.80
   3  21   2   26.22    7.03
   3  21   2   29.26    6.93
   3  21   3   51.25    8.80
   3  21   3   45.55    8.41
   3  21   3   58.28    8.81
   3  21   4   39.33    9.04
   3  21   4   46.65    8.73
   3  21   4   40.43    8.37
   3  21   5   11.97    6.75
   3  21   5   11.71    6.73
   2  21  -6   29.38   10.57
   2  21  -6    8.65    7.36
   2  21  -6   -9.12    6.41
   2  21  -5   11.27    6.79
   2  21  -5    1.56    7.23
   2  21  -5   -1.52    6.40
   2  21  -4   74.67   11.00
   2  21  -4   41.36    8.68
   2  21  -4   56.96   10.39
   2  21  -4   58.34    6.85
   2  21  -3    2.94    5.42
   2  21  -3   -1.75    4.68
   2  21  -3    2.30    3.52
   2  21  -3    4.17    5.32
   2  21  -3    0.01    3.75
   2  21  -3   -1.21    5.49
   2  21  -2   56.98    5.96
   2  21  -2   51.57    8.54
   2  21  -2   59.63    5.93
   2  21  -2   59.51    9.03
   2  21  -2   50.75    8.54
   2  21  -2   69.53    7.99
   2  21  -2   55.33    8.64
   2  21  -1   23.18    6.02
   2  21  -1   22.35    6.52
   2  21  -1    9.01    5.22
   2  21  -1   18.36    4.10
   2  21  -1   10.34    5.55
   2  21   0   82.82    9.74
   2  21   0   90.16    9.73
   2  21   0   91.37    6.81
   2  21   0   71.94    8.89
   2  21   1  116.65   10.96
   2  21   1  108.17   10.91
   2  21   1  116.78    7.31
   2  21   1  107.90   10.79
   2  21   2   11.70    3.32
   2  21   2    5.48    5.14
   2  21   2    7.95    5.56
   2  21   3    2.35    5.75
   2  21   3   16.13    6.23
   2  21   3    3.89    5.31
   2  21   4   11.20    6.57
   2  21   4   15.70    6.52
   2  21   4   12.45    6.51
   2  21   5   26.95    8.50
   2  21   5   33.95    8.79
   1  21  -6  103.64   13.56
   1  21  -6  147.04   15.60
   1  21  -6  108.73   15.46
   1  21  -5   37.06    8.95
   1  21  -5   41.41    9.94
   1  21  -5   50.37    9.99
   1  21  -4   57.36    7.10
   1  21  -4   75.82   10.54
   1  21  -4   61.14   10.57
   1  21  -4   61.14    9.50
   1  21  -3    6.12    5.72
   1  21  -3    2.98    3.72
   1  21  -3    8.48    5.67
   1  21  -3   -6.37    4.96
   1  21  -2   36.93    7.76
   1  21  -2   33.17    7.44
   1  21  -2   43.65    6.36
   1  21  -2   31.22    7.46
   1  21  -2   36.64    7.35
   1  21  -2   42.40    5.49
   1  21  -1   69.53    8.25
   1  21  -1   67.40    9.12
   1  21  -1   57.47    8.42
   1  21  -1   71.17    9.29
   1  21  -1   75.06    6.74
   1  21   0   97.71   10.18
   1  21   0  111.66   10.95
   1  21   0  105.33    7.83
   1  21   0  100.02   10.47
   1  21   1   13.00    5.93
   1  21   1    9.54    3.83
   1  21   1    7.40    5.01
   1  21   1    7.63    4.89
   1  21   2   77.06    9.40
   1  21   2   59.62    5.92
   1  21   2   36.29    7.50
   1  21   3  192.13   14.98
   1  21   3  188.67   14.60
   1  21   3  189.90   10.54
   1  21   3  195.39   14.56
   1  21   4  104.97   12.29
   1  21   4  123.60   12.51
   1  21   4  128.10   12.42
   1  21   5   15.96    7.23
   1  21   5   12.95    7.24
   0  21  -6   84.16   12.55
   0  21  -6   79.30   13.35
   0  21  -5  174.76   16.13
   0  21  -5  173.87   15.62
   0  21  -5  184.54   17.11
   0  21  -4  119.55   13.16
   0  21  -4  186.18   14.67
   0  21  -4   94.74   11.77
   0  21  -3   36.33    8.10
   0  21  -3   33.29    7.72
   0  21  -3   49.51    6.61
   0  21  -3   30.05    7.60
   0  21  -2   72.07    8.73
   0  21  -2   57.18    8.83
   0  21  -2   82.15    7.76
   0  21  -2   68.00    7.16
   0  21  -2   66.10    9.28
   0  21  -1    3.45    3.59
   0  21  -1    2.43    4.73
   0  21  -1   -0.43    5.30
   0  21  -1    7.02    4.89
   0  21  -1    4.90    4.45
   0  21   0   -1.31    4.02
   0  21   0    4.23    5.01
   0  21   0   -4.40    4.36
   0  21   0   -0.19    4.14
   0  21   0    3.79    3.49
   0  21   0    5.28    4.32
   0  21   1    3.66    3.56
   0  21   1    3.11    5.07
   0  21   1    3.49    4.96
   0  21   1    2.77    4.97
   0  21   2   67.43    9.36
   0  21   2   56.91    8.92
   0  21   2   84.48    7.23
   0  21   2   63.32    8.85
   0  21   3   48.65    8.52
   0  21   3   23.36    7.73
   0  21   3   41.12    5.59
   0  21   3   32.04    7.69
   0  21   4  111.60   12.48
   0  21   4  116.15   12.31
   0  21   4  113.31    8.89
   0  21   5  182.77   15.88
   0  21   5  195.77   16.76
   0  21   6  105.61   14.03
   0  21   6   76.30   11.92
  -1  21  -5    2.83    6.69
  -1  21  -5   13.65    7.49
  -1  21  -5   16.75    8.38
  -1  21  -4   92.28   11.88
  -1  21  -4  155.29   13.71
  -1  21  -4  115.27   12.48
  -1  21  -3  170.35   14.32
  -1  21  -3  163.80   11.53
  -1  21  -3  176.49   15.04
  -1  21  -3  197.65   14.33
  -1  21  -2   63.45    9.28
  -1  21  -2   51.59    7.38
  -1  21  -2   66.12    6.98
  -1  21  -2   48.95    7.79
  -1  21  -2   61.49    7.00
  -1  21  -2   79.15    9.85
  -1  21  -1   18.41    6.53
  -1  21  -1   17.36    5.82
  -1  21  -1   13.03    4.25
  -1  21  -1   11.69    4.85
  -1  21   0   92.62   10.26
  -1  21   0  108.63   10.27
  -1  21   0  110.74   10.89
  -1  21   0  106.26   10.57
  -1  21   0   88.59    7.75
  -1  21   1   65.20    8.31
  -1  21   1   69.85    9.26
  -1  21   1   51.24    8.62
  -1  21   1   68.83    8.98
  -1  21   1   75.54    7.06
  -1  21   2   42.21    5.97
  -1  21   2   36.27    7.90
  -1  21   2   49.38    8.06
  -1  21   3   -1.24    4.89
  -1  21   3    8.08    4.17
  -1  21   3    3.99    5.97
  -1  21   4   42.92    6.38
  -1  21   4   31.39    8.08
  -1  21   4   45.74    9.32
  -1  21   5   29.74    8.83
  -1  21   5   41.22    9.74
  -1  21   6  146.54   15.83
  -1  21   6  118.97   14.17
  -2  21  -5   32.57    9.31
  -2  21  -5   15.70    7.46
  -2  21  -5   27.77    9.30
  -2  21  -4   12.28    7.36
  -2  21  -4    8.64    6.50
  -2  21  -4    8.84    6.67
  -2  21  -3    3.88    5.25
  -2  21  -3    7.30    6.04
  -2  21  -3   11.02    6.12
  -2  21  -2   10.72    4.80
  -2  21  -2   12.81    5.03
  -2  21  -2   12.90    6.12
  -2  21  -2    8.92    5.65
  -2  21  -2   14.05    5.00
  -2  21  -1  113.61   10.91
  -2  21  -1  119.17   11.34
  -2  21  -1  116.14   10.53
  -2  21  -1   97.63    8.57
  -2  21   0   88.43    9.99
  -2  21   0   62.70    8.69
  -2  21   0   79.50    7.50
  -2  21   0   92.83    9.55
  -2  21   1   23.80    4.91
  -2  21   1   25.55    6.76
  -2  21   1   21.24    6.87
  -2  21   1   25.56    6.31
  -2  21   2   58.17    9.13
  -2  21   2   57.40    8.35
  -2  21   2   47.35    8.39
  -2  21   2   62.69    6.81
  -2  21   3   -2.75    5.59
  -2  21   3   -2.44    3.91
  -2  21   3    2.53    4.93
  -2  21   4   63.83    9.93
  -2  21   4   61.42   10.43
  -2  21   5   23.01    8.92
  -2  21   5   13.21    6.65
  -2  21   6    9.89    8.42
  -2  21   6   -2.95    6.49
  -3  21  -5   12.35    7.92
  -3  21  -5   10.91    6.99
  -3  21  -5   20.23    8.19
  -3  21  -4   50.36    9.06
  -3  21  -4   23.94    8.09
  -3  21  -4   42.39    9.11
  -3  21  -3   66.45    8.52
  -3  21  -3   56.00    9.09
  -3  21  -3   56.40    8.46
  -3  21  -3   60.68    9.45
  -3  21  -2   37.30    7.89
  -3  21  -2   57.76    8.19
  -3  21  -2   25.80    7.04
  -3  21  -2   33.45    6.05
  -3  21  -1  257.01   14.39
  -3  21  -1  279.21   17.33
  -3  21  -1  285.93   16.61
  -3  21  -1  260.51   16.58
  -3  21   0   11.47    5.63
  -3  21   0   18.22    5.94
  -3  21   0    5.52    3.96
  -3  21   0   11.76    4.95
  -3  21   1   51.32    7.77
  -3  21   1   62.37    8.78
  -3  21   1   49.36    6.50
  -3  21   1   44.54    8.25
  -3  21   2   83.57    9.46
  -3  21   2   87.84    8.20
  -3  21   2   93.42   10.37
  -3  21   2   71.01    9.97
  -3  21   3   54.07    9.74
  -3  21   3   57.25    9.44
  -3  21   4   31.48    8.70
  -3  21   4   40.27    9.27
  -3  21   5   27.99    9.20
  -3  21   5   27.47    8.69
  -4  21  -5   13.64    8.12
  -4  21  -5   30.69    8.98
  -4  21  -5   32.28    9.15
  -4  21  -4   17.53    7.64
  -4  21  -4   37.37    8.47
  -4  21  -4   17.16    7.51
  -4  21  -3   11.13    6.00
  -4  21  -3   -0.36    5.02
  -4  21  -3    3.53    5.36
  -4  21  -3    6.37    5.41
  -4  21  -2   94.77    8.42
  -4  21  -2   91.29   10.94
  -4  21  -2   98.25   10.76
  -4  21  -2  113.09   10.94
  -4  21  -1   32.97    7.43
  -4  21  -1   33.94    6.77
  -4  21  -1   28.66    7.12
  -4  21   0  433.94   22.50
  -4  21   0  478.02   23.55
  -4  21   0  456.21   20.61
  -4  21   0  449.14   23.69
  -4  21   1   54.62    8.88
  -4  21   1   78.50    9.74
  -4  21   1   91.23    8.05
  -4  21   1   72.75    8.79
  -4  21   2  203.41   15.58
  -4  21   2  186.29   12.16
  -4  21   2  198.89   14.14
  -4  21   2  206.70   14.68
  -4  21   3   12.24    7.31
  -4  21   3    4.23    5.42
  -4  21   3   19.35    7.07
  -4  21   4    5.02    6.56
  -4  21   4    9.58    6.70
  -4  21   5   96.36   13.01
  -4  21   5   85.02   12.09
  -5  21  -4   -2.87    5.54
  -5  21  -4    1.79    6.53
  -5  21  -3  187.24   14.39
  -5  21  -3  157.59   14.47
  -5  21  -3  130.11   12.68
  -5  21  -2   75.06   10.02
  -5  21  -2   85.90   10.69
  -5  21  -2   82.72    9.67
  -5  21  -1   54.11    8.64
  -5  21  -1   64.99    8.82
  -5  21  -1   65.73    9.42
  -5  21   0  232.37   13.35
  -5  21   0  223.69   15.17
  -5  21   0  229.40   15.81
  -5  21   0  210.41   14.49
  -5  21   1   60.85    8.82
  -5  21   1   66.45    8.57
  -5  21   1   62.60    7.26
  -5  21   1   59.24    9.02
  -5  21   2   99.24   10.93
  -5  21   2  111.98   10.99
  -5  21   2  108.19   11.59
  -5  21   3   27.75    7.91
  -5  21   3   22.48    7.31
  -5  21   3   38.20    8.44
  -5  21   4    8.17    7.12
  -5  21   4    1.19    6.55
  -5  21   5   28.50    9.08
  -5  21   5   20.50    9.38
  -6  21  -4   95.11   12.43
  -6  21  -3    9.29    6.21
  -6  21  -3    2.88    5.78
  -6  21  -3   -5.77    4.66
  -6  21  -2   75.94    9.71
  -6  21  -2  108.45   11.71
  -6  21  -2  113.58   11.68
  -6  21  -1    2.83    4.85
  -6  21  -1    4.45    5.83
  -6  21  -1   -1.26    4.78
  -6  21   0    7.97    5.28
  -6  21   0    7.68    5.99
  -6  21   0   11.67    5.46
  -6  21   1   71.33    9.20
  -6  21   1   74.56    7.94
  -6  21   1   68.01    9.24
  -6  21   1   66.57    9.58
  -6  21   2   93.60   11.06
  -6  21   2   78.20   10.02
  -6  21   2   80.17    9.81
  -6  21   3   59.30    9.30
  -6  21   3   70.70   10.40
  -6  21   3   61.85   10.20
  -6  21   4   52.54   10.32
  -6  21   4   60.26   10.63
  -6  21   5   31.01    9.50
  -6  21   5   29.35    9.59
  -7  21  -3   98.22   11.41
  -7  21  -3  167.79   14.33
  -7  21  -2  114.16   12.10
  -7  21  -2  130.42   11.89
  -7  21  -1  130.79   12.48
  -7  21  -1  114.34   11.16
  -7  21   0   75.82    9.66
  -7  21   0   73.65    9.33
  -7  21   0   94.51   10.28
  -7  21   1  108.38   10.94
  -7  21   1  140.31   12.88
  -7  21   1  115.47   11.70
  -7  21   1  136.46   10.36
  -7  21   2   20.59    7.04
  -7  21   2   19.69    6.74
  -7  21   3   -0.75    5.40
  -7  21   3    1.38    5.71
  -7  21   3    3.31    6.26
  -7  21   4   11.51    7.62
  -7  21   4   15.82    8.08
  -8  21  -2   32.74    7.34
  -8  21  -2   37.61    8.49
  -8  21  -1   37.66    7.60
  -8  21  -1   49.58    8.84
  -8  21   0  130.38   12.39
  -8  21   0  133.36   11.91
  -8  21   1   87.60   10.88
  -8  21   1   67.99    9.51
  -8  21   1  105.48    9.51
  -8  21   2   92.78   10.79
  -8  21   3   41.52    8.91
  -8  21   3   43.68    9.05
  -8  21   4   48.45    9.67
  -9  21  -1   11.04    6.23
  -9  21  -1    2.82    5.07
  -9  21   0    7.28    6.43
  -9  21   0    3.44    5.19
  -9  21   1   61.51    9.61
  -9  21   1   60.69    9.04
  -9  21   2   36.87    7.91
  10  20  -1    8.65    5.06
  10  20  -1    5.27    4.53
  10  20  -1   19.08    8.43
  10  20   0   -4.22    6.22
  10  20   0   -0.42    4.03
   9  20  -3   -3.69    5.47
   9  20  -3    2.70    5.27
   9  20  -3   -1.60    4.89
   9  20  -2    4.08    5.08
   9  20  -2   10.82    6.86
   9  20  -2   10.79    5.65
   9  20  -1   84.72    8.43
   9  20  -1   78.35    8.79
   9  20  -1   72.87   11.44
   9  20   0   18.00    7.75
   9  20   0    5.50    4.33
   9  20   0   -2.15    4.18
   9  20   1  106.06   13.29
   9  20   1   98.40    9.47
   9  20   1   99.44    8.88
   9  20   2    5.56    4.70
   9  20   2   -1.18    6.28
   9  20   2    4.93    4.93
   8  20  -4    6.49    6.08
   8  20  -4   15.58    6.69
   8  20  -3   62.16    9.04
   8  20  -3   62.06    8.57
   8  20  -2   -2.17    4.38
   8  20  -2   -1.69    4.30
   8  20  -1    3.04    4.57
   8  20  -1    1.56    5.75
   8  20  -1    6.30    4.77
   8  20   0   -1.57    4.19
   8  20   0   -1.23    5.82
   8  20   0    1.15    4.48
   8  20   1  127.22   13.80
   8  20   1  127.50   10.91
   8  20   1  116.36   10.17
   8  20   2   -4.32    5.13
   8  20   2   -2.16    4.57
   8  20   2   -1.16    4.50
   8  20   3  149.47   11.36
   8  20   3  126.65   13.76
   8  20   3  131.53   11.60
   7  20  -5  105.06   12.27
   7  20  -5   92.33   11.34
   7  20  -5   94.05   12.93
   7  20  -4   -9.50    4.53
   7  20  -4   -3.26    5.18
   7  20  -4   -5.49    6.09
   7  20  -3  152.45   12.69
   7  20  -3  150.35   12.72
   7  20  -2    3.41    4.72
   7  20  -2    7.09    5.34
   7  20  -1  136.00   11.70
   7  20  -1  141.39   11.19
   7  20   0   68.57    8.36
   7  20   0   62.31    8.36
   7  20   1    1.80    4.75
   7  20   1   -1.13    5.50
   7  20   1   -2.69    4.25
   7  20   2    3.22    5.91
   7  20   2    2.83    4.56
   7  20   2    3.65    4.75
   7  20   3   17.85    6.40
   7  20   3   38.58    7.24
   7  20   3   27.63    8.17
   7  20   4   -0.14    5.43
   7  20   4    9.68    5.99
   7  20   4   -5.47    5.34
   6  20  -5   -0.94    5.38
   6  20  -5   -0.39    6.42
   6  20  -5    2.47    6.34
   6  20  -5    1.36    7.38
   6  20  -4   11.96    7.87
   6  20  -4    2.79    5.64
   6  20  -4   -2.43    5.27
   6  20  -3   12.30    5.83
   6  20  -3    7.85    5.35
   6  20  -2   37.07    7.08
   6  20  -2   31.08    6.82
   6  20  -1  111.29   10.37
   6  20  -1  101.90   10.30
   6  20   0    2.27    4.74
   6  20   0   -3.84    3.75
   6  20   1  136.13   11.69
   6  20   1  149.76   11.55
   6  20   2   55.27    9.39
   6  20   2   59.89    8.26
   6  20   2   47.48    7.62
   6  20   3   75.38    9.35
   6  20   3   84.88    9.71
   6  20   3   85.38   11.04
   6  20   4   37.51    7.88
   6  20   4   39.81    7.98
   6  20   4   30.52    7.80
   5  20  -5   33.41    8.67
   5  20  -5   46.71    9.29
   5  20  -5   36.43    8.90
   5  20  -5   44.62    9.64
   5  20  -5   47.31   11.46
   5  20  -4   -6.76    4.83
   5  20  -4   -6.31    4.58
   5  20  -4   -4.43    5.33
   5  20  -4    5.40    6.74
   5  20  -3   15.00    7.53
   5  20  -3   11.44    5.93
   5  20  -3    4.79    5.40
   5  20  -3   17.68    6.40
   5  20  -2   49.63    8.08
   5  20  -2   61.16    8.53
   5  20  -2   73.30    8.87
   5  20  -1   99.39    9.99
   5  20  -1  101.63   10.27
   5  20  -1   93.74    9.90
   5  20   0   53.26    7.75
   5  20   0   63.44    8.36
   5  20   0   81.58    9.15
   5  20   1  396.36   20.41
   5  20   1  378.56   20.29
   5  20   2   12.79    5.65
   5  20   2   20.58    6.16
   5  20   3  180.34   13.78
   5  20   3  193.31   15.27
   5  20   3  192.34   14.07
   5  20   4    8.74    5.97
   5  20   4   12.66    6.44
   5  20   4   16.21    6.78
   5  20   5   67.95   10.68
   5  20   5   91.82   11.31
   4  20  -6   -6.41    6.73
   4  20  -6   -8.99    7.34
   4  20  -6   -2.80    5.97
   4  20  -6    0.81    6.05
   4  20  -5   88.14   11.55
   4  20  -5   98.20   11.73
   4  20  -5   97.34   12.23
   4  20  -5  140.67   16.02
   4  20  -5  106.72   11.72
   4  20  -4   12.44    6.09
   4  20  -4   23.88    7.64
   4  20  -4   20.24    8.47
   4  20  -4   21.08    7.51
   4  20  -3  241.58   16.44
   4  20  -3  254.20   16.23
   4  20  -3  215.47   17.18
   4  20  -3  236.90   15.79
   4  20  -2   11.04    5.48
   4  20  -2   20.99    6.40
   4  20  -2   20.81    6.27
   4  20  -2   20.67    6.17
   4  20  -1  257.82   16.39
   4  20  -1  277.91   16.73
   4  20  -1  287.26   16.81
   4  20   0   69.80    8.53
   4  20   0   73.85    8.82
   4  20   1   -0.67    4.30
   4  20   1   -0.41    4.12
   4  20   1   -0.67    4.45
   4  20   2    6.13    4.70
   4  20   2    8.24    5.56
   4  20   2    9.76    5.21
   4  20   3   10.48    5.90
   4  20   3    4.34    4.97
   4  20   3   15.61    6.24
   4  20   4    1.49    5.31
   4  20   4    7.73    5.73
   4  20   4    4.17    5.34
   4  20   5   13.54    7.06
   4  20   5   16.80    7.13
   3  20  -6   17.55    9.46
   3  20  -6    5.88    7.17
   3  20  -6   -0.41    6.76
   3  20  -6   -0.22    5.70
   3  20  -5   -3.23    5.55
   3  20  -5    3.11    7.38
   3  20  -5    1.63    5.84
   3  20  -4    6.75    3.53
   3  20  -4    4.78    5.42
   3  20  -4    3.53    5.28
   3  20  -4   -9.70    5.59
   3  20  -4    0.90    5.70
   3  20  -3  165.22   14.58
   3  20  -3  136.62    8.22
   3  20  -3  153.07    8.54
   3  20  -3  128.59   12.39
   3  20  -3  114.96   11.52
   3  20  -3  138.41   12.31
   3  20  -2    8.01    3.15
   3  20  -2   12.42    5.46
   3  20  -2    5.86    2.92
   3  20  -2   19.01    6.37
   3  20  -2   11.57    5.08
   3  20  -2    2.28    4.59
   3  20  -2    8.39    5.18
   3  20  -1  357.20   19.84
   3  20  -1  351.15   19.78
   3  20  -1  367.53   14.74
   3  20  -1  383.50   14.97
   3  20  -1  388.57   20.30
   3  20   0    9.49    2.59
   3  20   0   11.34    2.68
   3  20   0   14.81    5.67
   3  20   0    3.36    4.80
   3  20   0   16.99    5.61
   3  20   1  402.67   20.62
   3  20   1  380.51   20.50
   3  20   1  375.63   20.14
   3  20   2    8.02    5.31
   3  20   2    7.13    5.21
   3  20   3   42.90    7.71
   3  20   3   52.70    8.83
   3  20   3   40.96    8.11
   3  20   4   -0.08    5.99
   3  20   4    8.84    5.78
   3  20   4   12.09    6.36
   3  20   5   -5.92    5.37
   2  20  -6   -8.78    6.01
   2  20  -6   10.90    7.13
   2  20  -6   -5.00    7.16
   2  20  -6    5.61    5.96
   2  20  -5  261.83   18.42
   2  20  -5  297.95   14.95
   2  20  -5  263.22   20.11
   2  20  -5  247.66   18.62
   2  20  -4   11.59    5.99
   2  20  -4   18.55    7.41
   2  20  -4   14.09    4.61
   2  20  -4   16.91    7.23
   2  20  -3   90.96   10.90
   2  20  -3   91.44   10.68
   2  20  -3  104.15   11.04
   2  20  -3   90.94   10.90
   2  20  -3   88.09    7.28
   2  20  -3   91.35    7.47
   2  20  -2   38.73    7.39
   2  20  -2   34.13    4.88
   2  20  -2   27.04    6.85
   2  20  -2   40.02    6.22
   2  20  -2   22.51    6.53
   2  20  -2   29.22    6.85
   2  20  -2   30.14    4.72
   2  20  -1    6.47    4.42
   2  20  -1   12.12    5.18
   2  20  -1    1.66    4.64
   2  20  -1    9.21    3.54
   2  20  -1   12.78    5.30
   2  20   0    5.46    4.45
   2  20   0    7.98    3.24
   2  20   0    7.79    4.81
   2  20   0   12.84    5.08
   2  20   1  164.81   12.69
   2  20   1  167.42    8.88
   2  20   1  164.57   12.67
   2  20   1  160.14   12.30
   2  20   2    3.50    2.86
   2  20   2    1.77    4.36
   2  20   2   15.17    5.57
   2  20   3  298.67   18.44
   2  20   3  270.44   17.23
   2  20   3  294.56   17.60
   2  20   4   13.47    5.93
   2  20   4   15.75    6.48
   2  20   4   16.59    6.76
   2  20   5   81.32   11.00
   2  20   5   92.88   11.93
   2  20   6    1.38    7.19
   2  20   6   -4.11    5.43
   1  20  -6   28.92    9.30
   1  20  -6   30.36    9.04
   1  20  -6   16.46    9.43
   1  20  -5  176.48   16.69
   1  20  -5  132.88   13.96
   1  20  -5  150.52   14.49
   1  20  -4   -5.89    4.78
   1  20  -4   -2.13    4.11
   1  20  -4   -2.15    5.78
   1  20  -4   -3.86    5.45
   1  20  -3  243.71   16.89
   1  20  -3  243.63   13.11
   1  20  -3  253.55   16.82
   1  20  -3  251.14   13.35
   1  20  -3  213.92   15.88
   1  20  -3  251.48   16.41
   1  20  -2    1.91    4.62
   1  20  -2    4.90    4.86
   1  20  -2    2.58    4.24
   1  20  -2    3.35    3.83
   1  20  -2    2.18    4.93
   1  20  -2   -0.60    4.77
   1  20  -2   -0.11    3.08
   1  20  -1   44.76    7.60
   1  20  -1   50.52    7.54
   1  20  -1   43.78    7.44
   1  20  -1   39.37    6.59
   1  20  -1   56.50    5.78
   1  20  -1   51.32    7.83
   1  20  -1   46.28    6.90
   1  20   0   73.25    8.74
   1  20   0   95.22    9.57
   1  20   0   82.09    9.16
   1  20   0   80.04    6.86
   1  20   0   97.04    8.91
   1  20   0   87.92    9.58
   1  20   1    8.07    3.52
   1  20   1    4.05    5.00
   1  20   1   -0.01    4.36
   1  20   1    4.69    4.61
   1  20   1    4.54    3.97
   1  20   2    1.43    4.86
   1  20   2    0.79    3.01
   1  20   2    0.45    4.29
   1  20   3   40.57    7.90
   1  20   3   50.61    5.50
   1  20   3   50.03    8.42
   1  20   3   51.59    8.62
   1  20   4   51.00    9.12
   1  20   4   57.14    5.96
   1  20   4   63.63    9.50
   1  20   5   60.84   10.40
   1  20   5   68.75   10.24
   1  20   6    4.49    7.37
   1  20   6   14.14    7.53
   0  20  -6    4.75    7.85
   0  20  -6   16.80    8.28
   0  20  -6   -7.79    6.63
   0  20  -5    2.88    6.02
   0  20  -5   -4.99    6.04
   0  20  -5    1.25    6.46
   0  20  -4    0.91    5.54
   0  20  -4    2.48    5.61
   0  20  -4    8.29    6.80
   0  20  -3  188.63   10.71
   0  20  -3  183.20   11.67
   0  20  -3  200.54   14.72
   0  20  -3  201.62   15.01
   0  20  -3  180.13   14.02
   0  20  -2   62.13    8.80
   0  20  -2   79.98    8.80
   0  20  -2   70.09    7.11
   0  20  -2   76.60    7.18
   0  20  -2   53.13    8.51
   0  20  -2   45.49    7.32
   0  20  -2   58.22    8.80
   0  20  -1   95.22   10.20
   0  20  -1  117.06   10.79
   0  20  -1  111.14    7.97
   0  20  -1  101.01    9.57
   0  20  -1   88.81   10.04
   0  20  -1  115.97   10.57
   0  20   0   17.47    6.13
   0  20   0   14.56    5.40
   0  20   0   22.03    4.33
   0  20   0   21.47    6.04
   0  20   0   21.49    5.35
   0  20   0   24.42    6.28
   0  20   1  110.42   10.49
   0  20   1  113.75    9.97
   0  20   1  106.71    8.05
   0  20   1  115.77   11.03
   0  20   1  113.55   10.55
   0  20   1  102.93   10.54
   0  20   2   78.67    9.29
   0  20   2   65.54    8.81
   0  20   2   66.87    9.29
   0  20   2   61.20    8.78
   0  20   2   77.23    6.89
   0  20   3  214.04   15.19
   0  20   3  199.82   14.64
   0  20   3  206.59   11.51
   0  20   3  199.48   14.95
   0  20   4    3.24    5.33
   0  20   4    3.06    3.88
   0  20   4    7.00    6.13
   0  20   5    5.11    6.72
   0  20   5    2.17    5.92
   0  20   5    2.72    3.98
   0  20   6    8.74    7.34
   0  20   6   -2.93    5.98
  -1  20  -6    5.03    7.53
  -1  20  -6    6.12    7.69
  -1  20  -6   -6.16    6.25
  -1  20  -5   71.82   11.53
  -1  20  -5   71.22   11.35
  -1  20  -5   69.54   10.49
  -1  20  -4   62.03    9.81
  -1  20  -4   59.18    9.58
  -1  20  -4   39.60    8.40
  -1  20  -3   55.62    8.77
  -1  20  -3   41.95    8.60
  -1  20  -3   67.11    8.68
  -1  20  -3   46.31    7.66
  -1  20  -2    6.78    4.11
  -1  20  -2    4.91    4.16
  -1  20  -2    3.18    4.57
  -1  20  -2    5.39    4.26
  -1  20  -2   -1.33    3.29
  -1  20  -2    9.88    5.75
  -1  20  -1   12.32    5.53
  -1  20  -1    6.34    5.56
  -1  20  -1    8.46    4.71
  -1  20  -1   11.50    5.71
  -1  20  -1    9.41    4.03
  -1  20  -1    2.15    4.38
  -1  20   0   73.97    9.50
  -1  20   0   78.33    7.12
  -1  20   0   87.08    8.92
  -1  20   0   82.55    9.44
  -1  20   0  101.97    9.95
  -1  20   0   98.22    9.88
  -1  20   1   42.63    6.76
  -1  20   1   45.47    7.71
  -1  20   1   43.31    7.80
  -1  20   1   52.75    5.85
  -1  20   1   42.62    7.37
  -1  20   1   41.50    7.48
  -1  20   2   -0.75    4.07
  -1  20   2    1.60    5.09
  -1  20   2    6.31    5.32
  -1  20   2    2.40    3.59
  -1  20   2    2.08    4.01
  -1  20   3  238.98   16.89
  -1  20   3  240.73   13.09
  -1  20   3  248.15   16.32
  -1  20   4    0.37    4.04
  -1  20   4    2.10    5.17
  -1  20   4    1.76    6.17
  -1  20   5  133.14   13.63
  -1  20   5  146.92   14.61
  -1  20   6   43.13   10.23
  -1  20   6   30.61    9.06
  -2  20  -6   -9.66    6.17
  -2  20  -6    1.39    7.34
  -2  20  -6   -4.77    6.48
  -2  20  -5   68.96   10.90
  -2  20  -5   73.17   11.42
  -2  20  -5   86.15   11.82
  -2  20  -4   14.87    6.78
  -2  20  -4    7.09    5.96
  -2  20  -4   10.17    6.72
  -2  20  -3  281.04   17.17
  -2  20  -3  284.57   17.80
  -2  20  -3  294.44   17.37
  -2  20  -3  271.59   17.96
  -2  20  -2    1.72    4.24
  -2  20  -2    2.29    4.53
  -2  20  -2    1.74    4.49
  -2  20  -2    0.19    4.58
  -2  20  -1  169.61   12.23
  -2  20  -1  173.98   13.04
  -2  20  -1  163.49   12.51
  -2  20  -1  165.49   10.51
  -2  20   0   15.79    4.46
  -2  20   0   12.71    5.41
  -2  20   0    9.25    4.58
  -2  20   0   16.12    5.68
  -2  20   1    8.87    5.13
  -2  20   1    7.23    3.76
  -2  20   1   14.47    5.95
  -2  20   1   14.94    5.22
  -2  20   2   34.48    5.42
  -2  20   2   34.42    7.65
  -2  20   2   40.37    7.37
  -2  20   2   28.10    6.64
  -2  20   3   96.56    8.30
  -2  20   3   81.53   10.00
  -2  20   3   80.37   10.55
  -2  20   4   17.86    7.37
  -2  20   4   17.18    7.53
  -2  20   5  242.50   18.22
  -2  20   5  248.91   17.76
  -2  20   6    3.61    6.93
  -2  20   6    6.92    7.78
  -3  20  -5    1.08    6.18
  -3  20  -5    2.61    6.48
  -3  20  -5    3.96    6.78
  -3  20  -4    0.46    5.64
  -3  20  -4   -0.57    5.21
  -3  20  -4    5.88    5.99
  -3  20  -3   51.01    7.90
  -3  20  -3   42.36    7.40
  -3  20  -3   37.24    8.16
  -3  20  -3   47.56    8.33
  -3  20  -2    1.70    4.73
  -3  20  -2   12.77    5.26
  -3  20  -2   10.20    5.75
  -3  20  -2   10.26    4.71
  -3  20  -1  429.14   22.11
  -3  20  -1  402.13   21.40
  -3  20  -1  431.88   21.20
  -3  20  -1  398.30   18.92
  -3  20   0   10.51    5.28
  -3  20   0   26.83    6.04
  -3  20   0    3.07    4.77
  -3  20   0   15.94    4.75
  -3  20   1  328.70   19.29
  -3  20   1  353.32   16.56
  -3  20   1  344.01   19.08
  -3  20   2    2.33    4.77
  -3  20   2   10.88    6.04
  -3  20   2   10.38    5.08
  -3  20   2   16.45    4.70
  -3  20   3  139.75   12.75
  -3  20   3  149.74   10.15
  -3  20   3  109.90   11.12
  -3  20   3  131.88   12.92
  -3  20   4   11.61    7.12
  -3  20   4    1.79    5.92
  -3  20   5   -2.47    5.59
  -3  20   5   -7.07    5.85
  -3  20   6    2.43    7.42
  -3  20   6    2.70    7.37
  -4  20  -5   16.98    7.86
  -4  20  -5   11.94    7.32
  -4  20  -5   16.39    7.79
  -4  20  -4   -2.05    5.30
  -4  20  -4    2.48    5.16
  -4  20  -4    9.50    6.25
  -4  20  -4   -1.72    5.24
  -4  20  -3    8.70    6.13
  -4  20  -3    2.08    4.61
  -4  20  -3   22.04    6.88
  -4  20  -3   13.94    5.68
  -4  20  -2   13.26    4.70
  -4  20  -2   14.35    6.06
  -4  20  -2   11.13    5.04
  -4  20  -2   16.75    6.08
  -4  20  -1   -4.17    3.57
  -4  20  -1   -1.61    4.35
  -4  20  -1    0.03    4.10
  -4  20   0   78.87    8.76
  -4  20   0   77.20    7.51
  -4  20   1  275.56   16.46
  -4  20   1  295.30   17.98
  -4  20   1  289.21   17.38
  -4  20   1  299.14   15.01
  -4  20   2   21.21    6.76
  -4  20   2   31.62    6.80
  -4  20   2   15.15    6.73
  -4  20   2   27.47    5.38
  -4  20   3  222.91   15.94
  -4  20   3  272.89   17.65
  -4  20   3  249.60   16.15
  -4  20   4   31.74    8.02
  -4  20   4   25.74    8.16
  -4  20   5  109.95   12.69
  -4  20   5  112.52   13.61
  -4  20   6    3.51    7.34
  -4  20   6   -0.07    6.60
  -5  20  -5   83.69   11.58
  -5  20  -5   69.47   11.20
  -5  20  -4   12.69    7.34
  -5  20  -4   10.57    6.87
  -5  20  -4    8.10    5.77
  -5  20  -3  200.69   15.40
  -5  20  -3  156.78   13.75
  -5  20  -3  192.04   13.82
  -5  20  -2   30.90    7.44
  -5  20  -2   26.34    6.95
  -5  20  -2   22.87    6.50
  -5  20  -1  374.81   21.26
  -5  20  -1  398.59   21.19
  -5  20  -1  439.06   21.46
  -5  20   0   83.37    8.94
  -5  20   0   77.40    9.72
  -5  20   0   73.98    9.09
  -5  20   1  100.05   10.55
  -5  20   1  112.20    8.84
  -5  20   1   84.20    9.98
  -5  20   1  100.64    9.85
  -5  20   2   74.17    9.05
  -5  20   2   76.73    7.64
  -5  20   2   58.61    8.79
  -5  20   2   56.68    9.02
  -5  20   3   22.66    7.81
  -5  20   3   17.22    6.44
  -5  20   3   23.22    7.45
  -5  20   4    3.09    6.39
  -5  20   4   -1.99    5.14
  -5  20   5   60.55   10.87
  -5  20   5   57.02   10.82
  -6  20  -4   23.61    7.28
  -6  20  -4   23.84    8.01
  -6  20  -3   62.36    9.69
  -6  20  -3   63.70    9.21
  -6  20  -3   83.18   10.19
  -6  20  -2   76.74    9.82
  -6  20  -2   70.82    9.09
  -6  20  -2   81.46   10.12
  -6  20  -1  152.51   12.91
  -6  20  -1  138.08   11.73
  -6  20  -1  138.90   12.16
  -6  20   0   -1.06    4.96
  -6  20   0    0.79    4.81
  -6  20   0    2.87    4.67
  -6  20   1  122.47    9.39
  -6  20   1  115.22   11.27
  -6  20   1   97.31   10.34
  -6  20   1  112.25   11.50
  -6  20   2   23.95    6.90
  -6  20   2   30.88    6.99
  -6  20   2   28.78    7.46
  -6  20   2   26.91    5.69
  -6  20   3   13.07    6.98
  -6  20   3   20.58    6.72
  -6  20   3   20.07    7.15
  -6  20   4   11.17    6.46
  -6  20   4   -3.05    5.87
  -6  20   5    4.49    7.00
  -6  20   5    2.62    7.09
  -7  20  -4   -1.25    6.19
  -7  20  -3   18.67    6.55
  -7  20  -3   24.53    7.78
  -7  20  -2    6.35    6.06
  -7  20  -2    4.18    4.75
  -7  20  -1    8.87    5.03
  -7  20  -1    9.79    5.85
  -7  20   0   75.50    9.36
  -7  20   0   60.55    8.55
  -7  20   0   55.18    8.12
  -7  20   1  143.76   10.37
  -7  20   1  148.15   12.39
  -7  20   1  136.32   12.28
  -7  20   1  141.25   12.43
  -7  20   2   11.66    5.29
  -7  20   2   11.74    5.95
  -7  20   2    0.48    5.19
  -7  20   3  147.71   13.51
  -7  20   3  199.72   15.07
  -7  20   3  150.94   13.51
  -7  20   4   11.07    6.97
  -7  20   4    9.21    6.91
  -7  20   4   -2.53    5.19
  -7  20   5   85.66   12.63
  -7  20   5  123.49   14.04
  -8  20  -3  156.29   13.54
  -8  20  -3  110.23   11.63
  -8  20  -2    1.40    4.83
  -8  20  -2    0.74    5.60
  -8  20  -1  105.39   10.50
  -8  20  -1  110.37   11.29
  -8  20   0    3.55    5.44
  -8  20   0    6.04    5.15
  -8  20   1    2.73    5.34
  -8  20   1    6.91    5.41
  -8  20   2    1.14    4.93
  -8  20   2    2.19    5.27
  -8  20   3   80.04   10.59
  -8  20   3   63.92    9.64
  -8  20   4    4.60    6.73
  -8  20   4   11.29    7.34
  -9  20  -2   21.68    7.15
  -9  20  -2    8.25    5.39
  -9  20  -1   92.37    9.98
  -9  20  -1   86.99   10.26
  -9  20   0   10.88    5.50
  -9  20   0    1.78    6.11
  -9  20   1   56.31    9.06
  -9  20   1   67.30    9.14
  -9  20   2   13.03    6.38
  -9  20   3   -3.50    5.57
  -9  20   3    5.39    6.38
 -10  20   0    7.42    6.33
 -10  20   1    8.60    6.70
  10  19  -2    3.18    4.39
  10  19  -2    9.28    7.05
  10  19  -2   11.73    5.23
  10  19  -1    1.26    6.45
  10  19  -1    2.10    4.19
  10  19  -1    1.93    4.02
  10  19   0   61.55   11.19
  10  19   0   54.27    6.83
  10  19   1   27.18    5.68
  10  19   1   42.08    9.82
   9  19  -4  110.11   13.34
   9  19  -4   95.28   10.32
   9  19  -4   82.68   10.16
   9  19  -3   20.71    7.89
   9  19  -3   15.63    5.78
   9  19  -3    9.02    5.25
   9  19  -2   47.76    7.51
   9  19  -2   54.90    7.38
   9  19  -2   63.89   10.94
   9  19  -1   -0.59    5.39
   9  19  -1    0.96    4.28
   9  19  -1    2.50    4.21
   9  19   0   11.29    6.91
   9  19   0    5.20    4.56
   9  19   0    8.22    4.34
   9  19   1   37.22    9.44
   9  19   1   32.50    5.57
   9  19   1   24.24    5.69
   9  19   2   81.06    7.90
   9  19   2   75.59   11.78
   9  19   2   85.99    8.76
   8  19  -4   -4.87    4.81
   8  19  -4    3.52    7.21
   8  19  -4    2.42    5.31
   8  19  -3   -3.43    4.56
   8  19  -3    5.64    5.04
   8  19  -2  131.58   10.79
   8  19  -2  157.17   14.81
   8  19  -2  150.07   11.49
   8  19  -1   40.82    8.91
   8  19  -1   28.34    5.96
   8  19  -1   38.31    6.88
   8  19   0  250.48   14.43
   8  19   0  255.28   18.81
   8  19   0  267.29   15.42
   8  19   1   13.62    6.93
   8  19   1   17.45    5.45
   8  19   1    8.19    4.84
   8  19   2   20.45    7.57
   8  19   2   17.50    5.67
   8  19   2   20.26    5.61
   8  19   3   11.83    6.96
   8  19   3   12.17    5.60
   8  19   3   10.78    5.24
   7  19  -5   61.99    9.77
   7  19  -5   53.05   10.66
   7  19  -5   64.26   12.69
   7  19  -5   56.54    9.65
   7  19  -4   13.93    6.32
   7  19  -4    1.03    5.10
   7  19  -4    6.33    6.96
   7  19  -3   18.62    6.07
   7  19  -3   26.61    6.64
   7  19  -2    0.51    4.37
   7  19  -2   -1.91    3.99
   7  19  -1    8.91    4.91
   7  19  -1    9.82    4.59
   7  19   0   23.99    6.18
   7  19   0   32.50    6.10
   7  19   1  136.88   11.03
   7  19   1  141.86   11.51
   7  19   1  162.57   14.37
   7  19   2  231.85   13.97
   7  19   2  232.13   16.96
   7  19   2  208.86   14.14
   7  19   3   34.62    6.96
   7  19   3   14.51    5.57
   7  19   3   19.56    7.33
   7  19   4   85.89    9.77
   7  19   4   76.81    9.61
   7  19   4   95.74   11.51
   6  19  -5   67.66   12.76
   6  19  -5   73.41   10.46
   6  19  -5   75.90   11.20
   6  19  -5   60.49    9.77
   6  19  -4  110.31   13.65
   6  19  -4   81.60   10.07
   6  19  -4  107.72   10.87
   6  19  -4  101.69   11.87
   6  19  -3  164.34   12.79
   6  19  -3  115.94   13.77
   6  19  -3  122.67   11.13
   6  19  -2   11.26    5.57
   6  19  -2    6.67    4.96
   6  19  -2    5.58    4.97
   6  19  -1   29.17    6.53
   6  19  -1   33.94    6.30
   6  19  -1   46.04    7.11
   6  19   0   25.64    6.06
   6  19   0   16.41    5.36
   6  19   1    7.73    4.52
   6  19   1    5.45    4.29
   6  19   2    4.13    4.36
   6  19   2    4.57    4.80
   6  19   2    6.82    5.61
   6  19   3   14.14    5.79
   6  19   3   33.38    6.75
   6  19   3   30.54    7.59
   6  19   4   87.27    9.96
   6  19   4   95.13   10.46
   6  19   4   87.32   10.60
   6  19   5   24.51    7.37
   5  19  -6    3.90    7.29
   5  19  -6   10.13    9.12
   5  19  -6   -3.69    6.10
   5  19  -6    2.78    5.89
   5  19  -5   -2.84    5.57
   5  19  -5    0.23    5.60
   5  19  -5    1.49    6.98
   5  19  -5    2.63    5.80
   5  19  -5    7.35    6.64
   5  19  -4  100.06   10.91
   5  19  -4   96.62   12.93
   5  19  -4  111.58   11.85
   5  19  -4  126.30   12.60
   5  19  -3   37.50    7.35
   5  19  -3   33.14    7.01
   5  19  -3   32.55    6.96
   5  19  -3   38.96    8.77
   5  19  -2  515.64   24.63
   5  19  -2  481.55   23.54
   5  19  -2  479.16   23.80
   5  19  -1  157.41   11.61
   5  19  -1  139.10   11.55
   5  19  -1  137.36   11.59
   5  19   0  172.68   12.80
   5  19   0  194.24   12.78
   5  19   0  172.28   12.39
   5  19   2    3.60    4.55
   5  19   2    4.53    4.83
   5  19   2    7.11    4.89
   5  19   3  173.70   12.91
   5  19   3  180.77   13.26
   5  19   3  210.14   15.22
   5  19   4    6.04    5.60
   5  19   4    5.86    5.58
   5  19   4    4.53    5.38
   5  19   5   42.62    8.58
   5  19   5   43.71    8.51
   4  19  -6   71.49   10.78
   4  19  -6  105.30   13.38
   4  19  -6   89.03   14.55
   4  19  -6   83.69   11.83
   4  19  -5   20.20    7.06
   4  19  -5   26.99    9.24
   4  19  -5   21.56    7.76
   4  19  -5   17.76    6.98
   4  19  -5   16.21    7.17
   4  19  -4   71.12    9.55
   4  19  -4   79.71   10.02
   4  19  -4   81.37   12.03
   4  19  -4   80.06   10.48
   4  19  -3  176.55   14.94
   4  19  -3  168.25   13.27
   4  19  -3  129.81   11.86
   4  19  -3  162.77   12.67
   4  19  -2   55.39    7.85
   4  19  -2   55.09    7.88
   4  19  -2   44.59    7.61
   4  19  -2   52.21    8.06
   4  19  -1  263.21   16.21
   4  19  -1  258.22   16.04
   4  19  -1  319.50   17.36
   4  19  -1  320.74   17.88
   4  19   0  251.34   15.45
   4  19   0  271.50   15.82
   4  19   0  274.72   16.17
   4  19   1   -4.79    4.10
   4  19   1    0.24    3.83
   4  19   1    3.83    4.44
   4  19   2  225.13   14.71
   4  19   2  230.10   14.87
   4  19   2  229.88   14.85
   4  19   3   34.12    7.36
   4  19   3   28.76    6.84
   4  19   3   13.00    5.84
   4  19   4   42.10    7.90
   4  19   4   32.01    7.11
   4  19   4   32.60    7.30
   4  19   5    1.16    5.46
   3  19  -6   72.61   12.98
   3  19  -6   71.56   11.02
   3  19  -6   64.55   11.32
   3  19  -6   79.79   10.27
   3  19  -5   70.19   10.33
   3  19  -5   82.71   11.45
   3  19  -5   98.07   13.24
   3  19  -5   84.62   10.04
   3  19  -4  122.60    8.19
   3  19  -4  129.02   14.02
   3  19  -4  143.30   12.94
   3  19  -4  111.63   11.71
   3  19  -4  102.71   11.51
   3  19  -3    4.37    5.66
   3  19  -3    4.48    4.98
   3  19  -3    5.84    2.98
   3  19  -3   -1.24    4.33
   3  19  -3    5.34    4.98
   3  19  -3    1.80    2.83
   3  19  -2  109.10    9.62
   3  19  -2  100.79    6.46
   3  19  -2   94.99   10.76
   3  19  -2  108.99    6.80
   3  19  -2   99.96    9.94
   3  19  -2   88.66    9.91
   3  19  -2   96.72    9.92
   3  19  -1   24.96    6.17
   3  19  -1   13.49    4.94
   3  19   0   49.96    7.52
   3  19   0   59.21    4.32
   3  19   0   63.22    4.45
   3  19   0   68.66    8.07
   3  19   0   42.57    7.37
   3  19   0   67.87    7.49
   3  19   0   49.24    7.33
   3  19   1   91.56    9.22
   3  19   1   82.86    9.25
   3  19   1   88.46    9.15
   3  19   1   92.95    4.77
   3  19   2   83.20    9.17
   3  19   2   93.13    9.55
   3  19   3   -1.27    4.70
   3  19   3   -0.52    4.29
   3  19   3   -0.36    4.45
   3  19   4   77.17    9.60
   3  19   4   67.87    9.48
   3  19   4   80.76   10.07
   3  19   5    0.95    6.47
   3  19   5    6.98    6.87
   3  19   6   87.58   11.57
   2  19  -6    1.02    5.25
   2  19  -6    9.48    7.30
   2  19  -6   -6.11    5.91
   2  19  -6   -3.11    7.40
   2  19  -5   34.26    8.60
   2  19  -5   24.02    8.12
   2  19  -5   39.64    9.90
   2  19  -5   27.68    5.66
   2  19  -5   31.07    6.87
   2  19  -4   -2.48    3.48
   2  19  -4   -3.99    4.79
   2  19  -4    1.98    5.90
   2  19  -4   -1.24    5.46
   2  19  -4   -1.08    4.81
   2  19  -3  245.63   16.23
   2  19  -3  224.80   11.98
   2  19  -3  241.86   12.05
   2  19  -3  248.99   16.02
   2  19  -3  206.49   14.78
   2  19  -3  207.73   15.84
   2  19  -3  244.34   13.46
   2  19  -2  119.28   10.96
   2  19  -2  129.19    9.78
   2  19  -2  136.61   11.47
   2  19  -2  114.49    7.89
   2  19  -2  122.75    8.06
   2  19  -2  117.92   10.96
   2  19  -2  143.43   11.92
   2  19  -1   25.96    4.23
   2  19  -1   29.12    6.38
   2  19  -1   36.26    6.75
   2  19  -1   32.52    6.04
   2  19  -1   17.80    5.76
   2  19   0  325.90   18.35
   2  19   0  342.23   18.40
   2  19   0  361.47   18.87
   2  19   0  346.45   14.74
   2  19   1    3.59    2.76
   2  19   1   11.18    4.75
   2  19   1   14.32    5.33
   2  19   1    5.61    4.52
   2  19   2   70.60    8.68
   2  19   2   37.95    7.21
   2  19   2   58.89    5.00
   2  19   3   26.53    6.63
   2  19   3   39.30    4.17
   2  19   3   27.98    6.76
   2  19   3   25.12    6.86
   2  19   4   82.06   10.08
   2  19   4   57.87    9.19
   2  19   5   24.07    7.42
   2  19   5   26.54    8.05
   2  19   6   10.37    7.45
   2  19   6    0.21    6.21
   1  19  -6  180.70   16.66
   1  19  -6  196.62   16.66
   1  19  -6  136.73   16.23
   1  19  -5   29.40    8.45
   1  19  -5   12.83    7.89
   1  19  -5   23.66    7.44
   1  19  -4   63.30    9.13
   1  19  -4   62.16    9.90
   1  19  -4   56.26    9.17
   1  19  -4   51.56    6.80
   1  19  -3   74.34    9.33
   1  19  -3   72.12    9.48
   1  19  -3   76.96    6.91
   1  19  -3   64.66    9.35
   1  19  -3   69.87    6.88
   1  19  -3   68.51    9.30
   1  19  -2   27.91    6.66
   1  19  -2   22.92    6.23
   1  19  -2   32.98    6.99
   1  19  -2   23.28    6.00
   1  19  -2   22.67    5.57
   1  19  -2   24.99    4.74
   1  19  -2   31.22    5.46
   1  19  -2   13.57    5.88
   1  19  -1  170.93   11.70
   1  19  -1  176.18    9.89
   1  19  -1  160.05   11.32
   1  19  -1  164.81   12.48
   1  19  -1  167.61   12.38
   1  19  -1  177.63   12.65
   1  19  -1  175.42   12.35
   1  19   0   60.21    7.71
   1  19   0   48.17    7.49
   1  19   0   65.01    7.25
   1  19   0   58.69    5.75
   1  19   0   48.36    7.26
   1  19   0   60.41    7.80
   1  19   1   46.18    7.31
   1  19   1   67.98    7.73
   1  19   1   55.19    7.97
   1  19   1   62.35    7.99
   1  19   1   67.76    6.04
   1  19   1   71.34    8.59
   1  19   2  417.64   21.65
   1  19   2  432.77   17.93
   1  19   2  430.32   21.91
   1  19   3   19.92    6.17
   1  19   3   17.35    6.26
   1  19   3   17.79    6.31
   1  19   3   15.23    3.71
   1  19   4   19.27    6.69
   1  19   4   19.44    6.78
   1  19   4   16.13    4.00
   1  19   5    5.30    6.68
   1  19   5   15.31    6.83
   1  19   6    5.62    7.59
   1  19   6    8.20    6.65
   0  19  -6  161.76   15.74
   0  19  -6  179.09   16.33
   0  19  -6  192.59   17.69
   0  19  -5   -5.66    6.03
   0  19  -5    8.00    6.43
   0  19  -5    0.42    6.43
   0  19  -4  352.02   20.23
   0  19  -4  333.63   20.92
   0  19  -4  345.68   20.61
   0  19  -3   78.86    9.84
   0  19  -3   78.19    6.56
   0  19  -3   80.88    8.83
   0  19  -3   66.97    7.38
   0  19  -3   69.73    9.44
   0  19  -3   93.01   10.23
   0  19  -3   80.38    9.76
   0  19  -2   17.22    5.35
   0  19  -2   21.75    5.70
   0  19  -2   22.80    6.58
   0  19  -2   25.81    4.85
   0  19  -2   18.90    6.16
   0  19  -2   29.57    6.60
   0  19  -2   32.05    5.08
   0  19  -2   18.75    6.30
   0  19  -1   20.86    5.92
   0  19  -1   25.11    6.01
   0  19  -1   19.61    5.17
   0  19  -1   21.93    6.09
   0  19  -1   14.36    5.29
   0  19  -1   18.60    4.22
   0  19   0    0.61    2.96
   0  19   0    1.10    4.37
   0  19   0    1.72    3.94
   0  19   0    3.69    4.39
   0  19   0    2.91    4.20
   0  19   0    2.43    3.50
   0  19   1   11.71    4.93
   0  19   1   14.93    5.32
   0  19   1   15.18    4.60
   0  19   1   26.27    5.99
   0  19   1   15.18    4.00
   0  19   1   16.85    5.77
   0  19   2   25.05    6.47
   0  19   2   25.90    6.15
   0  19   2   20.86    4.42
   0  19   2   21.42    6.18
   0  19   2   25.30    6.36
   0  19   2   29.21    5.94
   0  19   3   72.20    6.71
   0  19   3   82.49    9.68
   0  19   3   86.42    9.73
   0  19   3   68.39    9.54
   0  19   4  361.80   21.08
   0  19   4  356.54   20.47
   0  19   4  365.60   16.78
   0  19   5    1.47    5.87
   0  19   5   12.65    7.19
   0  19   5   -0.14    3.74
   0  19   6  191.79   16.73
   0  19   6  144.53   14.60
  -1  19  -6   12.17    7.47
  -1  19  -6   10.29    8.15
  -1  19  -6    5.67    6.76
  -1  19  -5    9.75    6.37
  -1  19  -5   16.04    7.50
  -1  19  -5   15.11    7.23
  -1  19  -4   30.08    7.62
  -1  19  -4   14.03    6.57
  -1  19  -4   11.63    6.83
  -1  19  -3   14.99    3.40
  -1  19  -3   11.70    5.81
  -1  19  -3   16.83    5.69
  -1  19  -3   16.28    6.64
  -1  19  -3   19.13    6.24
  -1  19  -2  433.13   22.81
  -1  19  -2  463.02   22.56
  -1  19  -2  445.02   22.95
  -1  19  -2  470.55   23.44
  -1  19  -2  475.71   23.28
  -1  19  -2  477.49   22.46
  -1  19  -2  439.44   20.06
  -1  19  -2  457.75   20.15
  -1  19  -1   69.08    7.72
  -1  19  -1   65.27    8.54
  -1  19  -1   55.34    7.80
  -1  19  -1   62.22    6.37
  -1  19  -1   47.89    7.78
  -1  19  -1   50.52    7.79
  -1  19   0   53.07    7.47
  -1  19   0   52.15    7.53
  -1  19   0   52.84    7.04
  -1  19   0   65.41    8.10
  -1  19   0   53.30    5.79
  -1  19   0   68.95    8.33
  -1  19   1  152.49   12.10
  -1  19   1  164.11   11.42
  -1  19   1  159.64    9.74
  -1  19   1  168.29   12.23
  -1  19   1  153.52   12.02
  -1  19   1  167.89   12.30
  -1  19   2   24.69    6.29
  -1  19   2   35.01    6.91
  -1  19   2   18.65    4.46
  -1  19   2   23.99    5.60
  -1  19   2   28.16    6.77
  -1  19   2   27.77    6.52
  -1  19   3   85.53    7.34
  -1  19   3   60.53    9.17
  -1  19   3   73.13    9.25
  -1  19   4   49.68    8.63
  -1  19   4   42.41    6.06
  -1  19   4   40.36    8.45
  -1  19   5   23.76    7.81
  -1  19   5   23.05    8.29
  -1  19   5   32.99    6.04
  -1  19   6  157.97   15.52
  -1  19   6  166.75   15.98
  -2  19  -6   16.87    7.93
  -2  19  -6   19.91    8.16
  -2  19  -6    9.74    8.51
  -2  19  -5   20.93    7.94
  -2  19  -5   24.47    7.70
  -2  19  -5   28.74    8.38
  -2  19  -4   62.77    9.40
  -2  19  -4   76.83   10.02
  -2  19  -4   86.11   10.99
  -2  19  -4   58.56    8.52
  -2  19  -3   33.71    6.95
  -2  19  -3   29.26    7.08
  -2  19  -3   56.41    8.54
  -2  19  -3   27.48    6.53
  -2  19  -2   44.27    6.99
  -2  19  -2   43.99    7.93
  -2  19  -2   49.74    8.07
  -2  19  -2   69.78    7.89
  -2  19  -1    5.85    4.62
  -2  19  -1   18.49    5.02
  -2  19  -1    8.47    4.95
  -2  19  -1    2.42    3.58
  -2  19  -1   17.05    5.46
  -2  19   0  356.04   18.92
  -2  19   0  345.17   18.19
  -2  19   0  320.01   18.60
  -2  19   0  357.51   16.44
  -2  19   0  380.31   19.32
  -2  19   0  374.76   19.33
  -2  19   1   20.19    6.03
  -2  19   1   25.11    6.14
  -2  19   1   29.52    4.95
  -2  19   1   23.95    5.63
  -2  19   1   27.16    6.33
  -2  19   1   30.33    6.78
  -2  19   2  150.21   12.19
  -2  19   2  139.55   11.23
  -2  19   2  126.33    8.87
  -2  19   2  105.13   10.53
  -2  19   2  106.57   10.79
  -2  19   2  134.46   11.48
  -2  19   3  231.52   15.87
  -2  19   3  228.59   14.78
  -2  19   3  256.65   16.00
  -2  19   3  197.00   12.22
  -2  19   4   -0.12    4.75
  -2  19   4    6.31    5.99
  -2  19   4   -1.15    3.62
  -2  19   5   26.22    7.69
  -2  19   5   46.57    9.56
  -2  19   6    2.05    7.12
  -2  19   6   -1.51    6.48
  -3  19  -6   79.18   12.03
  -3  19  -6   91.61   13.80
  -3  19  -6   71.72   11.51
  -3  19  -5    7.16    6.49
  -3  19  -5    4.25    6.42
  -3  19  -5   12.54    7.57
  -3  19  -4   99.63   11.41
  -3  19  -4   84.20   10.36
  -3  19  -4  103.37   11.84
  -3  19  -4   74.06    9.77
  -3  19  -3   -5.40    4.13
  -3  19  -3    1.00    3.98
  -3  19  -3   -1.94    4.48
  -3  19  -3    3.76    4.80
  -3  19  -2   95.46   10.44
  -3  19  -2   92.65    9.33
  -3  19  -2   79.28    9.30
  -3  19  -2   98.47    8.58
  -3  19  -1   92.09    9.65
  -3  19  -1   72.27    8.30
  -3  19  -1   86.28    9.37
  -3  19  -1  105.99    9.95
  -3  19   0   53.75    7.63
  -3  19   0   51.47    7.62
  -3  19   0   47.12    6.91
  -3  19   0   49.78    6.02
  -3  19   0   52.53    7.62
  -3  19   1   30.17    6.18
  -3  19   1   19.38    5.43
  -3  19   2   98.98    9.76
  -3  19   2  101.65   10.25
  -3  19   2   97.49   10.44
  -3  19   2   89.19    7.91
  -3  19   3    4.35    3.74
  -3  19   3    3.37    4.78
  -3  19   3    2.61    5.53
  -3  19   3    6.25    4.65
  -3  19   4  113.81   12.20
  -3  19   4  103.58   11.39
  -3  19   5   75.92   11.17
  -3  19   5   69.89   11.35
  -3  19   6   80.96   11.77
  -3  19   6   46.17   10.58
  -4  19  -5    8.11    7.67
  -4  19  -5   -4.20    5.33
  -4  19  -5    0.82    6.36
  -4  19  -4   36.41    7.76
  -4  19  -4   26.45    6.88
  -4  19  -4   40.43    8.43
  -4  19  -4   42.59    8.47
  -4  19  -3   30.36    7.34
  -4  19  -3   20.33    6.53
  -4  19  -3   25.94    6.24
  -4  19  -3   26.22    6.44
  -4  19  -2  236.16   13.51
  -4  19  -2  240.76   15.66
  -4  19  -2  247.12   15.54
  -4  19  -2  231.65   14.85
  -4  19  -1   -1.92    3.98
  -4  19  -1   -5.53    3.80
  -4  19  -1    1.69    4.15
  -4  19   0  276.25   15.97
  -4  19   0  312.56   17.43
  -4  19   0  287.88   14.52
  -4  19   0  270.53   16.61
  -4  19   1  276.19   17.07
  -4  19   1  297.93   16.55
  -4  19   1  294.05   17.00
  -4  19   1  299.55   14.74
  -4  19   2   30.91    5.52
  -4  19   2   53.32    8.60
  -4  19   2   42.93    7.09
  -4  19   2   51.58    8.13
  -4  19   3  166.41   11.24
  -4  19   3  208.22   14.06
  -4  19   3  160.30   13.22
  -4  19   3  168.84   13.87
  -4  19   4   73.68   10.38
  -4  19   4   68.24   10.33
  -4  19   5   24.20    8.66
  -4  19   5   28.10    8.29
  -4  19   6   75.72   11.60
  -4  19   6   76.82   12.19
  -5  19  -5   64.37   10.31
  -5  19  -5   59.59   10.80
  -5  19  -5   52.12   10.45
  -5  19  -4   -7.12    4.84
  -5  19  -4    3.94    5.99
  -5  19  -4   -1.98    5.46
  -5  19  -4    3.30    5.21
  -5  19  -3  190.91   14.96
  -5  19  -3  181.61   13.52
  -5  19  -3  207.69   14.83
  -5  19  -3  191.19   12.96
  -5  19  -2    3.44    4.29
  -5  19  -2    8.59    5.28
  -5  19  -2    6.22    5.32
  -5  19  -1   14.05    5.97
  -5  19  -1   25.71    5.89
  -5  19  -1   19.15    5.74
  -5  19   0  210.36   14.11
  -5  19   0  221.53   13.62
  -5  19   0  186.09   13.89
  -5  19   1  134.32    9.80
  -5  19   1  152.39   12.11
  -5  19   1  136.02   12.02
  -5  19   1  179.34   12.09
  -5  19   2  507.93   24.51
  -5  19   2  484.42   21.47
  -5  19   2  487.52   24.70
  -5  19   3   36.31    8.04
  -5  19   3   38.21    6.26
  -5  19   3   45.71    7.92
  -5  19   3   29.96    7.31
  -5  19   4   84.05   10.42
  -5  19   4   92.57   11.50
  -5  19   4  103.17   11.38
  -5  19   5    4.05    6.57
  -5  19   5   -8.63    5.56
  -5  19   6    3.41    6.74
  -5  19   6   10.86    7.20
  -6  19  -4   84.83   10.39
  -6  19  -4   96.03   11.32
  -6  19  -3   26.19    7.56
  -6  19  -3   30.88    6.97
  -6  19  -3   31.68    7.49
  -6  19  -2    1.35    5.20
  -6  19  -2    6.76    5.48
  -6  19  -2    5.56    4.64
  -6  19  -1    2.17    4.64
  -6  19  -1    0.40    4.62
  -6  19  -1    0.05    3.94
  -6  19   0   20.22    5.76
  -6  19   0   20.50    6.40
  -6  19   0   20.95    6.14
  -6  19   1   32.82    5.61
  -6  19   1   40.27    7.10
  -6  19   1   37.30    6.79
  -6  19   1   37.98    7.37
  -6  19   2    5.60    5.75
  -6  19   2    1.48    4.68
  -6  19   2    3.24    5.28
  -6  19   2    7.05    4.38
  -6  19   3  144.77   12.82
  -6  19   3  141.77   12.29
  -6  19   3  119.64   12.43
  -6  19   3  142.30   10.49
  -6  19   4  121.29   12.95
  -6  19   4   95.28   11.38
  -6  19   4  130.12   12.48
  -6  19   5   84.16   12.28
  -6  19   5   73.09   11.14
  -7  19  -4   69.59    9.79
  -7  19  -4   75.50   10.58
  -7  19  -3   29.38    7.13
  -7  19  -3   30.47    8.09
  -7  19  -2  228.06   14.85
  -7  19  -2  223.37   15.52
  -7  19  -1  131.07   11.26
  -7  19  -1  144.18   12.27
  -7  19  -1  143.92   12.13
  -7  19   0   38.26    7.22
  -7  19   0   39.08    6.89
  -7  19   0   36.07    7.36
  -7  19   1    6.07    5.65
  -7  19   1   18.53    5.89
  -7  19   1   17.56    6.23
  -7  19   2    8.55    4.74
  -7  19   2   -5.65    4.12
  -7  19   2    1.32    5.11
  -7  19   3   21.45    6.90
  -7  19   3   22.68    7.17
  -7  19   3   26.38    7.51
  -7  19   4    2.17    6.30
  -7  19   4   11.82    6.47
  -7  19   4    5.73    6.17
  -7  19   5   82.06   12.02
  -7  19   5   64.62   10.93
  -8  19  -3    2.12    5.24
  -8  19  -3   22.22    7.13
  -8  19  -2    5.01    5.47
  -8  19  -2   16.94    5.76
  -8  19  -1    6.15    5.65
  -8  19  -1    8.82    5.11
  -8  19   0  297.34   17.15
  -8  19   0  254.90   15.99
  -8  19   1   35.02    7.10
  -8  19   1   31.24    7.26
  -8  19   2  131.09   11.95
  -8  19   2  157.26   10.79
  -8  19   3   -3.12    5.11
  -8  19   3   -3.41    4.69
  -8  19   4    0.42    5.88
  -8  19   4    3.62    6.49
  -9  19  -2   65.97    8.82
  -9  19  -2   85.92   10.24
  -9  19  -1   24.31    6.93
  -9  19  -1   28.43    6.46
  -9  19   0   -0.08    5.33
  -9  19   0    5.96    4.99
  -9  19   1    0.29    5.45
  -9  19   1   -4.13    4.49
  -9  19   2   65.36    9.04
  -9  19   3   18.97    7.23
  -9  19   3   21.72    7.39
  -9  19   4  102.31   12.14
 -10  19  -1   45.42    7.78
 -10  19  -1   35.83    7.78
 -10  19   0   46.46    8.24
 -10  19   0   43.17    7.61
 -10  19   1    2.79    5.34
 -10  19   1    3.48    6.23
 -10  19   2   16.74    6.50
 -10  19   2   12.35    6.31
  11  18  -1    9.05    6.80
  10  18  -3   19.02    5.47
  10  18  -3   23.49    6.02
  10  18  -3   14.23    7.64
  10  18  -2  206.77   17.13
  10  18  -2  165.74   11.74
  10  18  -2  186.62   11.24
  10  18  -1   51.85    6.73
  10  18  -1   45.80    5.85
  10  18  -1   48.35   10.00
  10  18   0   58.47   10.72
  10  18   0   43.00    5.96
  10  18   1   16.78    4.90
  10  18   1   26.84    8.77
  10  18   2   14.00    4.76
  10  18   2   12.05    7.60
  10  18   2    9.26    5.01
   9  18  -4   11.38    6.90
   9  18  -4    0.91    7.00
   9  18  -4   14.88    5.90
   9  18  -4   14.34    6.06
   9  18  -3   11.05    6.80
   9  18  -3    5.74    4.98
   9  18  -3    5.02    4.97
   9  18  -2   48.59    9.65
   9  18  -2   53.25    7.00
   9  18  -2   47.64    7.25
   9  18  -1  109.71    8.76
   9  18  -1   87.41    8.60
   9  18  -1   86.46   11.53
   9  18   0  347.20   22.75
   9  18   0  350.44   17.68
   9  18   0  368.25   16.79
   9  18   1  130.80   14.15
   9  18   1  137.51   10.07
   9  18   1  118.42    8.78
   9  18   2  107.88    9.43
   9  18   2  106.96    8.65
   9  18   2  135.79   13.85
   9  18   3   29.24    8.42
   9  18   3   44.69    6.35
   9  18   3   44.96    7.21
   8  18  -5   70.97   11.53
   8  18  -5   72.41   11.01
   8  18  -5   75.58   10.08
   8  18  -5   98.59   14.44
   8  18  -5   50.48    8.97
   8  18  -4   46.27   10.85
   8  18  -4   60.26   10.78
   8  18  -4   54.09    8.33
   8  18  -4   52.26    8.47
   8  18  -3   -5.87    4.00
   8  18  -3   -0.18    4.54
   8  18  -2   38.11    8.45
   8  18  -2   45.71    6.77
   8  18  -2   26.62    6.21
   8  18  -1   22.30    5.28
   8  18  -1   18.15    5.26
   8  18  -1   16.37    6.77
   8  18   0   11.76    4.81
   8  18   0   11.82    6.50
   8  18   0   13.70    4.75
   8  18   1  135.59   10.45
   8  18   1  142.27   10.19
   8  18   1  129.57   13.19
   8  18   2  368.80   18.08
   8  18   2  388.92   19.22
   8  18   2  347.34   22.44
   8  18   3  171.08   11.75
   8  18   3  170.84   15.05
   8  18   3  145.17   11.52
   8  18   4  137.93   11.28
   8  18   4  143.98   11.99
   8  18   4  147.88   14.10
   7  18  -5   24.62    7.38
   7  18  -5   17.37    6.77
   7  18  -5   23.87    8.64
   7  18  -5   14.15    8.61
   7  18  -4   22.85    8.33
   7  18  -4   25.18    6.67
   7  18  -4    9.25    7.62
   7  18  -4   15.74    6.20
   7  18  -3   35.23    6.96
   7  18  -3   36.10    6.90
   7  18  -2   15.71    5.07
   7  18  -2   20.41    5.47
   7  18  -1   -0.63    3.87
   7  18  -1   -1.44    3.78
   7  18   0   35.48    8.07
   7  18   0   37.30    6.09
   7  18   0   33.04    6.30
   7  18   1    3.34    4.19
   7  18   1   -0.80    4.99
   7  18   1    0.01    3.90
   7  18   2   18.14    6.72
   7  18   2   -0.66    4.08
   7  18   2    5.63    4.57
   7  18   3   10.64    5.39
   7  18   3   12.47    6.45
   7  18   3   11.88    5.26
   7  18   4  111.48   10.70
   7  18   4   89.89   10.12
   7  18   4  114.11   12.20
   6  18  -6   52.66   10.25
   6  18  -6   67.00   10.60
   6  18  -6   66.09   13.57
   6  18  -6   53.00    9.82
   6  18  -5    5.40    5.72
   6  18  -5    4.65    6.40
   6  18  -5    7.96    7.95
   6  18  -5   14.67    6.68
   6  18  -4   -2.26    4.88
   6  18  -4    1.08    4.69
   6  18  -4    5.42    6.87
   6  18  -4   -1.67    4.47
   6  18  -4    6.07    6.18
   6  18  -3   19.36    5.87
   6  18  -3   29.01    6.66
   6  18  -3   17.50    6.03
   6  18  -3   23.29    8.21
   6  18  -2   19.79    5.66
   6  18  -2   19.15    5.75
   6  18  -2   22.31    5.63
   6  18  -1   19.92    5.51
   6  18  -1   16.12    4.98
   6  18  -1   24.90    5.79
   6  18   0   17.66    5.31
   6  18   0   17.41    5.26
   6  18   0   12.53    5.12
   6  18   1   89.82    8.83
   6  18   1   66.49    7.88
   6  18   2    5.71    5.25
   6  18   2    2.26    4.58
   6  18   2   -4.39    3.91
   6  18   3  160.02   13.83
   6  18   3  156.48   11.96
   6  18   3  150.12   11.95
   6  18   4   15.66    6.26
   6  18   4   12.03    5.94
   6  18   4   14.73    6.23
   6  18   5   18.85    7.11
   6  18   5   16.22    6.68
   5  18  -6  184.92   16.57
   5  18  -6  159.92   15.10
   5  18  -6  149.63   14.74
   5  18  -6  208.63   19.56
   5  18  -6  182.66   15.54
   5  18  -5  222.36   15.56
   5  18  -5  205.60   15.84
   5  18  -5  201.63   15.44
   5  18  -5  157.75   14.38
   5  18  -5  174.71   17.62
   5  18  -4  411.52   22.32
   5  18  -4  380.69   21.58
   5  18  -4  434.42   22.98
   5  18  -4  415.17   22.15
   5  18  -4  412.98   25.37
   5  18  -3  234.14   15.73
   5  18  -3  244.22   15.24
   5  18  -3  281.04   16.36
   5  18  -3  251.10   18.17
   5  18  -2  127.46   10.57
   5  18  -2  154.38   11.98
   5  18  -2  139.15   10.92
   5  18  -2   91.07    9.72
   5  18  -1  350.32   18.31
   5  18  -1  342.30   17.92
   5  18  -1  341.53   18.22
   5  18   0    3.29    4.18
   5  18   0    0.64    4.09
   5  18   0    3.45    4.06
   5  18   1  226.06   13.77
   5  18   1  209.77   13.71
   5  18   2   31.35    6.57
   5  18   2   27.12    5.92
   5  18   2   29.74    6.15
   5  18   3   42.20    7.75
   5  18   3   33.00    6.97
   5  18   3   41.50    7.28
   5  18   4    6.80    5.48
   5  18   4   12.43    6.01
   5  18   4    5.61    5.45
   5  18   5   90.74   10.49
   5  18   5  105.80   11.25
   5  18   5   99.19   10.57
   4  18  -6    6.55    6.99
   4  18  -6    2.04    8.01
   4  18  -6   -5.31    5.48
   4  18  -6    2.53    6.81
   4  18  -5  251.25   16.34
   4  18  -5  245.81   17.21
   4  18  -5  239.07   16.72
   4  18  -5  232.70   19.27
   4  18  -5  268.10   18.07
   4  18  -4  186.21   14.35
   4  18  -4  215.64   15.28
   4  18  -4  222.54   17.16
   4  18  -4  197.52   14.32
   4  18  -4  215.18   14.82
   4  18  -3  438.39   22.43
   4  18  -3  468.39   25.59
   4  18  -3  480.18   23.52
   4  18  -3  428.90   22.36
   4  18  -2  650.45   30.37
   4  18  -2  747.92   31.68
   4  18  -2  686.27   33.81
   4  18  -2  802.76   32.22
   4  18  -2  686.64   30.63
   4  18  -1  136.86    9.81
   4  18  -1  141.49   11.02
   4  18  -1  129.74   10.46
   4  18  -1  144.64   11.54
   4  18  -1  120.32   10.51
   4  18   0  183.47   12.20
   4  18   0  176.19   12.16
   4  18   0  144.35   10.18
   4  18   0  161.42   12.48
   4  18   0  170.02   11.88
   4  18   1   14.45    5.13
   4  18   1   10.67    5.07
   4  18   1   10.43    4.75
   4  18   2   33.05    6.58
   4  18   2   33.34    6.48
   4  18   2   26.26    6.53
   4  18   3   18.04    6.12
   4  18   3    7.48    5.31
   4  18   3   11.51    5.42
   4  18   4   52.98    7.67
   4  18   4   60.73    8.85
   4  18   4   52.48    8.39
   4  18   4   67.11    8.82
   4  18   5   28.95    7.62
   4  18   5   50.66    7.87
   4  18   6   52.39    9.35
   3  18  -6    5.43    6.30
   3  18  -6    5.35    6.27
   3  18  -6    6.76    7.96
   3  18  -6    2.41    5.65
   3  18  -5    6.14    5.61
   3  18  -5    4.15    5.75
   3  18  -5    0.50    5.24
   3  18  -5   -4.88    5.24
   3  18  -5    4.41    7.14
   3  18  -5   -2.51    3.37
   3  18  -4   -1.76    5.37
   3  18  -4   -0.88    2.97
   3  18  -4    0.90    4.68
   3  18  -4    3.30    3.24
   3  18  -4    2.22    4.98
   3  18  -4    7.82    5.32
   3  18  -4    0.36    4.71
   3  18  -3   10.27    3.27
   3  18  -3   21.80    6.10
   3  18  -3   20.51    3.66
   3  18  -3    7.65    5.05
   3  18  -3   18.18    5.98
   3  18  -3   10.27    6.33
   3  18  -2   58.24    4.70
   3  18  -2   45.56    6.40
   3  18  -2   51.94    7.53
   3  18  -2   49.02    6.91
   3  18  -2   40.99    7.66
   3  18  -2   43.68    4.58
   3  18  -2   55.18    7.93
   3  18  -2   37.81    6.73
   3  18  -1  180.96   12.56
   3  18  -1  184.97   12.45
   3  18  -1  175.51   12.39
   3  18  -1  192.29    8.53
   3  18  -1  172.21   12.14
   3  18  -1  185.31   11.79
   3  18  -1  188.63    8.65
   3  18   0  477.91   23.70
   3  18   0  534.19   24.53
   3  18   0  522.68   18.87
   3  18   0  534.52   25.33
   3  18   0  525.17   24.35
   3  18   0  538.84   18.87
   3  18   0  533.46   23.25
   3  18   1   84.19    8.79
   3  18   1   86.35    8.02
   3  18   1   92.52    9.36
   3  18   1   91.02    4.39
   3  18   1   88.74    8.96
   3  18   2  160.28   11.98
   3  18   2  153.91   11.56
   3  18   3   -2.93    4.17
   3  18   3   -3.90    3.77
   3  18   3   -3.21    4.12
   3  18   4   -3.12    4.75
   3  18   4   -3.70    4.00
   3  18   4    7.48    5.62
   3  18   5   12.41    6.15
   3  18   5   20.02    7.35
   3  18   6   15.68    7.22
   2  18  -6   51.50   10.01
   2  18  -6   75.87   11.46
   2  18  -6   57.79    8.48
   2  18  -6   79.98   12.71
   2  18  -5   -1.45    4.58
   2  18  -5   -2.58    4.37
   2  18  -5   -5.19    4.98
   2  18  -5   -2.38    5.19
   2  18  -5   -0.64    6.52
   2  18  -4    6.63    3.97
   2  18  -4   10.35    5.97
   2  18  -4    7.29    6.62
   2  18  -4   -1.31    4.61
   2  18  -4   12.40    6.07
   2  18  -4    5.56    3.85
   2  18  -3   34.33    6.85
   2  18  -3   42.22    7.69
   2  18  -3   29.47    5.41
   2  18  -3   37.22    4.93
   2  18  -3   20.80    7.00
   2  18  -3   32.79    7.00
   2  18  -3   28.04    4.72
   2  18  -2   46.11    7.52
   2  18  -2   36.24    4.67
   2  18  -2   39.20    4.74
   2  18  -2   30.86    6.43
   2  18  -2   54.75    7.58
   2  18  -2   34.02    5.77
   2  18  -2   44.56    7.31
   2  18  -1  194.24    9.80
   2  18  -1  183.55   12.22
   2  18  -1  189.24   12.77
   2  18  -1  187.57   12.57
   2  18  -1  188.94   12.68
   2  18  -1  193.65   12.80
   2  18   1  124.67   10.53
   2  18   1  122.40    7.14
   2  18   1  114.39   10.07
   2  18   1  135.41   10.89
   2  18   2  359.77   19.06
   2  18   2  329.46   18.41
   2  18   2  360.24   14.52
   2  18   2  370.97   18.18
   2  18   3  153.28   12.15
   2  18   3  134.03   11.54
   2  18   3  138.29    7.47
   2  18   3  141.37   11.91
   2  18   4  106.98   10.83
   2  18   4   81.78   10.06
   2  18   5   16.37    6.99
   2  18   5   17.36    7.34
   2  18   6    1.20    6.58
   2  18   6   17.49    6.94
   1  18  -6   22.39    6.24
   1  18  -6   18.14    7.64
   1  18  -6   20.86    7.68
   1  18  -6    7.84    7.45
   1  18  -5    9.08    6.69
   1  18  -5   19.12    5.48
   1  18  -5   18.28    7.34
   1  18  -5   17.51    7.81
   1  18  -4  188.38   11.55
   1  18  -4  167.69   13.62
   1  18  -4  178.26   14.16
   1  18  -4  175.63   13.67
   1  18  -4  182.69   15.53
   1  18  -3   77.90    7.01
   1  18  -3   48.31    8.10
   1  18  -3   74.12    6.52
   1  18  -3   58.38    8.83
   1  18  -3   76.20    9.03
   1  18  -3   68.13    8.66
   1  18  -3   72.85    9.14
   1  18  -3   58.07    7.56
   1  18  -2   74.84    8.84
   1  18  -2   94.11    9.48
   1  18  -2   92.09    7.16
   1  18  -2   81.70    9.01
   1  18  -2  109.54    8.03
   1  18  -2   93.60    9.49
   1  18  -2   74.99    8.13
   1  18  -2   98.75    9.32
   1  18  -1  347.31   17.71
   1  18  -1  340.23   18.05
   1  18  -1  289.33   17.06
   1  18  -1  329.34   14.90
   1  18  -1  335.42   17.07
   1  18  -1  353.31   18.16
   1  18   0   13.34    4.94
   1  18   0   12.48    4.75
   1  18   0    6.69    3.82
   1  18   0   18.29    5.39
   1  18   0    7.00    3.25
   1  18   0    7.32    4.81
   1  18   1   30.96    6.33
   1  18   1   44.65    6.87
   1  18   1   38.16    5.89
   1  18   1   40.23    4.80
   1  18   1   49.72    7.26
   1  18   1   45.41    6.85
   1  18   2   11.87    4.78
   1  18   3    1.35    4.60
   1  18   3    5.56    4.57
   1  18   3    6.15    3.19
   1  18   4  156.98    8.95
   1  18   4  133.19   12.40
   1  18   4  132.69   12.14
   1  18   5   72.01   10.03
   1  18   5   93.44   11.19
   1  18   6   62.06   10.25
   1  18   6   96.51   12.49
   0  18  -6   83.62   12.43
   0  18  -6   75.88   11.61
   0  18  -6   71.19   11.05
   0  18  -5   16.21    6.96
   0  18  -5    1.69    5.43
   0  18  -5   11.28    7.19
   0  18  -4   -1.86    5.55
   0  18  -4    1.99    5.04
   0  18  -4    4.86    5.87
   0  18  -3    4.22    2.91
   0  18  -3    3.38    4.95
   0  18  -3    2.90    5.02
   0  18  -3    3.51    4.87
   0  18  -3    7.22    5.32
   0  18  -3    2.38    4.25
   0  18  -2  155.71   12.06
   0  18  -2  167.07   12.19
   0  18  -2  160.54   12.23
   0  18  -2  177.58   10.30
   0  18  -2  153.14   12.20
   0  18  -2  193.57   12.81
   0  18  -2  169.84   11.62
   0  18  -2  164.34    9.99
   0  18  -1   54.42    6.80
   0  18  -1   45.92    6.95
   0  18  -1   44.36    5.35
   0  18  -1   56.21    7.30
   0  18  -1   36.20    6.51
   0  18  -1   39.74    6.87
   0  18   0  166.48   11.82
   0  18   0  167.87   11.96
   0  18   0  152.83    9.34
   0  18   0  172.42   11.93
   0  18   0  183.40   11.52
   0  18   0  168.90   11.89
   0  18   1   48.92    7.22
   0  18   1   55.48    7.27
   0  18   1   35.73    6.69
   0  18   1   52.06    6.75
   0  18   1   48.96    5.40
   0  18   1   51.84    7.39
   0  18   2  176.85    9.77
   0  18   2  171.53   12.22
   0  18   2  172.35   12.39
   0  18   2  124.11   11.17
   0  18   2  142.52   10.66
   0  18   2  154.16   11.58
   0  18   3    6.21    3.46
   0  18   3    4.24    4.34
   0  18   3   18.38    5.75
   0  18   3   11.27    5.50
   0  18   3   10.19    5.68
   0  18   4    7.31    5.58
   0  18   4    1.55    3.72
   0  18   4   -3.64    5.12
   0  18   5   -2.99    4.78
   0  18   5    6.34    6.20
   0  18   5   11.61    4.48
   0  18   6   89.42   11.65
   0  18   6   61.72   11.03
  -1  18  -6   95.61   13.29
  -1  18  -6   94.85   12.24
  -1  18  -6   79.51   11.53
  -1  18  -5  103.48   12.45
  -1  18  -5   73.92   10.65
  -1  18  -5   94.17   11.44
  -1  18  -4  138.38   12.45
  -1  18  -4  133.79   12.25
  -1  18  -4  127.42   12.39
  -1  18  -4  101.32   10.38
  -1  18  -3    2.95    4.56
  -1  18  -3   -1.53    4.61
  -1  18  -3   -0.73    3.92
  -1  18  -3    6.39    5.15
  -1  18  -3    2.69    2.49
  -1  18  -2   15.03    5.33
  -1  18  -2   15.23    4.70
  -1  18  -2    9.50    5.01
  -1  18  -1   30.76    5.70
  -1  18  -1   31.83    6.13
  -1  18  -1   32.17    4.80
  -1  18  -1   49.36    7.20
  -1  18  -1   34.84    6.24
  -1  18  -1   47.65    6.89
  -1  18  -1   25.88    5.91
  -1  18   0    8.64    4.49
  -1  18   0   15.47    5.16
  -1  18   0    9.91    4.88
  -1  18   0   10.15    3.45
  -1  18   0    8.92    4.18
  -1  18   0   15.58    5.19
  -1  18   1  345.77   17.31
  -1  18   1  309.07   17.59
  -1  18   1  310.44   17.50
  -1  18   1  319.26   17.52
  -1  18   1  322.60   14.96
  -1  18   1  333.32   17.42
  -1  18   2  100.99    9.67
  -1  18   2   87.51    9.44
  -1  18   2   81.70    7.04
  -1  18   2   78.08    8.92
  -1  18   2   89.63    9.24
  -1  18   2   79.28    8.32
  -1  18   3   62.08    8.42
  -1  18   3   82.96    9.76
  -1  18   3   56.71    8.25
  -1  18   3   66.69    8.08
  -1  18   3   71.12    6.68
  -1  18   4  154.76   10.28
  -1  18   4  159.98   12.89
  -1  18   4  167.80   13.54
  -1  18   5   34.49    8.23
  -1  18   5   20.83    7.60
  -1  18   5   13.63    4.81
  -1  18   6   13.79    7.16
  -1  18   6   13.17    7.87
  -2  18  -6   13.04    7.50
  -2  18  -6   13.72    7.42
  -2  18  -6   12.90    8.98
  -2  18  -5    5.41    7.03
  -2  18  -5   15.26    6.71
  -2  18  -5    7.92    6.25
  -2  18  -4   88.66    9.79
  -2  18  -4   98.08   10.53
  -2  18  -4   57.28    9.06
  -2  18  -4   64.16    9.43
  -2  18  -3  138.80   10.96
  -2  18  -3  139.96   11.88
  -2  18  -3  127.00    6.80
  -2  18  -3  135.00   12.05
  -2  18  -3  145.13   11.49
  -2  18  -2  350.92   19.34
  -2  18  -2  352.88   18.97
  -2  18  -2  332.24   17.94
  -2  18  -2  353.24   18.13
  -2  18  -2  356.86   19.14
  -2  18  -1  125.44   10.74
  -2  18  -1  107.83   10.33
  -2  18  -1  161.93   11.69
  -2  18  -1  137.02   10.17
  -2  18  -1  119.89   10.36
  -2  18  -1  143.32    9.15
  -2  18   1  198.68   13.43
  -2  18   1  185.46   10.51
  -2  18   1  191.69   12.76
  -2  18   1  190.47   12.74
  -2  18   1  191.14   12.91
  -2  18   1  160.43   11.64
  -2  18   2   52.04    7.69
  -2  18   2   48.02    7.77
  -2  18   2   48.55    7.39
  -2  18   2   34.79    5.06
  -2  18   2   37.24    7.00
  -2  18   2   33.41    6.23
  -2  18   3   35.13    7.49
  -2  18   3   34.70    5.40
  -2  18   3   26.90    6.27
  -2  18   3   40.67    7.35
  -2  18   4    6.05    5.53
  -2  18   4   17.42    4.70
  -2  18   4    4.96    5.99
  -2  18   5   -1.72    5.31
  -2  18   5   -1.21    5.99
  -2  18   6   88.34   11.93
  -2  18   6   85.84   11.58
  -3  18  -6   11.78    6.89
  -3  18  -6    6.30    6.66
  -3  18  -6   14.22    8.68
  -3  18  -5   18.37    8.03
  -3  18  -5   20.87    7.50
  -3  18  -5   32.54    8.14
  -3  18  -4   -1.48    4.74
  -3  18  -4   -1.23    5.37
  -3  18  -4    1.04    4.87
  -3  18  -4   -3.00    3.89
  -3  18  -3   -2.47    4.33
  -3  18  -3   -2.86    3.45
  -3  18  -3    1.59    4.47
  -3  18  -3   -0.78    4.27
  -3  18  -2  147.79   12.31
  -3  18  -2  164.61   10.96
  -3  18  -2  165.78   12.29
  -3  18  -2  140.39   11.50
  -3  18  -2  147.39   11.08
  -3  18  -1   81.16    8.93
  -3  18  -1   96.83    9.46
  -3  18  -1   86.78    8.59
  -3  18  -1  100.77    9.87
  -3  18  -1   99.92    9.65
  -3  18   0  546.75   24.23
  -3  18   0  517.07   21.89
  -3  18   0  532.90   24.60
  -3  18   0  470.52   24.17
  -3  18   0  553.02   24.72
  -3  18   0  546.55   26.92
  -3  18   0  531.90   24.50
  -3  18   1  192.03   13.30
  -3  18   1  165.63   12.30
  -3  18   1  185.65   10.73
  -3  18   1  169.23   12.67
  -3  18   1  196.98   12.47
  -3  18   1  228.41   13.72
  -3  18   2   59.72    8.21
  -3  18   2   36.99    7.32
  -3  18   2   34.19    6.33
  -3  18   2   58.66    7.78
  -3  18   2   39.97    5.55
  -3  18   3   18.33    6.86
  -3  18   3   15.13    5.48
  -3  18   3   11.80    4.32
  -3  18   3   16.35    6.01
  -3  18   4   -0.76    5.38
  -3  18   4    8.94    5.82
  -3  18   4    6.37    3.85
  -3  18   5    9.80    6.28
  -3  18   5    6.27    5.88
  -3  18   6    8.47    6.95
  -3  18   6   -4.95    5.49
  -4  18  -6   81.38   11.62
  -4  18  -6   47.38   11.16
  -4  18  -6   74.90   11.53
  -4  18  -5   31.32    8.31
  -4  18  -5   36.12    9.10
  -4  18  -5   35.81    8.78
  -4  18  -4   47.83    8.42
  -4  18  -4   44.60    8.00
  -4  18  -4   57.84    9.16
  -4  18  -4   68.95    9.87
  -4  18  -3   15.84    5.43
  -4  18  -3   13.55    5.33
  -4  18  -3   16.93    6.40
  -4  18  -3   17.63    6.25
  -4  18  -2   31.55    6.15
  -4  18  -2   47.59    7.40
  -4  18  -2   28.90    6.46
  -4  18  -2   26.47    5.43
  -4  18  -1   10.80    5.31
  -4  18  -1   17.04    5.47
  -4  18  -1   13.08    5.21
  -4  18  -1   12.15    4.80
  -4  18  -1    8.31    4.25
  -4  18   0  168.23   12.27
  -4  18   0  180.07   11.81
  -4  18   0  165.68   12.72
  -4  18   0  177.85   12.74
  -4  18   0  170.06   12.29
  -4  18   1  150.38   11.01
  -4  18   1  136.63   10.93
  -4  18   1  147.90   11.49
  -4  18   1  117.05   10.81
  -4  18   1  120.29   11.02
  -4  18   1  131.17    9.11
  -4  18   2  711.71   31.34
  -4  18   2  697.85   30.64
  -4  18   2  726.79   28.46
  -4  18   2  712.52   31.87
  -4  18   3  430.99   22.34
  -4  18   3  462.42   20.54
  -4  18   3  479.82   23.53
  -4  18   3  433.30   23.36
  -4  18   4  189.92   15.13
  -4  18   4  246.49   15.61
  -4  18   4  195.78   14.85
  -4  18   5  212.53   16.82
  -4  18   5  243.40   17.26
  -4  18   6    1.45    6.55
  -4  18   6    0.86    6.69
  -5  18  -5   94.90   11.97
  -5  18  -5  103.61   12.55
  -5  18  -5   96.83   11.21
  -5  18  -5   94.96   11.96
  -5  18  -4   15.58    7.06
  -5  18  -4    8.13    6.52
  -5  18  -4    4.20    5.11
  -5  18  -4    3.48    5.56
  -5  18  -3   37.46    6.86
  -5  18  -3   18.00    6.23
  -5  18  -3   33.51    7.59
  -5  18  -3   38.36    6.55
  -5  18  -2   26.44    5.14
  -5  18  -2   25.87    6.42
  -5  18  -2   34.68    6.91
  -5  18  -2   31.39    6.28
  -5  18  -1  202.27   14.25
  -5  18  -1  179.94   12.41
  -5  18  -1  190.26   13.53
  -5  18  -1  226.34   14.15
  -5  18  -1  223.61   14.04
  -5  18   0    5.91    4.93
  -5  18   0    5.48    4.10
  -5  18   0    3.14    4.53
  -5  18   0    2.03    4.18
  -5  18   0    4.15    4.18
  -5  18   1  345.81   18.75
  -5  18   1  374.87   18.95
  -5  18   1  370.76   16.78
  -5  18   1  353.17   19.54
  -5  18   1  376.81   19.33
  -5  18   1  342.45   20.28
  -5  18   2  147.57    9.84
  -5  18   2  137.95   11.85
  -5  18   2  142.15   11.43
  -5  18   2  125.82   11.25
  -5  18   3  268.68   16.70
  -5  18   3  275.01   16.77
  -5  18   3  257.14   14.27
  -5  18   3  282.32   17.44
  -5  18   4  429.53   22.83
  -5  18   4  410.43   22.84
  -5  18   4  455.04   24.16
  -5  18   5  225.72   16.26
  -5  18   5  178.69   16.10
  -5  18   6  190.74   17.09
  -5  18   6  227.48   18.01
  -6  18  -5   12.43    7.02
  -6  18  -5   19.07    8.00
  -6  18  -4    3.57    5.51
  -6  18  -4   10.11    6.62
  -6  18  -3  129.80   11.46
  -6  18  -3  152.00   12.78
  -6  18  -3  140.77   12.59
  -6  18  -2    1.82    4.12
  -6  18  -2    6.39    5.39
  -6  18  -2    6.61    5.44
  -6  18  -1   63.75    8.26
  -6  18  -1   75.43    9.04
  -6  18  -1   72.20    8.27
  -6  18  -1   82.63    9.21
  -6  18   0   13.97    5.32
  -6  18   0   25.02    5.73
  -6  18   0   11.12    4.95
  -6  18   0   13.09    5.41
  -6  18   1   15.08    6.02
  -6  18   1   24.09    6.21
  -6  18   1   19.40    5.42
  -6  18   1   29.84    6.29
  -6  18   1   20.37    4.84
  -6  18   2   29.30    6.67
  -6  18   2   25.22    5.23
  -6  18   2   21.49    5.98
  -6  18   3   32.47    7.62
  -6  18   3   14.65    5.05
  -6  18   3   29.45    6.87
  -6  18   3   16.67    6.17
  -6  18   4   10.60    6.02
  -6  18   4    2.94    5.69
  -6  18   4    5.65    5.63
  -6  18   5    5.78    7.15
  -6  18   5   16.04    6.98
  -6  18   6   51.35   10.35
  -6  18   6   63.41   11.27
  -7  18  -4  105.62   11.63
  -7  18  -4   87.26   10.52
  -7  18  -3   13.62    6.52
  -7  18  -3   14.01    5.88
  -7  18  -2    1.94    4.34
  -7  18  -2    4.64    5.12
  -7  18  -1    9.49    5.04
  -7  18  -1    6.76    4.41
  -7  18  -1   -1.72    4.19
  -7  18  -1    4.44    5.00
  -7  18   0   27.40    6.30
  -7  18   0   33.28    6.81
  -7  18   0   26.37    6.41
  -7  18   0   29.30    6.55
  -7  18   1    0.74    4.17
  -7  18   1    1.21    5.06
  -7  18   1   -0.45    4.30
  -7  18   1   -1.92    3.39
  -7  18   2   16.57    5.81
  -7  18   2   19.78    6.23
  -7  18   2   19.16    5.09
  -7  18   3   35.39    7.90
  -7  18   3   37.07    6.25
  -7  18   3   48.37    7.72
  -7  18   3   36.26    7.74
  -7  18   4   22.81    7.66
  -7  18   4   25.96    7.37
  -7  18   4   23.15    7.58
  -7  18   5   36.73    9.31
  -7  18   5   21.88    7.68
  -8  18  -4  152.75   13.70
  -8  18  -3  173.45   13.77
  -8  18  -3  156.94   12.81
  -8  18  -2  370.64   19.68
  -8  18  -2  360.93   20.03
  -8  18  -1  139.20   11.82
  -8  18  -1  137.97   10.96
  -8  18  -1  132.92   12.00
  -8  18   0   15.28    5.99
  -8  18   0    0.86    4.59
  -8  18   0   13.31    5.49
  -8  18   1   14.69    6.19
  -8  18   1   17.43    6.21
  -8  18   1   19.96    5.84
  -8  18   2   37.22    6.18
  -8  18   2   44.83    7.63
  -8  18   3   -1.66    4.33
  -8  18   3   -0.60    5.51
  -8  18   3   -1.42    4.29
  -8  18   4   58.69    9.11
  -8  18   4   60.77    9.67
  -8  18   5   74.32   11.18
  -9  18  -3   59.06    9.12
  -9  18  -3   37.36    7.35
  -9  18  -2  133.38   11.73
  -9  18  -2  125.89   11.34
  -9  18  -1  112.48   10.86
  -9  18  -1  107.96   10.32
  -9  18  -1  131.00   11.87
  -9  18   0  382.11   21.22
  -9  18   0  339.29   19.35
  -9  18   0  351.64   18.82
  -9  18   1   94.78    9.56
  -9  18   1  103.36   10.57
  -9  18   1  117.30   11.61
  -9  18   2   74.62    9.24
  -9  18   3   -1.30    5.14
  -9  18   3    7.59    5.88
  -9  18   3    3.38    5.00
  -9  18   4    5.90    6.33
  -9  18   4   15.58    6.95
 -10  18  -2   16.25    6.47
 -10  18  -1   18.51    5.83
 -10  18  -1   28.15    7.03
 -10  18  -1   27.21    7.00
 -10  18   0   48.35    8.21
 -10  18   0   41.21    7.38
 -10  18   0   54.50    8.53
 -10  18   1   41.45    7.35
 -10  18   1   49.54    8.21
 -10  18   2  196.25   14.19
 -10  18   2  194.04   14.11
 -10  18   3   33.92    7.81
 -10  18   3   29.37    7.54
  11  17  -2   12.36    7.23
  11  17  -2   14.04    4.52
  11  17  -1  183.23   10.65
  11  17  -1  200.53   17.62
  11  17   0    5.81    3.52
  11  17   0    0.91    6.80
  10  17  -4    9.00    6.95
  10  17  -4    4.74    4.97
  10  17  -4   18.24    8.87
  10  17  -4    9.73    5.35
  10  17  -3   53.40   10.17
  10  17  -3   46.88    6.60
  10  17  -3   57.60    7.31
  10  17  -2    2.87    5.78
  10  17  -2    1.59    3.80
  10  17  -2    2.66    4.02
  10  17  -1   13.51    7.10
  10  17  -1   14.22    4.03
  10  17  -1   12.08    4.51
  10  17   0    3.89    6.41
  10  17   0    6.51    3.93
  10  17   1  105.69   13.08
  10  17   1  106.10    8.46
  10  17   1   95.90    7.99
  10  17   2    4.54    3.85
  10  17   2   -4.19    5.27
  10  17   2    0.50    4.01
   9  17  -4    7.00    5.24
   9  17  -4   -5.19    5.51
   9  17  -4    8.04    5.32
   9  17  -4    8.87    7.41
   9  17  -3   33.22    6.57
   9  17  -3   52.19    7.18
   9  17  -3   62.34   10.22
   9  17  -2   16.69    6.89
   9  17  -2   20.62    5.48
   9  17  -2   14.77    4.69
   9  17  -1   52.30    6.76
   9  17  -1   47.79    9.21
   9  17  -1   50.94    6.23
   9  17   0   11.28    6.89
   9  17   0    7.94    3.67
   9  17   0   13.14    4.32
   9  17   1    2.41    3.90
   9  17   1    0.92    5.91
   9  17   1    6.63    3.60
   9  17   2   -0.55    4.09
   9  17   2    3.36    4.04
   9  17   2    2.79    3.53
   9  17   2    3.44    6.12
   9  17   3   64.47    7.56
   9  17   3   56.93    9.98
   9  17   3   53.04    6.37
   8  17  -5   10.78    6.09
   8  17  -5    5.61    5.96
   8  17  -5    3.63    7.11
   8  17  -5   14.27    6.19
   8  17  -5   12.78    8.40
   8  17  -4    7.42    6.83
   8  17  -4    2.50    4.94
   8  17  -4    2.31    5.93
   8  17  -4    9.06    5.19
   8  17  -4   15.81    7.85
   8  17  -3   53.32    9.43
   8  17  -3   60.65    8.00
   8  17  -3   56.32    7.68
   8  17  -2   14.24    6.36
   8  17  -2    8.56    4.86
   8  17  -2    5.90    4.66
   8  17  -1  150.16   10.63
   8  17  -1  159.69   10.15
   8  17  -1  151.70   13.92
   8  17   0    1.39    5.57
   8  17   0    0.39    3.84
   8  17   0    1.29    3.43
   8  17   1  121.95    8.87
   8  17   1  116.04    9.45
   8  17   1   93.52   11.59
   8  17   2   11.73    6.34
   8  17   2    7.67    4.64
   8  17   2   17.31    4.84
   8  17   3   31.18    5.89
   8  17   3   22.00    5.82
   8  17   3   28.84    7.82
   8  17   4    7.87    6.61
   8  17   4    3.02    4.77
   8  17   4   10.01    5.09
   7  17  -6   18.81    9.63
   7  17  -6    1.42    5.77
   7  17  -6    7.59    6.51
   7  17  -6    3.11    7.39
   7  17  -5  146.38   14.37
   7  17  -5  141.86   12.84
   7  17  -5  153.63   16.83
   7  17  -5  153.27   13.13
   7  17  -4   -4.50    4.13
   7  17  -4    2.67    5.86
   7  17  -4   -1.85    4.52
   7  17  -4    5.83    6.68
   7  17  -3   24.01    6.07
   7  17  -3   33.14    8.77
   7  17  -3   13.13    5.53
   7  17  -2    8.75    4.42
   7  17  -2   10.22    4.47
   7  17  -1   22.69    5.20
   7  17  -1   29.91    5.77
   7  17   0   -1.77    3.76
   7  17   0    8.26    4.17
   7  17   0    5.98    5.35
   7  17   1  102.33    9.19
   7  17   1  111.56    8.98
   7  17   1   94.15   10.90
   7  17   2   17.05    5.31
   7  17   2   17.49    5.11
   7  17   2   19.44    6.84
   7  17   3  125.73   10.74
   7  17   3  126.73   10.49
   7  17   3  144.63   12.92
   7  17   4    5.97    4.90
   7  17   4    4.39    5.98
   7  17   4    4.12    4.81
   7  17   5    0.51    5.35
   7  17   5    9.30    5.61
   7  17   5    1.19    5.60
   6  17  -6    1.70    6.63
   6  17  -6    9.88    6.59
   6  17  -6    8.30    6.49
   6  17  -6   -2.96    7.53
   6  17  -5  170.14   14.84
   6  17  -5  143.82   13.12
   6  17  -5  162.82   16.79
   6  17  -5  157.43   13.53
   6  17  -4   25.69    8.69
   6  17  -4    7.55    5.96
   6  17  -4    8.75    5.28
   6  17  -4   27.49    7.49
   6  17  -4    7.56    5.82
   6  17  -3  268.32   18.95
   6  17  -3  270.06   16.18
   6  17  -3  305.06   16.89
   6  17  -3  262.68   15.66
   6  17  -2    2.00    3.82
   6  17  -2    7.23    4.19
   6  17  -2    0.46    3.93
   6  17  -1   47.34    6.76
   6  17  -1   78.56    7.86
   6  17  -1   62.78    7.64
   6  17   0   73.08    8.12
   6  17   0  116.95    9.40
   6  17   0  103.46    8.91
   6  17   1    5.72    4.18
   6  17   1   13.10    4.62
   6  17   2   44.47    7.87
   6  17   2   44.86    6.73
   6  17   2   37.96    6.53
   6  17   3  233.49   14.44
   6  17   3  220.78   14.08
   6  17   3  245.35   16.60
   6  17   4   20.25    6.31
   6  17   4   18.38    6.31
   6  17   4   17.89    6.62
   6  17   5  219.24   15.26
   6  17   5  209.32   15.40
   6  17   5  204.06   14.90
   5  17  -6   23.03    7.79
   5  17  -6   26.12    7.85
   5  17  -6   31.13    8.92
   5  17  -6   21.06    7.42
   5  17  -6   22.80    9.79
   5  17  -5    6.54    5.95
   5  17  -5   13.15    6.37
   5  17  -5   -7.55    4.42
   5  17  -5   -6.87    5.08
   5  17  -5    7.40    7.25
   5  17  -4   14.30    6.94
   5  17  -4    7.55    5.98
   5  17  -4   17.04    6.20
   5  17  -4   16.86    6.32
   5  17  -4    5.12    5.31
   5  17  -3   95.67   11.41
   5  17  -3   69.50    8.33
   5  17  -3   83.09    9.13
   5  17  -3   81.73    9.30
   5  17  -2   76.31    8.56
   5  17  -2   68.85    8.19
   5  17  -2   83.65    9.33
   5  17  -2   84.00    8.63
   5  17  -1  288.82   15.84
   5  17  -1  311.84   16.51
   5  17  -1  278.59   14.37
   5  17  -1  276.39   15.64
   5  17  -1  314.99   17.79
   5  17   0   -1.35    3.40
   5  17   0    3.89    3.20
   5  17   0    0.55    3.66
   5  17   0    1.35    3.81
   5  17   1   97.63    9.16
   5  17   1  102.25    9.13
   5  17   1  102.80    7.87
   5  17   2    3.37    4.19
   5  17   2    3.24    4.54
   5  17   2   -1.20    3.76
   5  17   3   80.35    9.42
   5  17   3   78.11    8.73
   5  17   3   90.29    9.10
   5  17   3   84.99    9.01
   5  17   4    4.62    5.17
   5  17   4    3.23    4.91
   5  17   4    5.56    5.21
   5  17   5   99.99   10.85
   5  17   5  111.52   10.61
   4  17  -6    0.50    6.34
   4  17  -6    4.55    5.81
   4  17  -6    0.36    7.27
   4  17  -6   -0.58    5.49
   4  17  -5    5.67    5.45
   4  17  -5    6.37    7.03
   4  17  -5   -4.76    4.59
   4  17  -5   -0.26    5.33
   4  17  -5   -5.38    5.06
   4  17  -4   19.26    6.23
   4  17  -4   14.59    5.91
   4  17  -4    9.88    6.88
   4  17  -4   12.67    5.82
   4  17  -4    2.91    5.33
   4  17  -3   29.53    6.45
   4  17  -3   22.37    5.92
   4  17  -3   32.10    6.66
   4  17  -3   25.83    7.56
   4  17  -2   52.65    7.43
   4  17  -2   48.84    6.86
   4  17  -2   31.62    5.32
   4  17  -2   28.99    6.05
   4  17  -1  419.08   20.66
   4  17  -1  408.04   20.64
   4  17  -1  428.59   20.56
   4  17  -1  437.58   21.55
   4  17  -1  442.34   19.57
   4  17   0  163.05   10.24
   4  17   0  155.94   11.16
   4  17   0  157.41   11.05
   4  17   0  184.55   11.98
   4  17   0  162.29   12.19
   4  17   1  496.48   22.77
   4  17   1  505.95   23.26
   4  17   1  483.57   22.78
   4  17   1  495.46   21.45
   4  17   2   63.05    7.54
   4  17   2   41.80    6.83
   4  17   2   57.73    7.52
   4  17   3  319.24   17.23
   4  17   3  263.13   16.34
   4  17   3  290.81   16.59
   4  17   4    7.65    5.11
   4  17   4   12.39    5.12
   4  17   4   12.83    5.60
   4  17   5   43.39    7.29
   4  17   5   51.51    8.39
   4  17   6    4.32    5.50
   3  17  -7   26.94    7.83
   3  17  -6    4.34    5.98
   3  17  -6   -2.14    7.30
   3  17  -6    3.30    5.24
   3  17  -6   12.74    7.11
   3  17  -5   98.65   11.09
   3  17  -5   97.45   10.95
   3  17  -5  102.35   10.30
   3  17  -5   82.95   10.81
   3  17  -5  103.28    7.74
   3  17  -5   93.61   12.70
   3  17  -4   13.72    6.18
   3  17  -4   19.00    6.17
   3  17  -4   31.46    6.66
   3  17  -4   17.51    3.92
   3  17  -4   20.42    7.72
   3  17  -4   23.50    4.17
   3  17  -4   26.17    7.01
   3  17  -3  190.57    9.59
   3  17  -3  188.97   13.56
   3  17  -3  182.77   12.96
   3  17  -3  186.52   12.94
   3  17  -3  199.60    9.59
   3  17  -3  176.17   14.35
   3  17  -2    1.08    3.88
   3  17  -2   -3.45    2.95
   3  17  -2    0.33    2.36
   3  17  -2    4.51    3.91
   3  17  -2    0.34    4.28
   3  17  -2   -0.38    3.96
   3  17  -2   -0.18    3.46
   3  17  -2    1.96    2.29
   3  17  -1  174.06    7.95
   3  17  -1  150.98   11.28
   3  17  -1  179.87   11.05
   3  17  -1  162.09   11.51
   3  17  -1  155.86    7.65
   3  17  -1  154.98   11.45
   3  17  -1  175.12   11.73
   3  17   1  127.99   10.25
   3  17   1  125.47    5.11
   3  17   1  125.00    9.14
   3  17   1  112.12    9.69
   3  17   1  116.11   10.03
   3  17   2   52.40    6.43
   3  17   2   35.56    6.40
   3  17   2   45.17    6.85
   3  17   3  269.63   16.17
   3  17   3  272.08   16.04
   3  17   3  264.16   15.77
   3  17   4   -1.83    4.33
   3  17   4   -0.06    4.17
   3  17   4   -0.30    4.53
   3  17   5  258.77   17.07
   3  17   5  244.19   16.41
   3  17   5  235.41   14.57
   3  17   6    9.42    6.49
   2  17  -7   92.24   10.66
   2  17  -7   93.18   12.92
   2  17  -7   76.14   13.41
   2  17  -7  115.28   13.92
   2  17  -6   -6.24    4.43
   2  17  -6    2.81    5.93
   2  17  -6   -3.83    6.84
   2  17  -6    6.51    6.35
   2  17  -5    5.86    4.56
   2  17  -5    8.28    5.74
   2  17  -5   -2.40    5.91
   2  17  -5   10.38    5.50
   2  17  -5   14.02    6.37
   2  17  -4  124.16    8.92
   2  17  -4  128.48   12.00
   2  17  -4  142.90   10.63
   2  17  -4  143.82   12.13
   2  17  -4  136.10   12.29
   2  17  -4  164.19    9.67
   2  17  -4  151.42   14.18
   2  17  -3   69.34    8.44
   2  17  -3   68.63    6.02
   2  17  -3   68.45    6.13
   2  17  -3   64.58    9.10
   2  17  -3   72.79    8.78
   2  17  -3   65.26    8.33
   2  17  -2   37.94    6.54
   2  17  -2   50.80    7.33
   2  17  -2   42.74    6.78
   2  17  -2   36.77    4.56
   2  17  -2   33.29    5.24
   2  17  -2   39.09    7.04
   2  17  -2   39.29    6.64
   2  17  -2   43.79    4.76
   2  17  -1  549.42   23.63
   2  17  -1  492.78   23.59
   2  17  -1  509.02   23.46
   2  17  -1  525.73   23.54
   2  17  -1  486.46   23.16
   2  17  -1  514.76   20.02
   2  17   0  134.87    7.57
   2  17   0  134.84   10.11
   2  17   0  128.44   10.14
   2  17   0  135.25   10.69
   2  17   0  154.67   10.56
   2  17   1  196.76   12.77
   2  17   1  198.66   12.72
   2  17   1  196.64    9.35
   2  17   1  189.63   12.57
   2  17   2   14.14    4.87
   2  17   2   10.11    3.80
   2  17   2    4.36    2.51
   2  17   2    8.70    4.76
   2  17   3    3.94    4.67
   2  17   3    8.87    2.88
   2  17   3   10.39    5.01
   2  17   4    3.95    5.02
   2  17   4    4.63    5.18
   2  17   5  120.85   12.18
   2  17   5  144.45   13.16
   2  17   5  133.94   10.36
   2  17   6   10.16    6.17
   2  17   6   -2.73    5.75
   1  17  -7  165.77   16.44
   1  17  -7  162.58   17.54
   1  17  -6    2.24    5.84
   1  17  -6    4.62    6.57
   1  17  -6   -6.06    4.61
   1  17  -6    4.37    7.13
   1  17  -5  270.63   17.74
   1  17  -5  256.74   14.33
   1  17  -5  235.74   17.04
   1  17  -5  246.29   18.27
   1  17  -4   -0.57    4.61
   1  17  -4   -3.29    4.45
   1  17  -4   -1.43    4.44
   1  17  -4   -2.92    5.14
   1  17  -3   20.06    5.83
   1  17  -3   14.97    4.31
   1  17  -3   19.95    6.10
   1  17  -3   14.02    5.46
   1  17  -3    9.49    4.36
   1  17  -3   13.76    5.60
   1  17  -3   15.25    3.82
   1  17  -3   18.24    5.76
   1  17  -2   67.19    5.95
   1  17  -2   59.83    7.66
   1  17  -2   48.23    7.19
   1  17  -2   73.48    8.17
   1  17  -2   44.43    6.41
   1  17  -2   54.20    7.37
   1  17  -2   65.14    6.41
   1  17  -2   47.29    7.16
   1  17  -1   75.91    7.72
   1  17  -1   95.78    8.81
   1  17  -1  105.64    7.04
   1  17  -1  115.75    9.47
   1  17  -1   88.05    8.71
   1  17  -1   94.08    8.92
   1  17   0   -3.05    3.40
   1  17   0    8.08    4.25
   1  17   0    4.32    3.93
   1  17   0    6.18    3.67
   1  17   0    3.01    3.70
   1  17   0   -1.20    2.52
   1  17   1  758.03   33.35
   1  17   1  866.57   33.31
   1  17   1  822.02   32.58
   1  17   1  812.50   33.31
   1  17   1  798.05   29.64
   1  17   1  778.74   33.01
   1  17   2   10.36    4.99
   1  17   2    8.07    3.04
   1  17   2    9.13    4.73
   1  17   2    2.52    4.16
   1  17   3  392.37   21.63
   1  17   3  482.52   18.13
   1  17   3  400.87   21.32
   1  17   4   84.44    9.57
   1  17   4   76.76    9.59
   1  17   4   84.74    6.65
   1  17   5  106.34    8.98
   1  17   5  103.48   11.08
   1  17   5  104.24   11.43
   1  17   6   45.70    9.71
   1  17   6   13.65    7.06
   0  17  -7   14.32    8.36
   0  17  -7   -6.91    6.92
   0  17  -7   -7.95    8.06
   0  17  -6   23.01    8.15
   0  17  -6   10.84    8.55
   0  17  -6   16.36    7.74
   0  17  -5  237.98   16.58
   0  17  -5  231.17   16.60
   0  17  -5  239.76   13.03
   0  17  -5  220.19   17.09
   0  17  -4   -9.26    3.60
   0  17  -4   -2.09    4.76
   0  17  -4    3.39    5.27
   0  17  -4    0.93    3.88
   0  17  -3  327.21   18.28
   0  17  -3  340.24   18.29
   0  17  -3  319.01   17.95
   0  17  -3  317.85   18.03
   0  17  -3  326.95   14.34
   0  17  -3  306.07   18.44
   0  17  -2   61.87    7.64
   0  17  -2   75.91    8.37
   0  17  -2   59.14    7.22
   0  17  -2   61.55    7.91
   0  17  -2   74.45    6.38
   0  17  -2   74.63    6.55
   0  17  -2   71.13    8.27
   0  17  -2   72.19    8.29
   0  17  -1  145.72    8.71
   0  17  -1  171.62   10.79
   0  17  -1  158.10   10.60
   0  17  -1  152.36   10.75
   0  17  -1  148.40   11.03
   0  17  -1   98.08    9.78
   0  17  -1  136.32   10.75
   0  17   0   22.07    4.82
   0  17   0   16.12    4.83
   0  17   0   14.28    4.85
   0  17   0   22.92    5.36
   0  17   0   15.47    3.60
   0  17   0   14.00    4.91
   0  17   1  132.26    9.82
   0  17   1  142.13    8.57
   0  17   1  145.91   10.87
   0  17   1  148.15   10.62
   0  17   1  140.00   10.78
   0  17   1  171.22   11.36
   0  17   2   68.49    8.18
   0  17   2   77.98    7.66
   0  17   2   71.30    8.17
   0  17   2   67.51    6.15
   0  17   2   78.03    8.47
   0  17   2   62.14    8.03
   0  17   3  326.46   17.67
   0  17   3  332.89   18.33
   0  17   3  321.38   14.73
   0  17   3  301.64   17.43
   0  17   4    0.18    3.32
   0  17   4    2.11    4.79
   0  17   4   -1.07    4.36
   0  17   5  228.79   16.42
   0  17   5  236.58   12.65
   0  17   5  256.43   17.07
   0  17   6   17.38    7.93
   0  17   6    2.47    5.66
   0  17   7   20.20    8.74
   0  17   7   21.17    8.10
  -1  17  -6   26.19    8.47
  -1  17  -6   18.03    9.21
  -1  17  -6   30.35    8.41
  -1  17  -5   89.70   11.65
  -1  17  -5   93.35   11.13
  -1  17  -5   99.21   11.35
  -1  17  -4   80.59    9.71
  -1  17  -4   69.91    9.45
  -1  17  -4   84.94    9.48
  -1  17  -4   97.98   10.45
  -1  17  -3  427.44   20.99
  -1  17  -3  404.99   21.54
  -1  17  -3  430.52   22.06
  -1  17  -3  416.32   21.34
  -1  17  -3  446.29   17.09
  -1  17  -3  430.83   21.82
  -1  17  -3  394.49   21.16
  -1  17  -2    6.64    4.77
  -1  17  -2    4.09    4.11
  -1  17  -2    6.93    4.49
  -1  17  -2    8.56    4.15
  -1  17  -2    4.88    3.85
  -1  17  -2    6.62    4.23
  -1  17  -2    5.11    4.30
  -1  17  -1  812.10   32.81
  -1  17  -1  838.29   36.55
  -1  17  -1  750.24   29.74
  -1  17  -1  799.03   32.66
  -1  17  -1  710.48   32.01
  -1  17  -1  822.50   32.38
  -1  17  -1  762.35   32.84
  -1  17   0    5.89    4.02
  -1  17   0   -0.78    3.46
  -1  17   0   -1.65    3.27
  -1  17   0   -0.15    3.71
  -1  17   0    6.33    3.58
  -1  17   0   -1.02    2.72
  -1  17   0   -2.82    2.95
  -1  17   1  109.09    9.14
  -1  17   1  115.92    9.71
  -1  17   1  110.00    9.49
  -1  17   1   86.39    6.87
  -1  17   1  105.43    9.27
  -1  17   1   90.52    9.08
  -1  17   1   96.52    8.57
  -1  17   2   59.86    5.74
  -1  17   2   54.82    7.16
  -1  17   2   44.61    7.00
  -1  17   2   59.76    7.80
  -1  17   2   54.19    7.31
  -1  17   2   69.22    7.96
  -1  17   3   22.36    6.23
  -1  17   3    6.74    4.96
  -1  17   3    2.97    3.99
  -1  17   3   15.27    3.91
  -1  17   3    7.24    5.38
  -1  17   4    3.50    4.93
  -1  17   4   -1.18    4.53
  -1  17   4   -4.22    3.13
  -1  17   5  239.79   16.99
  -1  17   5  253.00   13.73
  -1  17   5  260.32   17.50
  -1  17   6   -1.93    6.38
  -1  17   6   -8.77    4.93
  -1  17   7  159.08   16.44
  -1  17   7  168.15   15.95
  -2  17  -6    9.14    6.77
  -2  17  -6   13.74    9.03
  -2  17  -6    1.37    6.44
  -2  17  -5  141.62   14.38
  -2  17  -5  121.11   12.59
  -2  17  -5  159.50   14.14
  -2  17  -4   10.83    4.91
  -2  17  -4    5.58    5.30
  -2  17  -4    5.21    5.84
  -2  17  -4    2.43    5.05
  -2  17  -3   11.77    4.75
  -2  17  -3   11.23    5.37
  -2  17  -3    7.65    2.24
  -2  17  -3   17.62    5.95
  -2  17  -3   11.71    5.37
  -2  17  -2    4.83    4.32
  -2  17  -2    9.00    4.76
  -2  17  -2    5.96    4.29
  -2  17  -2    8.88    5.24
  -2  17  -2    7.56    3.96
  -2  17  -1  210.46   13.34
  -2  17  -1  182.71   12.36
  -2  17  -1  195.43   12.66
  -2  17  -1  211.21   12.40
  -2  17  -1  193.29   12.72
  -2  17  -1  177.24   10.92
  -2  17   0  124.74    9.82
  -2  17   0  138.34    8.67
  -2  17   0  133.16   10.39
  -2  17   0  141.89   10.40
  -2  17   0  117.27    9.31
  -2  17   0  122.77   10.13
  -2  17   1  515.79   24.20
  -2  17   1  504.70   23.62
  -2  17   1  533.48   23.47
  -2  17   1  535.76   24.02
  -2  17   1  497.88   23.63
  -2  17   1  535.56   21.41
  -2  17   2   44.78    6.83
  -2  17   2   34.13    4.98
  -2  17   2   32.96    6.45
  -2  17   2   39.35    6.69
  -2  17   2   38.65    6.85
  -2  17   2   42.91    6.40
  -2  17   2   46.95    7.05
  -2  17   3   62.84    8.03
  -2  17   3   63.15    6.42
  -2  17   3   78.16    9.19
  -2  17   3   80.88    9.27
  -2  17   3   50.22    7.77
  -2  17   4  132.97   11.49
  -2  17   4  137.06    9.51
  -2  17   4  147.34   12.35
  -2  17   4  135.54   12.39
  -2  17   5    8.47    4.25
  -2  17   5   10.17    6.59
  -2  17   5   14.45    6.21
  -2  17   6    8.16    6.81
  -2  17   6   -4.98    5.26
  -2  17   7   91.01   12.60
  -2  17   7   75.09   12.41
  -3  17  -6   10.32    6.91
  -3  17  -6   13.45    8.67
  -3  17  -6    3.71    6.02
  -3  17  -5  245.62   18.00
  -3  17  -5  283.36   18.23
  -3  17  -5  224.42   16.74
  -3  17  -5  274.45   17.55
  -3  17  -4   -3.76    3.50
  -3  17  -4   -8.96    3.74
  -3  17  -4   -4.32    4.24
  -3  17  -4    4.18    5.82
  -3  17  -3  282.63   15.80
  -3  17  -3  258.30   16.12
  -3  17  -3  260.32   15.49
  -3  17  -3  260.09   15.96
  -3  17  -2   48.72    7.55
  -3  17  -2   46.50    7.33
  -3  17  -2   32.95    6.45
  -3  17  -2   56.97    6.63
  -3  17  -2   37.11    6.64
  -3  17  -2   49.76    6.90
  -3  17  -1  137.09   10.78
  -3  17  -1  135.85   10.82
  -3  17  -1  133.78   10.64
  -3  17  -1  118.41   10.36
  -3  17  -1  132.64    8.57
  -3  17  -1  143.17   10.17
  -3  17  -1  133.62   11.06
  -3  17   0   33.00    5.79
  -3  17   1  158.00   11.30
  -3  17   1  187.02   12.27
  -3  17   1  159.24   11.66
  -3  17   1  154.48   10.95
  -3  17   1  176.89    9.91
  -3  17   1  165.97   11.59
  -3  17   1  149.07   11.59
  -3  17   2    2.66    4.11
  -3  17   2    0.93    3.65
  -3  17   2   -1.13    2.96
  -3  17   2   -0.22    4.18
  -3  17   2    1.71    4.65
  -3  17   2    9.38    4.65
  -3  17   3  197.49   13.91
  -3  17   3  174.12   12.94
  -3  17   3  190.36   11.09
  -3  17   3  196.87   13.17
  -3  17   4   27.21    7.24
  -3  17   4   23.66    6.99
  -3  17   4   21.88    4.77
  -3  17   4   30.81    6.68
  -3  17   5  118.76   12.48
  -3  17   5   94.75   11.25
  -3  17   6   -0.80    6.59
  -3  17   6    6.31    6.89
  -3  17   7   18.88    9.29
  -4  17  -6    3.95    6.71
  -4  17  -6    6.39    6.93
  -4  17  -6    7.73    8.55
  -4  17  -5   40.28    9.13
  -4  17  -5   32.09    8.15
  -4  17  -5   38.73    8.33
  -4  17  -5   35.81    7.85
  -4  17  -4    2.17    4.99
  -4  17  -4    5.86    4.59
  -4  17  -4    8.97    6.20
  -4  17  -4   -0.99    5.03
  -4  17  -3  320.01   17.17
  -4  17  -3  297.26   17.67
  -4  17  -3  309.66   17.70
  -4  17  -2   52.56    6.40
  -4  17  -2   51.95    7.46
  -4  17  -2   46.93    7.15
  -4  17  -2   55.10    7.24
  -4  17  -2   50.65    7.61
  -4  17  -2   46.00    7.25
  -4  17  -1  492.24   22.79
  -4  17  -1  517.66   23.60
  -4  17  -1  486.98   23.63
  -4  17  -1  496.43   23.33
  -4  17  -1  523.27   20.98
  -4  17  -1  490.41   25.37
  -4  17   0  154.82   11.34
  -4  17   0  168.35   12.21
  -4  17   0  171.30   11.42
  -4  17   0  171.91   12.28
  -4  17   0  166.65   11.60
  -4  17   1  457.99   21.45
  -4  17   1  441.74   21.63
  -4  17   1  467.36   19.40
  -4  17   1  479.82   22.17
  -4  17   1  432.74   21.92
  -4  17   1  438.71   23.41
  -4  17   2   43.62    7.38
  -4  17   2   43.16    6.92
  -4  17   2   47.82    7.11
  -4  17   2   55.70    7.22
  -4  17   3   32.50    5.45
  -4  17   3   36.47    7.45
  -4  17   3   39.89    6.77
  -4  17   3   24.13    6.45
  -4  17   4   18.45    6.26
  -4  17   4   11.50    4.71
  -4  17   4    7.64    6.02
  -4  17   4    9.32    5.74
  -4  17   5    7.13    6.09
  -4  17   5    3.05    5.77
  -4  17   6   -1.95    6.81
  -4  17   6   -1.94    5.80
  -5  17  -5  125.34   12.83
  -5  17  -5  130.54   13.33
  -5  17  -5   86.51   11.00
  -5  17  -5  103.13   11.76
  -5  17  -4   -5.70    4.59
  -5  17  -4   -4.48    4.05
  -5  17  -4    2.37    5.32
  -5  17  -4   -5.05    5.10
  -5  17  -3   85.74    9.78
  -5  17  -3  101.46    9.52
  -5  17  -3   95.30    9.90
  -5  17  -3   92.00    9.42
  -5  17  -2    1.16    4.45
  -5  17  -2    8.25    4.18
  -5  17  -2   -6.16    3.19
  -5  17  -2    0.85    4.08
  -5  17  -2   -2.78    3.74
  -5  17  -1   89.52    8.90
  -5  17  -1  108.54    9.55
  -5  17  -1  100.63    8.84
  -5  17  -1   98.12    9.69
  -5  17  -1  104.72    9.51
  -5  17   0   11.86    4.55
  -5  17   0    8.31    5.01
  -5  17   0    1.17    4.21
  -5  17   0   -3.16    3.41
  -5  17   0    2.54    3.91
  -5  17   1  290.64   16.48
  -5  17   1  313.03   14.48
  -5  17   1  303.70   16.54
  -5  17   1  290.57   15.95
  -5  17   1  292.76   16.81
  -5  17   1  320.91   18.10
  -5  17   2   64.72    8.48
  -5  17   2   66.07    8.47
  -5  17   2   77.62    8.32
  -5  17   2   78.33    9.26
  -5  17   2   50.20    7.50
  -5  17   2   72.83    6.98
  -5  17   3   71.41    7.25
  -5  17   3   69.59    9.21
  -5  17   3   83.12    9.57
  -5  17   3   79.41    8.75
  -5  17   4    6.47    5.66
  -5  17   4   10.00    4.71
  -5  17   4   16.84    6.32
  -5  17   4   13.77    6.26
  -5  17   5    3.73    6.61
  -5  17   5   10.74    6.77
  -5  17   6   14.46    8.00
  -5  17   6   17.28    7.64
  -6  17  -5  225.63   17.02
  -6  17  -5  202.41   16.03
  -6  17  -5  213.21   15.88
  -6  17  -4   21.45    6.94
  -6  17  -4   19.67    7.12
  -6  17  -4    6.80    4.99
  -6  17  -4   16.36    6.63
  -6  17  -3  237.23   15.77
  -6  17  -3  265.47   16.47
  -6  17  -3  254.21   15.47
  -6  17  -3  251.88   15.08
  -6  17  -2   38.45    7.37
  -6  17  -2   45.74    6.86
  -6  17  -2   41.57    7.22
  -6  17  -2   49.54    7.45
  -6  17  -1   13.32    4.78
  -6  17  -1    1.72    4.25
  -6  17  -1   11.05    5.22
  -6  17  -1    9.43    4.89
  -6  17  -1    7.87    4.69
  -6  17   0  102.30    9.80
  -6  17   0  103.67    9.75
  -6  17   0  121.04    9.78
  -6  17   0   92.02    9.23
  -6  17   0  116.07   10.15
  -6  17   1   65.02    8.43
  -6  17   1   62.35    7.79
  -6  17   1   68.57    7.84
  -6  17   1   76.48    8.39
  -6  17   1   72.48    8.39
  -6  17   2   -0.21    4.20
  -6  17   2    9.86    4.21
  -6  17   2    0.38    4.10
  -6  17   2    6.10    5.15
  -6  17   3  263.31   16.96
  -6  17   3  304.76   15.36
  -6  17   3  313.51   17.39
  -6  17   3  313.08   18.02
  -6  17   4   21.49    6.93
  -6  17   4   19.46    5.53
  -6  17   4   21.99    6.47
  -6  17   4   23.60    7.09
  -6  17   5  175.91   15.07
  -6  17   5  175.39   15.46
  -6  17   6   -2.07    6.81
  -6  17   6   -5.34    6.08
  -7  17  -5    5.98    6.38
  -7  17  -4    4.86    6.13
  -7  17  -4    0.86    4.94
  -7  17  -3  125.47   11.38
  -7  17  -3  146.08   12.29
  -7  17  -2   19.88    5.91
  -7  17  -2   19.15    6.22
  -7  17  -2   33.25    6.70
  -7  17  -2   23.07    5.62
  -7  17  -1  124.49   10.94
  -7  17  -1   99.87    9.98
  -7  17  -1  125.51    9.99
  -7  17  -1  113.24   10.27
  -7  17   0    2.90    4.32
  -7  17   0    3.10    4.62
  -7  17   0   -2.11    3.70
  -7  17   0    4.92    4.45
  -7  17   0    5.66    4.42
  -7  17   1   28.63    6.03
  -7  17   1   33.20    6.68
  -7  17   1   27.82    6.20
  -7  17   1   35.73    6.82
  -7  17   2   12.56    5.52
  -7  17   2    6.68    5.07
  -7  17   2    7.12    4.97
  -7  17   2   14.99    4.38
  -7  17   3   28.98    6.84
  -7  17   3   26.54    5.42
  -7  17   3   25.87    6.40
  -7  17   3   24.47    7.11
  -7  17   4    4.82    5.96
  -7  17   4    5.85    5.53
  -7  17   4   -6.78    4.41
  -7  17   5  147.94   13.96
  -7  17   5  186.95   15.45
  -7  17   5  174.58   15.32
  -7  17   6   -8.28    5.92
  -7  17   6   12.43    8.15
  -8  17  -4    8.19    6.14
  -8  17  -4    5.47    5.49
  -8  17  -3   26.80    6.58
  -8  17  -3   20.46    6.85
  -8  17  -2    7.60    5.22
  -8  17  -2   16.30    5.95
  -8  17  -2    6.32    4.68
  -8  17  -1  131.16   10.51
  -8  17  -1  138.14   11.22
  -8  17  -1  136.83   11.57
  -8  17   0    5.75    4.82
  -8  17   0   -0.56    4.25
  -8  17   0   -2.72    3.67
  -8  17   1  167.69   12.48
  -8  17   1  166.13   12.88
  -8  17   1  157.20   11.57
  -8  17   2    4.91    5.43
  -8  17   2   13.05    4.53
  -8  17   2    3.75    4.62
  -8  17   2   10.56    5.30
  -8  17   3   58.13    7.16
  -8  17   3   56.63    8.56
  -8  17   3   64.97    9.04
  -8  17   3   67.67    8.72
  -8  17   4   -0.53    4.95
  -8  17   4    4.64    5.52
  -8  17   4    7.27    5.88
  -8  17   5   -0.43    6.06
  -8  17   5   10.25    6.47
  -8  17   5   16.16    7.77
  -9  17  -3   53.25    8.28
  -9  17  -3   61.53    9.00
  -9  17  -2    2.31    4.00
  -9  17  -2    2.04    5.02
  -9  17  -2   -1.03    4.67
  -9  17  -1   -0.46    4.81
  -9  17  -1    6.63    4.49
  -9  17  -1    2.18    4.60
  -9  17   0   -1.31    4.38
  -9  17   0    9.08    4.66
  -9  17   0    7.62    5.28
  -9  17   1   54.68    8.13
  -9  17   1   51.15    8.19
  -9  17   1   51.71    7.49
  -9  17   2   18.20    6.17
  -9  17   3   54.91    8.50
  -9  17   3   61.55    7.56
  -9  17   3   44.94    8.30
  -9  17   4   -1.49    5.10
  -9  17   4   -5.59    5.23
 -10  17  -2    9.81    5.21
 -10  17  -2   12.06    6.01
 -10  17  -2   10.46    5.71
 -10  17  -1  121.50   11.12
 -10  17  -1   90.73    9.21
 -10  17  -1   93.22    9.81
 -10  17   0   11.26    5.10
 -10  17   0    5.41    5.67
 -10  17   0   10.09    5.55
 -10  17   1   15.37    5.83
 -10  17   1   13.32    6.04
 -10  17   2    8.38    5.28
 -10  17   2    6.95    5.78
 -10  17   3   66.82    9.20
 -10  17   3   64.37    8.96
 -10  17   4    6.39    6.24
 -11  17  -1   80.47    9.56
 -11  17   0   10.12    5.42
 -11  17   0    7.02    5.39
 -11  17   0    2.67    5.30
 -11  17   1  186.01   13.54
 -11  17   1  243.16   16.01
 -11  17   2   10.60    5.89
  11  16  -3   58.30   11.06
  11  16  -3   75.15    7.63
  11  16  -2   27.32    5.07
  11  16  -2   36.33    9.07
  11  16  -1    5.62    3.57
  11  16  -1   -5.16    5.58
  11  16   0    3.50    3.23
  11  16   0    3.96    3.11
  11  16   0    9.15    7.01
  11  16   1   -0.85    2.73
  11  16   1    3.27    6.56
  11  16   1    1.90    2.98
  10  16  -4   43.23   10.31
  10  16  -4   27.56    6.44
  10  16  -4   42.56    9.24
  10  16  -4   38.51    6.47
  10  16  -3   39.38    5.84
  10  16  -3   40.08    9.03
  10  16  -3   46.85    6.73
  10  16  -2  106.52   12.69
  10  16  -2  126.70    8.32
  10  16  -2  109.38    9.06
  10  16  -1  176.43   10.65
  10  16  -1  158.61   15.25
  10  16  -1  190.49    9.47
  10  16   0   76.05   11.23
  10  16   0   69.87    6.56
  10  16   1   22.41    4.70
  10  16   1   18.79    4.22
  10  16   1   12.23    7.30
  10  16   2   58.02   10.61
  10  16   2   89.58    7.39
  10  16   2   64.99    6.59
  10  16   3   -0.50    6.37
  10  16   3    2.08    3.72
  10  16   3   -1.33    4.02
   9  16  -5   -5.70    6.55
   9  16  -5   -1.67    6.71
   9  16  -5   -4.32    4.60
   9  16  -5   -0.02    4.87
   9  16  -5    2.29    5.54
   9  16  -4    9.45    7.16
   9  16  -4   -0.84    6.49
   9  16  -4   10.47    5.24
   9  16  -4   -1.50    4.52
   9  16  -4    9.15    6.01
   9  16  -3   10.27    6.83
   9  16  -3   13.51    6.43
   9  16  -3    6.53    4.44
   9  16  -3   16.31    5.17
   9  16  -2   39.22    6.17
   9  16  -2   42.07    5.91
   9  16  -2   40.12    8.45
   9  16  -1   13.46    4.27
   9  16  -1   19.07    6.98
   9  16  -1   11.55    4.52
   9  16   0  235.91   17.42
   9  16   0  221.89   12.42
   9  16   0  232.44   11.50
   9  16   1   28.91    4.26
   9  16   1   27.64    5.09
   9  16   1   35.63    8.60
   9  16   2   92.53    7.98
   9  16   2   69.73    7.34
   9  16   2   69.75    6.22
   9  16   2   78.02   11.16
   9  16   3    5.05    6.39
   9  16   3    0.24    3.59
   9  16   3    3.61    4.12
   9  16   3   -1.07    4.20
   8  16  -5   16.87    6.33
   8  16  -5   28.20    9.53
   8  16  -5   10.38    6.29
   8  16  -5   -1.69    6.04
   8  16  -5    6.03    5.90
   8  16  -4   82.89   12.63
   8  16  -4  111.18   12.57
   8  16  -4  107.65   10.44
   8  16  -4  105.67   11.78
   8  16  -4  103.09    9.97
   8  16  -3   35.32    7.86
   8  16  -3   32.05    6.19
   8  16  -3   46.84    7.02
   8  16  -3   46.03    9.22
   8  16  -2   14.66    5.20
   8  16  -2   22.65    5.10
   8  16  -2   18.65    6.68
   8  16  -1   33.63    5.24
   8  16  -1   20.15    6.95
   8  16  -1   40.66    5.91
   8  16   0    2.36    5.00
   8  16   0    6.99    4.05
   8  16   0    1.80    3.32
   8  16   1   -1.85    3.42
   8  16   1   -4.37    4.64
   8  16   1   -0.18    3.14
   8  16   2  204.80   12.55
   8  16   2  200.16   12.56
   8  16   2  219.73   12.10
   8  16   2  211.69   16.29
   8  16   3   29.78    8.03
   8  16   3   36.85    5.95
   8  16   3   38.85    6.29
   8  16   3   37.08    6.51
   8  16   4   82.08   10.70
   8  16   4   76.38    8.77
   8  16   4   72.95    8.13
   7  16  -6   14.26    6.90
   7  16  -6    8.13    6.11
   7  16  -6    5.37    8.66
   7  16  -6   16.23    8.04
   7  16  -5   36.79   10.11
   7  16  -5   17.89    6.30
   7  16  -5   26.98    8.37
   7  16  -5   26.72    7.03
   7  16  -4  111.45   10.57
   7  16  -4  106.50   10.30
   7  16  -4  107.90   13.66
   7  16  -4  117.21   12.46
   7  16  -3   27.86    7.57
   7  16  -3   30.07    8.54
   7  16  -3   34.02    6.49
   7  16  -3   29.19    5.99
   7  16  -2   41.11    6.37
   7  16  -2   36.14    5.85
   7  16  -1  182.24   11.73
   7  16  -1  177.70   11.07
   7  16   0  134.08   10.07
   7  16   0  146.33    9.74
   7  16   0  147.77   12.93
   7  16   1   93.85   10.71
   7  16   1   95.66    8.53
   7  16   1   96.13    8.25
   7  16   2    8.07    4.36
   7  16   2    8.70    4.51
   7  16   2    5.26    5.38
   7  16   3   25.20    5.76
   7  16   3   18.06    5.51
   7  16   3   22.08    6.87
   7  16   4   88.46    9.00
   7  16   4   92.70    9.62
   7  16   4   82.20   10.17
   7  16   5   52.59    8.55
   7  16   5   73.23   10.01
   7  16   5   64.62    8.77
   6  16  -6   59.62   12.64
   6  16  -6   56.34    9.51
   6  16  -6   62.21   10.14
   6  16  -6   75.98   10.97
   6  16  -5   76.79    9.83
   6  16  -5   95.85   13.52
   6  16  -5   57.35    8.97
   6  16  -5   51.46    9.19
   6  16  -5   70.28    9.38
   6  16  -4    2.89    4.91
   6  16  -4    8.20    5.86
   6  16  -4   10.71    7.17
   6  16  -4   10.34    5.37
   6  16  -4    3.88    5.01
   6  16  -3   42.12    7.08
   6  16  -3   47.90    8.25
   6  16  -3   47.62    7.26
   6  16  -3   36.43    6.69
   6  16  -3   46.07    9.14
   6  16  -2  157.54   10.89
   6  16  -2  137.26   10.46
   6  16  -2  159.76   10.80
   6  16  -1  109.24    9.08
   6  16  -1   97.79    8.45
   6  16  -1   87.88    8.44
   6  16   0    3.80    3.78
   6  16   0    1.61    3.41
   6  16   0   -0.31    3.59
   6  16   1   97.17   10.42
   6  16   1  105.30    8.67
   6  16   1  118.08    9.27
   6  16   2  116.80    9.40
   6  16   2  126.44    9.94
   6  16   2  113.87   11.11
   6  16   3  164.85   11.61
   6  16   3  150.13   11.03
   6  16   3  135.44   12.13
   6  16   4  123.43   11.43
   6  16   4  121.96   10.79
   6  16   4  116.00   10.53
   6  16   5   -3.99    4.55
   6  16   5    3.50    4.97
   6  16   5   -0.70    5.10
   5  16  -6   73.19   10.80
   5  16  -6   43.07    8.88
   5  16  -6   65.22   10.54
   5  16  -6   57.19   11.93
   5  16  -6   61.91   10.09
   5  16  -5   24.35    6.93
   5  16  -5   30.50    7.68
   5  16  -5   36.65    8.01
   5  16  -5   30.41    7.19
   5  16  -5   14.20    8.37
   5  16  -4  177.01   13.56
   5  16  -4  197.67   13.95
   5  16  -4  195.58   13.75
   5  16  -4  160.43   15.71
   5  16  -4  197.69   13.47
   5  16  -3   78.28    9.15
   5  16  -3   89.73    8.99
   5  16  -3   63.18    9.78
   5  16  -3   78.21    8.51
   5  16  -3   58.88    8.16
   5  16  -2  148.47   10.65
   5  16  -2  131.38   11.17
   5  16  -2  137.88    9.25
   5  16  -2  124.76   10.33
   5  16  -2  126.07    9.97
   5  16  -2  118.30   12.17
   5  16  -1   20.03    5.01
   5  16  -1   39.16    6.04
   5  16  -1   31.65    5.79
   5  16  -1   27.14    6.11
   5  16  -1   27.36    4.60
   5  16   0  339.88   14.98
   5  16   0  319.75   16.55
   5  16   0  299.96   15.95
   5  16   0  324.80   18.29
   5  16   0  308.40   16.32
   5  16   1    5.99    3.11
   5  16   1   -2.09    3.39
   5  16   1    2.94    3.56
   5  16   2  325.14   17.60
   5  16   2  415.54   18.82
   5  16   2  338.39   17.96
   5  16   3    5.55    4.56
   5  16   3    9.85    4.95
   5  16   3    1.23    4.20
   5  16   3   -0.19    4.04
   5  16   4  201.41   13.81
   5  16   4  203.61   14.34
   5  16   4  221.96   14.34
   5  16   5   42.12    7.40
   5  16   5   54.83    8.66
   5  16   6   89.00   10.59
   4  16  -7   16.45    7.30
   4  16  -7   24.93    9.01
   4  16  -7   10.15    9.01
   4  16  -7   24.84    8.32
   4  16  -6    0.80    5.27
   4  16  -6    3.27    7.32
   4  16  -6    5.92    6.05
   4  16  -6    0.65    5.68
   4  16  -6    8.00    6.22
   4  16  -5   27.99    7.61
   4  16  -5   31.75    7.51
   4  16  -5   45.97   10.02
   4  16  -5   32.12    7.41
   4  16  -5   40.11    7.72
   4  16  -4    4.27    5.03
   4  16  -4    1.51    4.79
   4  16  -4    4.25    6.03
   4  16  -4   16.27    5.76
   4  16  -4    4.92    5.03
   4  16  -3    7.04    4.58
   4  16  -3   10.01    5.05
   4  16  -3   14.18    1.92
   4  16  -3   11.21    6.17
   4  16  -3   16.93    5.26
   4  16  -3   10.00    5.05
   4  16  -2  359.04   17.84
   4  16  -2  343.62   19.52
   4  16  -2  308.52   16.71
   4  16  -2  326.94   16.10
   4  16  -2  316.88   17.08
   4  16  -2  310.26   16.93
   4  16  -1   91.82    8.82
   4  16  -1  135.22    9.87
   4  16  -1  110.28    9.81
   4  16  -1  112.20    9.16
   4  16  -1  112.18    8.22
   4  16   0  230.81   13.28
   4  16   0  239.77   13.60
   4  16   0  227.32   14.74
   4  16   0  248.82   12.65
   4  16   0  241.26   13.68
   4  16   1    4.91    3.18
   4  16   1    0.70    3.41
   4  16   1    2.86    3.56
   4  16   1   -1.06    3.48
   4  16   1    3.57    3.81
   4  16   2    2.18    3.90
   4  16   2    1.61    3.23
   4  16   2   -1.69    3.61
   4  16   2   -3.31    3.43
   4  16   3   26.49    6.00
   4  16   3   27.97    6.26
   4  16   3   35.06    6.22
   4  16   3   21.04    5.64
   4  16   4  160.29   11.99
   4  16   4  158.02   12.36
   4  16   4  161.45   12.45
   4  16   5   13.03    5.63
   4  16   5   15.59    5.32
   4  16   6  224.17   16.07
   3  16  -7   36.09    8.17
   3  16  -7   19.10    8.27
   3  16  -7   19.54    9.85
   3  16  -7   27.42    9.35
   3  16  -6    9.09    7.59
   3  16  -6   -5.18    4.45
   3  16  -6    1.85    5.72
   3  16  -6    1.99    5.88
   3  16  -5   74.97    6.50
   3  16  -5   61.79    9.14
   3  16  -5   70.28    9.70
   3  16  -5   57.20    8.96
   3  16  -5   59.94    6.13
   3  16  -5   54.68   10.19
   3  16  -5   72.00    8.92
   3  16  -4    3.24    4.32
   3  16  -4    0.84    3.01
   3  16  -4    2.24    4.50
   3  16  -4    0.49    4.45
   3  16  -4   -3.10    5.30
   3  16  -4    0.80    2.84
   3  16  -4   -1.15    4.16
   3  16  -3    0.62    3.96
   3  16  -3    4.52    5.11
   3  16  -3    2.12    2.51
   3  16  -3   -0.07    2.42
   3  16  -3   -3.00    3.41
   3  16  -3   -1.98    3.71
   3  16  -3   -4.79    3.70
   3  16  -2  227.42   14.27
   3  16  -2  260.13   10.93
   3  16  -2  245.75   14.44
   3  16  -2  262.85   16.25
   3  16  -2  256.45   11.11
   3  16  -2  248.18   14.75
   3  16  -2  267.70   13.92
   3  16  -2  286.48   14.65
   3  16  -1  155.29   11.04
   3  16  -1  161.08   11.02
   3  16  -1  173.98   11.38
   3  16  -1  165.03   10.40
   3  16  -1  165.37    7.51
   3  16  -1  175.99    7.75
   3  16  -1  150.50   10.98
   3  16   0  502.57   23.85
   3  16   0  505.83   22.68
   3  16   0  570.30   24.18
   3  16   0  517.44   23.93
   3  16   0  558.90   19.09
   3  16   0  573.02   19.05
   3  16   0  556.52   25.28
   3  16   1  174.29   11.51
   3  16   1  193.57   10.88
   3  16   1  173.36   11.55
   3  16   1  180.50   11.72
   3  16   2  324.80   16.92
   3  16   2  296.83   15.29
   3  16   2  293.31   16.47
   3  16   2  345.30   17.19
   3  16   3   22.54    5.83
   3  16   3   23.52    5.53
   3  16   3   15.18    4.94
   3  16   4   -2.71    4.50
   3  16   4    3.18    4.14
   3  16   4    0.35    4.53
   3  16   5   34.00    7.52
   3  16   5   31.81    7.29
   3  16   5   23.33    5.71
   3  16   6   69.38   10.10
   2  16  -7   45.05   10.03
   2  16  -7   42.30   11.39
   2  16  -7   58.62   11.01
   2  16  -7   57.39    8.98
   2  16  -6   66.27   10.15
   2  16  -6   64.85   10.15
   2  16  -6   60.55   11.19
   2  16  -6   71.52    8.87
   2  16  -5   22.83    7.05
   2  16  -5   26.03    5.94
   2  16  -5   29.27    8.47
   2  16  -5   27.71    7.48
   2  16  -5   18.72    6.60
   2  16  -4  114.13   11.18
   2  16  -4  156.28   11.87
   2  16  -4  136.26   10.19
   2  16  -4  133.33    8.94
   2  16  -4  152.31    9.01
   2  16  -4  106.61   11.02
   2  16  -4  115.01   12.34
   2  16  -3    8.78    4.65
   2  16  -3   11.21    4.87
   2  16  -3   12.15    5.01
   2  16  -3   10.33    5.73
   2  16  -3    8.43    4.85
   2  16  -3   11.80    3.42
   2  16  -3   10.26    3.57
   2  16  -2   82.84    7.26
   2  16  -2   75.67    5.91
   2  16  -2   82.65    8.63
   2  16  -2   89.33    9.22
   2  16  -2   78.54    8.22
   2  16  -2   76.50    5.96
   2  16  -2   80.05    8.33
   2  16  -2   88.63    8.58
   2  16  -1   58.66    6.53
   2  16  -1   71.56    7.43
   2  16   0   17.42    3.12
   2  16   0   25.29    4.88
   2  16   0   15.74    4.61
   2  16   0   14.32    4.72
   2  16   0   21.44    5.08
   2  16   1  229.28   13.54
   2  16   1  247.94   13.47
   2  16   1  217.63   13.37
   2  16   1  217.32   13.14
   2  16   1  229.46   10.14
   2  16   2  450.44   21.73
   2  16   2  462.65   21.05
   2  16   2  474.55   17.74
   2  16   2  476.75   22.00
   2  16   3  149.85   11.22
   2  16   3  136.92   10.88
   2  16   3  131.36   10.07
   2  16   3  147.24    7.34
   2  16   4  139.64   12.04
   2  16   4  165.18    7.46
   2  16   4  158.92   12.30
   2  16   5  135.62    9.93
   2  16   5  114.01   11.30
   2  16   5  129.85   12.16
   2  16   6   34.73    8.35
   2  16   6   44.24    9.58
   1  16  -7   -6.45    7.12
   1  16  -7   -3.23    6.63
   1  16  -7   -0.44    7.10
   1  16  -6   74.67    8.66
   1  16  -6   69.47   10.48
   1  16  -6   74.42   12.03
   1  16  -6   75.21   10.93
   1  16  -5  143.84   13.68
   1  16  -5  114.06   11.96
   1  16  -5  115.03   12.11
   1  16  -5  136.76   10.02
   1  16  -4   83.10   10.48
   1  16  -4   97.67   10.14
   1  16  -4   87.09    8.02
   1  16  -4   82.47    9.63
   1  16  -4   79.15    9.21
   1  16  -4   79.67    9.10
   1  16  -4  107.40   10.54
   1  16  -3   25.72    6.27
   1  16  -3   41.97    6.97
   1  16  -3   35.66    5.09
   1  16  -3   30.28    6.71
   1  16  -3   34.96    5.99
   1  16  -3   43.92    6.80
   1  16  -3   36.70    4.89
   1  16  -3   28.96    6.24
   1  16  -2  283.18   15.79
   1  16  -2  283.76   15.72
   1  16  -2  273.79   15.87
   1  16  -2  303.16   14.36
   1  16  -2  298.68   15.49
   1  16  -2  269.54   13.27
   1  16  -2  317.15   16.30
   1  16  -2  286.35   16.55
   1  16  -1  106.64    9.44
   1  16  -1  115.66    9.19
   1  16  -1  114.24    9.53
   1  16  -1  124.90    7.41
   1  16  -1   99.20    8.24
   1  16  -1  129.11    9.43
   1  16  -1  124.29    9.84
   1  16   0  389.25   18.20
   1  16   0  358.58   17.47
   1  16   0  373.30   18.57
   1  16   0  362.42   18.19
   1  16   0  387.85   18.52
   1  16   0  375.46   15.66
   1  16   2   -0.86    2.36
   1  16   2   -3.59    3.38
   1  16   2   -0.48    3.74
   1  16   2   -2.70    3.19
   1  16   3  122.68   10.38
   1  16   3   79.65    8.94
   1  16   3  111.10    7.07
   1  16   4  249.20   15.97
   1  16   4  247.13   16.06
   1  16   4  283.00   12.54
   1  16   5  103.30    8.80
   1  16   5  114.17   11.65
   1  16   5  127.63   12.06
   1  16   5  112.38    7.46
   1  16   6   77.46   10.42
   1  16   6   77.11   11.31
   1  16   7   36.59    9.01
   1  16   7   30.92    9.38
   0  16  -7    3.94    9.11
   0  16  -7   -5.38    6.20
   0  16  -7    8.66    7.15
   0  16  -6   13.55    4.75
   0  16  -6    5.85    7.81
   0  16  -6    7.58    6.87
   0  16  -6   12.70    7.18
   0  16  -5   17.89    4.88
   0  16  -5   16.94    7.67
   0  16  -5   18.54    6.88
   0  16  -5   31.88    7.81
   0  16  -4   30.65    6.97
   0  16  -4   30.60    6.14
   0  16  -4   31.54    7.57
   0  16  -4   33.73    7.02
   0  16  -4   36.15    7.20
   0  16  -3   29.38    6.48
   0  16  -3   34.56    6.82
   0  16  -3   40.52    6.90
   0  16  -3   40.57    6.99
   0  16  -3   36.77    6.18
   0  16  -3   30.66    6.56
   0  16  -2  737.94   28.26
   0  16  -2  729.93   30.66
   0  16  -2  694.95   29.84
   0  16  -2  703.57   30.12
   0  16  -2  701.35   29.99
   0  16  -2  723.59   31.26
   0  16  -2  687.60   27.26
   0  16  -2  695.16   29.48
   0  16  -1   67.87    7.54
   0  16  -1   87.80    7.70
   0  16  -1   71.96    6.07
   0  16  -1   68.51    7.47
   0  16  -1   63.20    6.95
   0  16  -1   60.03    7.28
   0  16  -1   69.15    7.68
   0  16  -1   82.27    7.91
   0  16   0  797.79   34.91
   0  16   0  740.78   31.63
   0  16   0  731.99   31.09
   0  16   0  742.16   31.14
   0  16   0  746.17   28.46
   0  16   0  783.28   31.30
   0  16   0  796.35   31.02
   0  16   1   85.38    8.15
   0  16   1   82.86    8.06
   0  16   1   68.41    5.88
   0  16   1   70.16    7.84
   0  16   1   63.48    7.24
   0  16   1   80.37    7.62
   0  16   2  716.31   29.21
   0  16   2  669.70   29.41
   0  16   2  660.97   29.20
   0  16   2  716.20   26.62
   0  16   2  719.58   29.53
   0  16   3   39.46    6.60
   0  16   3   40.32    7.13
   0  16   3   31.54    5.63
   0  16   3   37.62    4.85
   0  16   3   49.08    7.20
   0  16   4   35.21    6.93
   0  16   4   36.83    5.15
   0  16   4   43.87    7.70
   0  16   5   28.89    7.96
   0  16   5   25.78    7.06
   0  16   5   19.79    4.50
   0  16   6    7.67    6.15
   0  16   6   13.07    6.88
   0  16   7    7.13    6.99
   0  16   7   -1.63    6.32
  -1  16  -7   43.56   11.82
  -1  16  -7   33.50    9.41
  -1  16  -7   20.65    9.13
  -1  16  -6   77.70   11.77
  -1  16  -6   66.19   10.48
  -1  16  -6   96.03   13.49
  -1  16  -5  103.88    7.92
  -1  16  -5  121.35   13.29
  -1  16  -5  117.76   11.96
  -1  16  -5  117.92   12.14
  -1  16  -4  268.24   16.63
  -1  16  -4  247.38   16.63
  -1  16  -4  246.54   15.72
  -1  16  -4  240.30   15.13
  -1  16  -3  110.04    5.91
  -1  16  -3  106.62    9.74
  -1  16  -3   74.50    8.98
  -1  16  -3  105.23    9.26
  -1  16  -3   98.07    9.83
  -1  16  -3  107.06   10.12
  -1  16  -3  120.90   10.66
  -1  16  -2    2.80    3.81
  -1  16  -2    3.71    3.93
  -1  16  -2    1.94    3.86
  -1  16  -2   -2.06    3.33
  -1  16  -2   -0.32    3.27
  -1  16  -2    5.76    4.25
  -1  16  -1   41.80    6.01
  -1  16  -1   32.42    4.92
  -1  16  -1   31.10    4.55
  -1  16   0  378.13   18.38
  -1  16   0  365.80   17.84
  -1  16   0  379.80   18.55
  -1  16   0  402.00   20.17
  -1  16   0  360.90   18.54
  -1  16   0  372.82   18.45
  -1  16   0  372.46   16.12
  -1  16   1  109.59    7.25
  -1  16   1  109.06    8.59
  -1  16   1  101.15    9.03
  -1  16   1   84.39    8.22
  -1  16   1  115.50    9.49
  -1  16   1  118.62    9.45
  -1  16   1   95.86    8.85
  -1  16   2  300.53   16.97
  -1  16   2  251.91   15.47
  -1  16   2  295.57   15.96
  -1  16   2  288.89   13.47
  -1  16   2  291.55   15.84
  -1  16   2  287.57   15.28
  -1  16   2  294.37   15.98
  -1  16   3   22.03    5.82
  -1  16   3   37.79    5.99
  -1  16   3   34.45    6.35
  -1  16   3   30.17    4.62
  -1  16   3   35.36    6.71
  -1  16   4   82.54    8.67
  -1  16   4   70.43    6.78
  -1  16   4   64.72    8.87
  -1  16   4   80.11    9.43
  -1  16   4   65.20    8.60
  -1  16   5  142.97   12.87
  -1  16   5  103.76   11.33
  -1  16   5  131.00    9.21
  -1  16   6   84.04    8.12
  -1  16   6   78.67   11.24
  -1  16   6   88.90   11.13
  -1  16   7   -2.54    6.62
  -1  16   7    3.65    6.42
  -2  16  -6   56.73   10.84
  -2  16  -6   30.51    8.54
  -2  16  -6   22.64    8.08
  -2  16  -5  122.04   12.02
  -2  16  -5  123.63   12.12
  -2  16  -5   84.79   10.22
  -2  16  -5  120.60   12.88
  -2  16  -4  134.07   11.69
  -2  16  -4  144.47   12.23
  -2  16  -4  139.03   11.06
  -2  16  -4  140.51   12.09
  -2  16  -3  130.35   10.48
  -2  16  -3  128.06   10.95
  -2  16  -3  143.37   11.37
  -2  16  -3  121.86   10.69
  -2  16  -3  147.08   10.81
  -2  16  -2  452.42   21.64
  -2  16  -2  417.67   21.49
  -2  16  -2  493.81   22.05
  -2  16  -2  456.38   21.21
  -2  16  -2  448.41   21.63
  -2  16  -2  458.40   21.17
  -2  16  -1  233.20   13.76
  -2  16  -1  232.82   12.28
  -2  16  -1  232.52   13.07
  -2  16  -1  226.52   13.74
  -2  16  -1  225.16   13.51
  -2  16  -1  220.96   13.34
  -2  16   0   22.70    5.15
  -2  16   0   20.75    5.20
  -2  16   0   17.23    4.63
  -2  16   0   15.92    4.53
  -2  16   0   18.56    4.45
  -2  16   0   14.93    3.64
  -2  16   1   75.91    7.43
  -2  16   2   70.32    7.95
  -2  16   2   84.57    8.36
  -2  16   2   72.54    6.44
  -2  16   2   77.36    7.81
  -2  16   2   63.42    7.85
  -2  16   3    3.33    4.85
  -2  16   3   14.97    3.98
  -2  16   3   13.68    5.03
  -2  16   3    8.41    4.77
  -2  16   3   13.90    5.36
  -2  16   4  123.17    8.78
  -2  16   4  119.85   11.30
  -2  16   4  123.89   11.12
  -2  16   4  113.58   10.45
  -2  16   5   42.40    8.09
  -2  16   5   31.50    7.87
  -2  16   5   27.77    5.38
  -2  16   6   42.61    9.04
  -2  16   6   83.75   11.79
  -2  16   7   41.48    9.84
  -2  16   7   50.87   10.95
  -3  16  -6   91.38   12.91
  -3  16  -6  100.90   12.07
  -3  16  -6   68.61   11.19
  -3  16  -5   21.94    7.81
  -3  16  -5   17.07    6.54
  -3  16  -5   33.70    7.81
  -3  16  -5   20.58    7.18
  -3  16  -4   -0.10    5.20
  -3  16  -4    1.88    4.66
  -3  16  -4    3.23    4.20
  -3  16  -4   -0.05    4.59
  -3  16  -3   23.12    5.93
  -3  16  -3   27.13    6.14
  -3  16  -3   17.86    5.89
  -3  16  -3   15.52    4.97
  -3  16  -3   15.94    5.55
  -3  16  -2  353.31   16.81
  -3  16  -2  305.60   17.29
  -3  16  -2  351.03   18.19
  -3  16  -2  313.07   17.17
  -3  16  -2  313.47   16.99
  -3  16  -2  318.36   16.81
  -3  16  -2  342.21   19.03
  -3  16  -1  187.11   11.90
  -3  16  -1  235.40   13.48
  -3  16  -1  199.02   12.57
  -3  16  -1  194.53   12.36
  -3  16  -1  216.91   10.98
  -3  16  -1  193.84   13.17
  -3  16  -1  198.21   12.85
  -3  16   0  554.68   24.51
  -3  16   0  523.89   24.21
  -3  16   0  554.91   24.82
  -3  16   0  594.17   24.86
  -3  16   0  571.86   27.18
  -3  16   0  537.50   24.03
  -3  16   1  152.94   10.76
  -3  16   1  169.34    9.39
  -3  16   1  154.55   11.11
  -3  16   1  157.49   11.31
  -3  16   1  153.19   10.97
  -3  16   1  146.26   10.24
  -3  16   1  164.94   11.03
  -3  16   2  234.97   14.26
  -3  16   2  258.38   14.29
  -3  16   2  254.75   14.66
  -3  16   2  244.76   12.47
  -3  16   2  250.22   14.96
  -3  16   3    8.59    4.86
  -3  16   3    2.24    4.18
  -3  16   3    6.30    4.86
  -3  16   3    3.84    3.39
  -3  16   3    2.01    3.70
  -3  16   4    4.38    4.75
  -3  16   4    1.60    4.96
  -3  16   4    4.10    3.53
  -3  16   4    1.48    4.18
  -3  16   5   84.02   10.21
  -3  16   5   69.58   10.07
  -3  16   6    2.23    6.69
  -3  16   6   -0.55    5.85
  -3  16   7   24.18    8.70
  -3  16   7   21.97    9.21
  -4  16  -6  246.07   19.36
  -4  16  -6  259.17   18.32
  -4  16  -6  236.22   17.73
  -4  16  -5   10.66    5.90
  -4  16  -5   21.71    7.12
  -4  16  -5   21.07    7.41
  -4  16  -5    9.21    7.00
  -4  16  -4  163.92   12.96
  -4  16  -4  155.49   12.44
  -4  16  -4  197.93   13.66
  -4  16  -4  176.89   13.40
  -4  16  -3   27.27    6.53
  -4  16  -3   24.81    6.33
  -4  16  -3   25.88    5.98
  -4  16  -3   26.52    6.33
  -4  16  -3   31.11    6.49
  -4  16  -2   -3.64    3.58
  -4  16  -2    2.73    4.16
  -4  16  -2   -1.51    3.26
  -4  16  -2   -1.12    3.40
  -4  16  -2    2.09    3.97
  -4  16  -2    1.27    4.35
  -4  16  -1    6.42    3.74
  -4  16  -1    5.16    3.75
  -4  16  -1   16.30    4.97
  -4  16  -1    4.62    2.80
  -4  16  -1    8.25    4.33
  -4  16  -1    1.33    3.65
  -4  16   0  243.77   13.70
  -4  16   0  239.38   14.15
  -4  16   0  243.02   14.05
  -4  16   0  238.91   13.88
  -4  16   0  236.77   14.09
  -4  16   0  265.05   15.20
  -4  16   1  129.26   10.00
  -4  16   1  129.40    8.25
  -4  16   1  135.03   10.29
  -4  16   1  108.08    9.66
  -4  16   1  118.94    9.11
  -4  16   1  126.76   10.00
  -4  16   1   98.37    9.44
  -4  16   2  336.95   17.51
  -4  16   2  327.68   17.87
  -4  16   2  343.72   19.23
  -4  16   2  333.39   17.58
  -4  16   2  331.92   15.39
  -4  16   2  330.51   17.29
  -4  16   3   12.09    5.51
  -4  16   3    9.27    4.69
  -4  16   3    6.74    4.98
  -4  16   3    9.96    5.57
  -4  16   3    8.15    4.08
  -4  16   4    9.24    5.42
  -4  16   4    4.58    4.76
  -4  16   4    5.78    5.53
  -4  16   4    3.02    3.96
  -4  16   5   36.30    8.22
  -4  16   5   58.27    9.61
  -4  16   6    5.25    7.25
  -4  16   6   -0.92    5.72
  -4  16   7   21.10    9.24
  -4  16   7   18.22    8.52
  -5  16  -6   95.45   13.15
  -5  16  -6   77.04   11.21
  -5  16  -6   80.03   11.55
  -5  16  -5   50.51    8.70
  -5  16  -5   75.91   10.56
  -5  16  -5   81.78   10.73
  -5  16  -5   75.07   11.13
  -5  16  -4  214.41   14.99
  -5  16  -4  241.97   15.85
  -5  16  -4  215.33   15.00
  -5  16  -3    5.75    4.70
  -5  16  -3   -3.40    4.68
  -5  16  -3    0.55    4.18
  -5  16  -3    2.76    5.01
  -5  16  -3    6.00    4.21
  -5  16  -2  366.82   17.08
  -5  16  -2  366.22   18.43
  -5  16  -2  389.14   19.00
  -5  16  -2  332.19   18.79
  -5  16  -2  359.35   18.82
  -5  16  -2  365.89   20.21
  -5  16  -1   -1.18    3.69
  -5  16  -1    3.17    3.64
  -5  16  -1    2.57    2.40
  -5  16  -1    4.64    3.89
  -5  16  -1   -3.16    3.69
  -5  16  -1    1.04    4.00
  -5  16   0  343.95   16.97
  -5  16   0  330.72   16.48
  -5  16   0  306.83   17.73
  -5  16   0  311.97   17.13
  -5  16   0  317.31   16.80
  -5  16   1   31.24    6.01
  -5  16   1   22.48    5.49
  -5  16   1   34.38    6.07
  -5  16   1   29.75    5.62
  -5  16   1   27.97    4.61
  -5  16   1   23.54    5.48
  -5  16   2  148.64    9.12
  -5  16   2  145.55   11.64
  -5  16   2  139.27   11.08
  -5  16   2  135.31   11.12
  -5  16   2  119.88   10.03
  -5  16   2  108.50   10.39
  -5  16   3   78.04    8.89
  -5  16   3   80.88    8.59
  -5  16   3   76.10    7.32
  -5  16   3   78.26    9.33
  -5  16   4  188.30   14.07
  -5  16   4  205.54   12.20
  -5  16   4  180.55   13.30
  -5  16   4  194.05   13.89
  -5  16   5   18.68    6.91
  -5  16   5   35.32    7.96
  -5  16   5   33.42    8.32
  -5  16   6   39.49    9.42
  -5  16   6   69.52   11.39
  -6  16  -5   -0.95    5.28
  -6  16  -5    2.81    6.22
  -6  16  -5   -6.52    7.11
  -6  16  -4  121.43   11.41
  -6  16  -4  128.46   11.88
  -6  16  -4  103.90   10.93
  -6  16  -4   95.92   10.40
  -6  16  -3  177.52   11.92
  -6  16  -3  161.36   12.35
  -6  16  -3  174.74   12.61
  -6  16  -3  164.38   11.89
  -6  16  -3  179.75   13.56
  -6  16  -2  129.08   11.11
  -6  16  -2  125.66   10.80
  -6  16  -2  144.06   10.42
  -6  16  -2  124.68   10.46
  -6  16  -2  144.11    9.00
  -6  16  -2  148.64   10.98
  -6  16  -1  110.80    9.99
  -6  16  -1  119.09    9.73
  -6  16  -1  102.93    8.97
  -6  16  -1  110.85    9.65
  -6  16  -1  110.74    9.64
  -6  16   0    3.21    3.72
  -6  16   0   -1.75    3.95
  -6  16   0    3.06    4.14
  -6  16   0    2.03    4.21
  -6  16   0   -4.55    3.09
  -6  16   1  103.60    9.22
  -6  16   1   88.28    9.26
  -6  16   1   95.15    8.72
  -6  16   1   92.42    9.21
  -6  16   1   95.82    8.97
  -6  16   2  188.25   13.05
  -6  16   2  159.24   11.80
  -6  16   2  158.76    9.87
  -6  16   2  163.38   12.03
  -6  16   2  168.57   11.44
  -6  16   3   52.68    8.06
  -6  16   3   40.18    5.86
  -6  16   3   40.84    7.26
  -6  16   3   47.32    7.15
  -6  16   4    8.29    5.55
  -6  16   4    3.85    4.27
  -6  16   4    5.31    5.42
  -6  16   4    4.86    4.92
  -6  16   5   82.65   11.19
  -6  16   5   75.73   10.00
  -6  16   5   74.72   10.13
  -6  16   6   69.02   11.08
  -6  16   6   46.69   10.13
  -7  16  -5   71.68   10.14
  -7  16  -5   74.30   10.44
  -7  16  -4   65.01    8.83
  -7  16  -4   88.64   10.22
  -7  16  -3   22.73    5.91
  -7  16  -3   26.77    6.75
  -7  16  -3    6.60    5.26
  -7  16  -2   15.63    5.58
  -7  16  -2    5.58    4.60
  -7  16  -2    9.20    4.60
  -7  16  -2   12.72    5.43
  -7  16  -1  115.92    9.59
  -7  16  -1   94.06    9.34
  -7  16  -1   93.39    9.21
  -7  16  -1  109.19    9.65
  -7  16  -1   88.42    8.53
  -7  16   0  135.17   10.76
  -7  16   0  136.94   10.61
  -7  16   0  132.24   10.78
  -7  16   0  135.82   10.11
  -7  16   0  158.96   11.19
  -7  16   1  158.71   11.29
  -7  16   1  181.57   12.23
  -7  16   1  190.84   12.29
  -7  16   1  166.60   12.17
  -7  16   1  170.36   12.66
  -7  16   2   27.92    6.38
  -7  16   2   36.10    6.61
  -7  16   2   44.33    6.84
  -7  16   2   32.45    5.22
  -7  16   3   21.02    6.41
  -7  16   3   23.42    5.89
  -7  16   3   28.80    6.82
  -7  16   3   24.05    5.16
  -7  16   4  118.97   11.52
  -7  16   4  119.73   10.03
  -7  16   4  150.71   11.99
  -7  16   4  169.06   13.67
  -7  16   5   16.95    7.73
  -7  16   5   25.21    7.14
  -7  16   5   29.53    8.02
  -7  16   6    4.99    7.22
  -7  16   6   -0.48    6.65
  -8  16  -4   56.97    8.49
  -8  16  -4   67.51    9.50
  -8  16  -3   41.10    7.51
  -8  16  -3   28.28    6.28
  -8  16  -2  215.07   13.56
  -8  16  -2  226.13   15.01
  -8  16  -2  216.96   14.06
  -8  16  -1    2.65    4.43
  -8  16  -1    3.42    4.68
  -8  16  -1    3.14    4.39
  -8  16  -1    3.49    4.18
  -8  16   0    5.63    4.67
  -8  16   0    2.89    4.47
  -8  16   0    4.47    4.41
  -8  16   0   -1.40    3.98
  -8  16   1   33.08    6.56
  -8  16   1   47.08    7.03
  -8  16   1   29.87    6.36
  -8  16   1   25.39    6.19
  -8  16   1   33.64    6.30
  -8  16   2   12.35    4.40
  -8  16   2   14.18    5.61
  -8  16   2   12.67    4.95
  -8  16   2   22.79    6.40
  -8  16   3   48.32    8.00
  -8  16   3   48.20    6.47
  -8  16   3   36.01    7.48
  -8  16   3   58.25    8.05
  -8  16   4  105.84    9.47
  -8  16   4   96.12   10.55
  -8  16   4  105.77   11.00
  -8  16   4  114.27   11.42
  -8  16   5   13.83    6.99
  -8  16   5    4.26    6.36
  -8  16   5   14.69    6.66
  -9  16  -3   -4.14    4.83
  -9  16  -3   -2.69    4.13
  -9  16  -2   70.25    8.68
  -9  16  -2   58.13    7.65
  -9  16  -2   60.10    8.24
  -9  16  -1   23.89    6.01
  -9  16  -1   21.25    5.39
  -9  16  -1   27.85    6.34
  -9  16   0  265.18   15.75
  -9  16   0  227.96   14.55
  -9  16   0  238.55   14.18
  -9  16   1   22.26    5.81
  -9  16   1   10.46    5.52
  -9  16   1   19.37    5.86
  -9  16   2   56.45    7.90
  -9  16   2   43.56    7.27
  -9  16   2   53.45    8.06
  -9  16   3   21.79    5.47
  -9  16   3    9.96    5.87
  -9  16   3   14.63    6.29
  -9  16   4   -0.34    5.75
  -9  16   4    6.86    6.35
  -9  16   5    3.91    6.39
  -9  16   5   11.32    6.90
 -10  16  -2   70.98    8.34
 -10  16  -2   80.76    9.38
 -10  16  -2   67.72    8.69
 -10  16  -1   18.40    5.81
 -10  16  -1   30.61    6.32
 -10  16  -1   22.28    5.76
 -10  16   0   78.11    8.96
 -10  16   0   84.04    9.17
 -10  16   0   71.89    8.24
 -10  16   1  178.42   12.31
 -10  16   1  194.84   13.83
 -10  16   2  127.52   11.17
 -10  16   2  133.18   11.23
 -10  16   2  121.10   11.77
 -10  16   3   49.71    8.32
 -10  16   3   44.34    7.91
 -10  16   4   44.52    8.53
 -10  16   4   40.61    8.51
 -11  16  -1    2.77    4.68
 -11  16  -1   -6.14    4.13
 -11  16  -1    2.77    4.95
 -11  16   0    2.17    4.57
 -11  16   0    5.07    5.27
 -11  16   0    1.72    4.97
 -11  16   1   10.16    5.01
 -11  16   1    8.08    5.69
 -11  16   2   36.70    7.27
 -11  16   2   35.17    7.22
 -11  16   2   37.83    8.19
 -11  16   3   72.02    9.71
  11  15  -3    3.37    6.33
  11  15  -3    3.89    3.92
  11  15  -2   33.92    5.00
  11  15  -2   44.60    9.57
  11  15  -1   38.19    4.65
  11  15  -1   54.16   10.06
  11  15   0  173.24   16.22
  11  15   0  182.17    8.67
  11  15   0  176.33    8.57
  11  15   1   28.93    8.61
  11  15   1   26.50    3.21
  11  15   2   20.64    8.15
  11  15   2   23.67    3.10
  10  15  -4   50.32    9.65
  10  15  -4   44.55    6.65
  10  15  -4   62.18   11.20
  10  15  -4   46.36    7.13
  10  15  -3    9.93    6.68
  10  15  -3   17.06    4.91
  10  15  -3   18.37    7.80
  10  15  -3   20.05    4.73
  10  15  -2   -3.30    5.08
  10  15  -2   -1.14    2.98
  10  15  -2   -2.59    3.29
  10  15  -1   18.99    7.27
  10  15  -1    1.56    3.31
  10  15   0   74.20   10.99
  10  15   0   79.43    6.54
  10  15   1   12.45    7.00
  10  15   1   14.87    3.83
  10  15   1   12.71    3.87
  10  15   2   80.81    6.65
  10  15   2   84.39    6.90
  10  15   2   70.00   10.77
  10  15   3   14.13    7.38
  10  15   3   24.43    5.00
  10  15   3   12.37    4.34
   9  15  -5   50.11   11.33
   9  15  -5   23.67    8.01
   9  15  -5   36.55    7.15
   9  15  -5   23.70    6.59
   9  15  -5   38.66    9.83
   9  15  -4  349.44   21.63
   9  15  -4  320.00   22.94
   9  15  -4  322.14   17.18
   9  15  -4  321.68   17.77
   9  15  -4  334.26   20.93
   9  15  -3   37.57    6.25
   9  15  -3   37.99    5.87
   9  15  -3   37.34    8.76
   9  15  -3   45.09    8.84
   9  15  -2  291.08   15.19
   9  15  -2  297.78   14.44
   9  15  -2  312.02   19.62
   9  15  -1   24.43    7.28
   9  15  -1   24.51    4.81
   9  15  -1   24.61    4.40
   9  15   0   94.44   11.61
   9  15   0  105.09    6.99
   9  15   0   95.71    7.66
   9  15   1    0.09    4.96
   9  15   1   -0.55    2.64
   9  15   1    0.34    3.14
   9  15   2   42.60    5.77
   9  15   2   43.17    4.77
   9  15   2   56.52    9.31
   9  15   2   36.14    5.70
   9  15   3    9.30    3.73
   9  15   3    1.43    4.11
   9  15   3   -0.44    5.50
   9  15   3    8.19    4.17
   9  15   4   -1.54    3.87
   9  15   4   -7.59    5.52
   8  15  -6   19.55   10.49
   8  15  -6   42.27    8.52
   8  15  -6   26.87    7.51
   8  15  -6   23.04    7.39
   8  15  -6   28.07    9.11
   8  15  -5   54.34   10.32
   8  15  -5   40.96    7.69
   8  15  -5   64.59    9.52
   8  15  -5   63.31   12.18
   8  15  -5   65.78    8.82
   8  15  -4   33.41    9.41
   8  15  -4   41.07    6.87
   8  15  -4   41.91    7.03
   8  15  -4   36.94    8.17
   8  15  -4   50.50    9.39
   8  15  -3   80.50    8.35
   8  15  -3   72.39    7.66
   8  15  -3   68.34    9.69
   8  15  -3   74.97   10.33
   8  15  -2   46.48    6.03
   8  15  -2   39.14    6.11
   8  15  -2   40.62    7.93
   8  15  -1   24.95    4.89
   8  15  -1   19.87    4.41
   8  15  -1    9.83    5.50
   8  15   0  328.01   20.26
   8  15   0  353.13   15.44
   8  15   0  319.55   15.92
   8  15   1   -1.31    4.85
   8  15   1    0.04    3.19
   8  15   1   -2.89    3.28
   8  15   2  115.80   11.74
   8  15   2   98.06    7.86
   8  15   2  103.40    8.62
   8  15   2  101.78    8.55
   8  15   3   14.48    4.86
   8  15   3   24.36    7.13
   8  15   3   17.61    5.25
   8  15   3   17.26    4.79
   8  15   4   11.29    5.10
   8  15   4   20.11    5.28
   8  15   4   25.27    7.35
   7  15  -6   94.92   12.37
   7  15  -6   97.75   14.57
   7  15  -6   85.68   10.82
   7  15  -6   81.13   10.90
   7  15  -6   86.34   10.52
   7  15  -5   59.21    8.72
   7  15  -5   37.87    9.09
   7  15  -5   69.09    9.02
   7  15  -5   74.63   12.15
   7  15  -4   91.01    9.52
   7  15  -4   90.99   12.60
   7  15  -4   91.67    9.55
   7  15  -4  106.55   11.63
   7  15  -3   -4.28    4.36
   7  15  -3   -0.42    5.12
   7  15  -3   -4.96    3.48
   7  15  -3    3.93    3.94
   7  15  -2    5.49    4.00
   7  15  -2    6.44    4.07
   7  15  -1  156.09    9.66
   7  15  -1  112.92   11.51
   7  15  -1  137.16    9.57
   7  15   0   -5.02    4.03
   7  15   0    1.91    3.45
   7  15   0   -1.69    3.04
   7  15   1   21.82    4.72
   7  15   1   29.14    7.13
   7  15   1   24.39    5.04
   7  15   2  286.62   14.62
   7  15   2  285.66   18.03
   7  15   2  289.45   15.20
   7  15   3   14.21    4.83
   7  15   3   24.54    5.57
   7  15   3    9.27    4.56
   7  15   3   16.10    6.42
   7  15   4  145.85   12.86
   7  15   4  140.14   10.77
   7  15   4  115.43   10.66
   7  15   5   23.71    6.56
   7  15   5   19.65    6.24
   7  15   5    6.00    5.89
   6  15  -6   63.01    9.57
   6  15  -6   57.58   12.35
   6  15  -6   59.61   10.06
   6  15  -6   40.36    8.76
   6  15  -5   36.35    8.14
   6  15  -5   31.46    9.52
   6  15  -5   34.37    7.61
   6  15  -5   35.75    7.61
   6  15  -5   37.81    7.52
   6  15  -4  358.17   19.60
   6  15  -4  393.41   21.08
   6  15  -4  391.86   20.00
   6  15  -4  409.93   20.80
   6  15  -4  347.89   23.18
   6  15  -3  102.78   10.87
   6  15  -3  132.22   10.02
   6  15  -3  121.76   12.85
   6  15  -3  130.24   10.76
   6  15  -3  141.98   10.45
   6  15  -2   94.88    8.33
   6  15  -2   87.67    8.43
   6  15  -2  103.90    9.01
   6  15  -1   37.16    5.73
   6  15  -1   38.59    5.81
   6  15  -1   41.15    5.69
   6  15  -1   40.42    7.19
   6  15   0   43.98    5.85
   6  15   0   28.63    5.15
   6  15   0   30.44    5.21
   6  15   1  103.49   10.32
   6  15   1   87.24    7.89
   6  15   1  104.08    8.55
   6  15   2   17.26    5.65
   6  15   2   10.89    4.33
   6  15   2   18.03    4.98
   6  15   3   16.46    4.98
   6  15   3   21.28    5.40
   6  15   3   15.10    5.95
   6  15   3   10.21    4.76
   6  15   4    5.68    4.96
   6  15   4   21.64    5.78
   6  15   4   11.48    5.85
   6  15   5   -0.99    4.83
   6  15   5    7.93    5.45
   6  15   6  122.26   12.10
   5  15  -7   32.28    8.56
   5  15  -7   18.04   10.04
   5  15  -7   15.71    8.17
   5  15  -7   32.36    8.51
   5  15  -6   59.97   12.19
   5  15  -6   64.96    9.92
   5  15  -6   57.93    9.64
   5  15  -6   54.60    9.45
   5  15  -6   60.90    9.59
   5  15  -5   -2.21    6.12
   5  15  -5    2.95    4.91
   5  15  -5    4.95    5.52
   5  15  -5   14.39    6.28
   5  15  -5    4.99    5.09
   5  15  -4   99.65   12.19
   5  15  -4  116.86   10.68
   5  15  -4  102.39    9.96
   5  15  -4   94.49   10.17
   5  15  -4  106.01   10.31
   5  15  -3    4.06    5.19
   5  15  -3    0.74    4.18
   5  15  -3    3.90    3.98
   5  15  -3    8.49    4.93
   5  15  -3    3.19    3.86
   5  15  -2  579.39   25.46
   5  15  -2  550.79   28.19
   5  15  -2  524.27   24.42
   5  15  -2  606.94   24.88
   5  15  -2  569.99   23.48
   5  15  -2  579.16   26.45
   5  15  -1   64.40    7.00
   5  15  -1   81.32    6.53
   5  15  -1   94.76    8.37
   5  15  -1   87.39    7.63
   5  15  -1   82.43    8.69
   5  15   0  204.86   13.66
   5  15   0  194.83   11.55
   5  15   0  204.32   12.09
   5  15   0  194.04   10.39
   5  15   0  213.22   12.40
   5  15   1  333.91   16.51
   5  15   1  351.52   14.81
   5  15   1  308.69   18.35
   5  15   1  299.50   15.74
   5  15   2   51.33    6.64
   5  15   2   61.99    7.06
   5  15   2   62.15    6.99
   5  15   2   46.52    7.39
   5  15   3  146.66   11.61
   5  15   3  149.83   10.75
   5  15   3  132.51   10.47
   5  15   3  130.65   10.26
   5  15   3  148.22   10.95
   5  15   4   31.49    6.38
   5  15   4   22.37    6.02
   5  15   5   -7.65    4.18
   5  15   5    2.33    4.51
   5  15   6   89.82   10.48
   4  15  -7   33.73    8.85
   4  15  -7   38.17    9.01
   4  15  -7   46.30   11.59
   4  15  -7   46.87   10.16
   4  15  -6    3.00    5.54
   4  15  -6    4.34    7.42
   4  15  -6   11.94    6.42
   4  15  -6   14.39    6.52
   4  15  -6    3.37    6.08
   4  15  -5    7.20    5.37
   4  15  -5    7.54    5.53
   4  15  -5   -4.18    4.70
   4  15  -5    1.23    4.74
   4  15  -5    1.18    6.36
   4  15  -4  423.31   21.51
   4  15  -4  397.82   23.63
   4  15  -4  378.95   20.52
   4  15  -4  395.49   20.24
   4  15  -4  416.11   15.21
   4  15  -4  386.29   20.63
   4  15  -3   15.34    5.07
   4  15  -3   18.05    5.60
   4  15  -3   10.52    4.79
   4  15  -3   15.33    4.50
   4  15  -3   20.00    5.59
   4  15  -3   28.92    7.23
   4  15  -3   20.54    1.93
   4  15  -2   25.91    6.27
   4  15  -2   17.75    4.94
   4  15  -2   27.76    5.29
   4  15  -2   27.75    4.77
   4  15  -2   24.65    5.19
   4  15  -2   20.28    5.01
   4  15  -1   33.31    5.66
   4  15  -1   44.90    6.13
   4  15  -1   43.47    5.25
   4  15  -1   43.01    6.56
   4  15  -1   35.55    5.65
   4  15   0  124.04    9.98
   4  15   0  123.81    9.00
   4  15   0  100.60    7.67
   4  15   0  127.08    9.48
   4  15   0  117.27    8.71
   4  15   1  119.49   10.45
   4  15   1  120.22    9.09
   4  15   1  118.81    8.05
   4  15   1  119.33    9.29
   4  15   1  118.46    9.10
   4  15   2  530.13   23.79
   4  15   2  524.81   23.74
   4  15   2  554.41   22.66
   4  15   2  542.54   23.97
   4  15   3  289.92   16.54
   4  15   3  281.36   15.79
   4  15   3  300.76   16.21
   4  15   3  309.98   16.41
   4  15   4  128.57   11.22
   4  15   4  144.69   11.41
   4  15   4  144.19   11.05
   4  15   5    7.88    4.72
   4  15   5   12.22    5.71
   4  15   6   29.34    7.39
   3  15  -7   -3.19    5.50
   3  15  -7   -4.81    5.14
   3  15  -7    0.26    6.58
   3  15  -7   -7.37    6.36
   3  15  -6   34.15    7.11
   3  15  -6   15.46    4.99
   3  15  -6   13.45    6.79
   3  15  -6   21.68    7.74
   3  15  -6   11.61    7.83
   3  15  -5    2.67    4.64
   3  15  -5   -1.22    5.81
   3  15  -5    1.64    5.32
   3  15  -5    4.12    5.16
   3  15  -5    2.44    3.23
   3  15  -5   -0.33    3.42
   3  15  -5    2.14    5.12
   3  15  -4   -0.52    5.63
   3  15  -4    1.94    2.74
   3  15  -4   -1.07    4.66
   3  15  -4    1.57    4.19
   3  15  -4    7.04    4.43
   3  15  -4   -3.38    3.77
   3  15  -4   -0.15    2.85
   3  15  -3   46.42    7.94
   3  15  -3   32.81    6.14
   3  15  -3   41.21    6.53
   3  15  -3   39.81    4.25
   3  15  -3   43.42    6.65
   3  15  -3   43.11    6.28
   3  15  -3   45.26    4.30
   3  15  -2   73.42    7.60
   3  15  -2   66.05    4.62
   3  15  -2   73.55    4.91
   3  15  -2   67.78    6.93
   3  15  -2   69.66    7.50
   3  15  -2   58.67    7.93
   3  15  -2   59.98    7.04
   3  15  -2   46.09    5.89
   3  15  -1    7.27    3.30
   3  15  -1   10.60    4.23
   3  15  -1   10.72    2.29
   3  15  -1    9.82    4.02
   3  15  -1    8.95    4.08
   3  15  -1    8.10    2.00
   3  15  -1   10.92    3.98
   3  15   0   11.98    4.04
   3  15   0    2.80    1.44
   3  15   0    1.04    3.56
   3  15   0    3.19    1.48
   3  15   0   12.85    4.06
   3  15   0   13.01    4.16
   3  15   0    7.74    3.27
   3  15   1   94.89    8.65
   3  15   1  107.91    8.53
   3  15   1   92.63    8.22
   3  15   1  107.45    7.85
   3  15   2  298.60   15.77
   3  15   2  294.63   16.01
   3  15   2  299.87   14.87
   3  15   2  304.02   16.14
   3  15   3   25.79    5.64
   3  15   3   26.56    5.12
   3  15   3   23.14    5.49
   3  15   4  159.85   11.12
   3  15   4  156.21   11.82
   3  15   4  159.13   11.97
   3  15   5   68.27    7.23
   3  15   5   46.59    7.91
   3  15   5   69.55    9.48
   3  15   6  133.23   12.75
   2  15  -7   42.20    9.44
   2  15  -7   17.88    7.21
   2  15  -7   23.65    9.63
   2  15  -7   27.89    9.23
   2  15  -6   -2.05    6.55
   2  15  -6   -0.72    5.64
   2  15  -6    4.79    6.44
   2  15  -6   -0.24    4.62
   2  15  -5   28.07    7.26
   2  15  -5   25.65    5.80
   2  15  -5   24.52    7.80
   2  15  -5   20.28    6.47
   2  15  -5   14.14    6.22
   2  15  -4   12.46    4.63
   2  15  -4   24.46    6.05
   2  15  -4   13.92    4.31
   2  15  -4   33.00    4.69
   2  15  -4   19.76    6.28
   2  15  -4   23.42    5.68
   2  15  -4   32.04    7.51
   2  15  -4   25.30    6.22
   2  15  -4   21.61    6.01
   2  15  -3   17.23    4.63
   2  15  -3   27.72    5.89
   2  15  -3   23.58    3.87
   2  15  -3   19.39    3.93
   2  15  -3   14.58    4.97
   2  15  -3   23.53    5.58
   2  15  -3   19.57    5.32
   2  15  -3   34.50    6.77
   2  15  -2   43.87    6.30
   2  15  -2   40.63    6.04
   2  15  -2   41.94    6.78
   2  15  -2   48.71    4.69
   2  15  -2   44.30    5.33
   2  15  -2   49.12    4.60
   2  15  -2   46.33    6.45
   2  15  -2   50.38    6.69
   2  15  -1   24.26    4.76
   2  15  -1    7.99    3.92
   2  15  -1   17.88    4.41
   2  15  -1   17.31    4.65
   2  15  -1   22.52    3.31
   2  15  -1   20.34    4.76
   2  15   0  124.16    6.52
   2  15   0   87.81    8.26
   2  15   0  116.35    8.60
   2  15   0   93.37    8.52
   2  15   0  143.00    9.61
   2  15   1   24.30    5.12
   2  15   1   20.54    4.29
   2  15   1   18.18    4.40
   2  15   1   20.37    2.97
   2  15   1   20.49    4.66
   2  15   2  118.50    6.40
   2  15   2  139.20    8.98
   2  15   2  105.41    9.12
   2  15   2   97.60    9.02
   2  15   3   -2.23    3.07
   2  15   3   -1.32    3.42
   2  15   3    6.23    4.49
   2  15   3    1.92    2.19
   2  15   4    4.35    4.57
   2  15   4    2.81    4.82
   2  15   4   -1.23    2.00
   2  15   5   -0.29    5.01
   2  15   5    6.96    5.23
   2  15   5   -7.11    2.98
   2  15   6   17.90    7.29
   2  15   6    9.18    5.94
   2  15   7   -0.83    5.82
   1  15  -7   14.64    7.94
   1  15  -7   21.18   10.13
   1  15  -7   22.04    6.70
   1  15  -7   14.05    7.46
   1  15  -6  121.61   14.49
   1  15  -6  155.77   11.07
   1  15  -6  117.34   13.26
   1  15  -6  127.08   12.84
   1  15  -5  110.07   12.41
   1  15  -5   87.76   10.40
   1  15  -5  105.49   11.15
   1  15  -5  107.08    9.04
   1  15  -4  199.43   13.64
   1  15  -4  190.34   13.46
   1  15  -4  185.05   11.20
   1  15  -4  200.40   11.06
   1  15  -4  190.94   14.57
   1  15  -4  190.19   12.88
   1  15  -4  177.70   13.18
   1  15  -4  206.96   13.58
   1  15  -3   27.58    5.28
   1  15  -3   28.21    5.95
   1  15  -3   27.50    6.45
   1  15  -3   17.62    5.32
   1  15  -3   25.80    5.69
   1  15  -3   20.17    5.63
   1  15  -3   17.31    3.92
   1  15  -2   11.44    4.36
   1  15  -2   15.98    3.80
   1  15  -2   15.84    4.88
   1  15  -2   10.01    4.43
   1  15  -2   20.01    5.03
   1  15  -2   16.66    4.91
   1  15  -2   11.84    4.15
   1  15  -1   38.68    5.70
   1  15  -1   40.15    4.36
   1  15  -1   29.94    5.58
   1  15  -1   51.75    6.43
   1  15  -1   40.49    5.39
   1  15  -1   41.63    5.78
   1  15  -1   55.01    6.50
   1  15   0  228.74   12.31
   1  15   0  233.53   13.07
   1  15   0  211.41   12.72
   1  15   0  220.07   12.71
   1  15   0  216.52   10.46
   1  15   0  237.10   12.73
   1  15   1   81.10    7.77
   1  15   1   95.68    8.30
   1  15   1   88.04    5.84
   1  15   1   66.13    7.42
   1  15   1   96.44    8.12
   1  15   2  562.54   20.58
   1  15   2  551.03   23.36
   1  15   2  520.42   23.58
   1  15   2  477.08   23.08
   1  15   3   60.94    7.48
   1  15   3   51.83    7.02
   1  15   3   58.67    5.19
   1  15   3   57.24    7.33
   1  15   4   97.97    9.95
   1  15   4   85.09    6.46
   1  15   4   79.16    8.99
   1  15   5   40.34    7.90
   1  15   5   34.94    7.35
   1  15   5   33.62    5.13
   1  15   5   41.21    4.67
   1  15   6   -2.94    5.56
   1  15   6    0.73    4.74
   1  15   7   16.10    7.69
   1  15   7   15.46    7.97
   0  15  -7   18.06   10.15
   0  15  -7   15.32    7.69
   0  15  -7    5.46    7.29
   0  15  -6  173.78   15.39
   0  15  -6  185.91   11.69
   0  15  -6  184.79   16.96
   0  15  -6  172.35   14.84
   0  15  -5   82.93   10.24
   0  15  -5   80.75    7.52
   0  15  -5   68.24   10.47
   0  15  -5   83.72   10.41
   0  15  -4  569.88   27.98
   0  15  -4  558.42   26.55
   0  15  -4  548.72   26.06
   0  15  -4  634.76   27.24
   0  15  -4  536.07   22.82
   0  15  -3  351.14   18.52
   0  15  -3  370.84   19.51
   0  15  -3  377.53   18.88
   0  15  -3  354.39   18.37
   0  15  -3  367.94   18.28
   0  15  -2  876.61   36.67
   0  15  -2  867.54   36.04
   0  15  -2  903.72   37.93
   0  15  -2  868.66   36.27
   0  15  -2  959.87   36.34
   0  15  -2  979.04   34.95
   0  15  -2  937.73   36.59
   0  15  -1  352.63   16.80
   0  15  -1  361.88   18.97
   0  15  -1  369.46   17.51
   0  15  -1  335.68   17.02
   0  15  -1  361.28   17.37
   0  15  -1  351.64   15.23
   0  15  -1  355.74   17.47
   0  15  -1  320.29   17.16
   0  15   1  359.03   16.65
   0  15   1  352.20   17.39
   0  15   1  356.48   17.02
   0  15   1  326.65   14.58
   0  15   1  347.65   18.27
   0  15   1  338.94   16.96
   0  15   1  312.44   16.70
   0  15   2  926.53   33.85
   0  15   2 1001.42   37.11
   0  15   2  919.64   36.57
   0  15   2  884.89   36.74
   0  15   3  353.34   15.45
   0  15   3  358.63   17.83
   0  15   3  379.17   18.40
   0  15   3  358.33   18.72
   0  15   3  325.07   17.90
   0  15   4  575.94   27.11
   0  15   4  602.26   26.80
   0  15   4  597.90   23.27
   0  15   4  554.44   26.54
   0  15   4  569.98   26.06
   0  15   5   90.34   10.08
   0  15   5   68.44    9.56
   0  15   5   84.56    7.09
   0  15   6  166.22   10.27
   0  15   6  195.23   14.93
   0  15   6  187.38   15.80
   0  15   7   22.60    8.69
   0  15   7    7.10    6.93
  -1  15  -7   16.31    8.12
  -1  15  -7   17.69   10.22
  -1  15  -7   17.42    7.96
  -1  15  -6    3.03    7.05
  -1  15  -6    7.00    6.44
  -1  15  -6    3.16    5.93
  -1  15  -5   37.12    5.16
  -1  15  -5   30.42    7.57
  -1  15  -5   37.67    7.26
  -1  15  -5   45.44    8.24
  -1  15  -5   33.03    8.49
  -1  15  -4   81.45    9.97
  -1  15  -4   77.06    8.99
  -1  15  -4   72.38    8.31
  -1  15  -4   66.55    8.57
  -1  15  -3   52.56    7.39
  -1  15  -3   54.75    7.38
  -1  15  -3   59.51    7.70
  -1  15  -3   55.31    6.87
  -1  15  -3   62.43    7.77
  -1  15  -3   65.93    7.92
  -1  15  -2  503.66   23.66
  -1  15  -2  533.08   23.47
  -1  15  -2  555.55   23.97
  -1  15  -2  576.99   24.63
  -1  15  -2  499.50   23.63
  -1  15  -2  546.01   24.30
  -1  15  -1   92.88    6.76
  -1  15  -1   90.30    8.10
  -1  15  -1  100.30    8.44
  -1  15  -1   79.30    7.96
  -1  15  -1  100.97    8.54
  -1  15  -1   80.88    7.42
  -1  15  -1   95.16    7.31
  -1  15   0  223.87   12.57
  -1  15   0  204.70   10.68
  -1  15   0  227.17   13.04
  -1  15   0  220.94   12.73
  -1  15   0  212.67   13.36
  -1  15   0  247.65   13.23
  -1  15   0  212.52   12.12
  -1  15   1   47.20    6.35
  -1  15   1   41.39    6.09
  -1  15   1   52.12    6.03
  -1  15   1   69.20    6.97
  -1  15   1   46.25    6.35
  -1  15   1   53.60    6.61
  -1  15   1   45.14    4.85
  -1  15   2   20.70    5.18
  -1  15   2    9.12    3.87
  -1  15   2   24.60    5.20
  -1  15   2   19.22    3.73
  -1  15   2   17.73    5.13
  -1  15   2   19.98    5.08
  -1  15   3   20.62    5.31
  -1  15   3   27.17    5.32
  -1  15   3   20.07    5.39
  -1  15   3   25.86    4.18
  -1  15   3   23.90    5.87
  -1  15   4  185.25   13.12
  -1  15   4  208.73   13.63
  -1  15   4  192.99   10.96
  -1  15   4  199.54   12.86
  -1  15   4  208.55   14.10
  -1  15   5  100.42    8.09
  -1  15   5  103.08   11.16
  -1  15   5   89.49   10.19
  -1  15   6  151.05   14.37
  -1  15   6  155.73   10.53
  -1  15   6  148.74   13.84
  -1  15   7    9.58    7.60
  -1  15   7    4.95    7.13
  -2  15  -7    4.96    7.32
  -2  15  -7   -8.47    7.67
  -2  15  -7   -2.15    6.47
  -2  15  -6   -1.70    7.42
  -2  15  -6   13.43    6.92
  -2  15  -6    6.94    6.52
  -2  15  -5   -1.76    5.95
  -2  15  -5   -1.09    4.29
  -2  15  -5   -0.77    5.65
  -2  15  -5    0.04    4.90
  -2  15  -4   -1.07    5.07
  -2  15  -4    6.96    4.55
  -2  15  -4    4.86    5.21
  -2  15  -4   -0.78    4.22
  -2  15  -3    5.30    3.96
  -2  15  -3    7.32    4.61
  -2  15  -3   -0.56    4.19
  -2  15  -3    2.94    4.11
  -2  15  -3    0.96    4.20
  -2  15  -3    0.34    3.80
  -2  15  -2  110.83    9.45
  -2  15  -2  117.23    8.87
  -2  15  -2  121.01    9.67
  -2  15  -2  109.47    9.61
  -2  15  -2  102.46    9.02
  -2  15  -2  132.82   10.38
  -2  15  -2  120.21    9.05
  -2  15  -1   24.43    5.25
  -2  15  -1   33.84    5.47
  -2  15  -1   21.66    4.92
  -2  15  -1   29.48    4.38
  -2  15  -1   25.58    5.05
  -2  15  -1   22.23    4.68
  -2  15   0  109.15    9.02
  -2  15   0  114.78    9.06
  -2  15   0  116.36    8.89
  -2  15   0  103.89    7.20
  -2  15   0  124.08    8.69
  -2  15   0  129.45    9.06
  -2  15   1   23.09    4.95
  -2  15   1   22.18    4.67
  -2  15   1   18.55    4.67
  -2  15   1   25.35    5.21
  -2  15   1   15.95    4.26
  -2  15   1   20.03    3.74
  -2  15   2   48.31    6.92
  -2  15   2   46.15    6.11
  -2  15   2   46.20    6.40
  -2  15   2   46.14    5.10
  -2  15   2   39.01    6.19
  -2  15   3   18.52    5.04
  -2  15   3   27.01    5.83
  -2  15   3   25.37    4.34
  -2  15   3   35.33    6.41
  -2  15   3   20.48    5.82
  -2  15   3   27.98    5.83
  -2  15   4   29.58    5.93
  -2  15   4   25.88    6.60
  -2  15   4   22.01    6.12
  -2  15   4   21.38    6.23
  -2  15   4   29.36    4.83
  -2  15   5   23.20    4.86
  -2  15   5    9.40    5.66
  -2  15   5   24.40    7.13
  -2  15   6  -11.94    4.43
  -2  15   6   -1.98    5.72
  -2  15   7   24.55    8.70
  -2  15   7   34.71    9.82
  -3  15  -6  110.11   12.43
  -3  15  -6  139.03   13.39
  -3  15  -6  101.99   13.55
  -3  15  -5   65.04   10.49
  -3  15  -5   67.91    9.73
  -3  15  -5   56.31    8.92
  -3  15  -5   50.13    8.35
  -3  15  -4  188.87   12.96
  -3  15  -4  151.94   12.51
  -3  15  -4  184.85   12.66
  -3  15  -4  153.65   12.69
  -3  15  -3   24.73    5.93
  -3  15  -3   22.85    5.86
  -3  15  -3   27.29    5.62
  -3  15  -3   20.34    5.92
  -3  15  -3   33.33    6.41
  -3  15  -3   24.64    5.90
  -3  15  -2  311.72   15.88
  -3  15  -2  283.96   15.84
  -3  15  -2  279.33   15.21
  -3  15  -2  296.43   16.08
  -3  15  -2  297.03   15.09
  -3  15  -2  299.77   17.28
  -3  15  -2  297.14   16.09
  -3  15  -1   83.19    6.43
  -3  15  -1  106.69    8.70
  -3  15  -1   96.03    8.54
  -3  15  -1   80.98    7.44
  -3  15  -1   83.49    8.15
  -3  15  -1   75.06    7.58
  -3  15  -1   94.63    8.35
  -3  15   0    8.70    3.79
  -3  15   0   10.55    3.75
  -3  15   0   12.53    4.32
  -3  15   0   12.82    3.96
  -3  15   1   13.98    4.21
  -3  15   1   18.03    3.64
  -3  15   1   13.92    4.08
  -3  15   1   17.38    4.64
  -3  15   1    7.46    3.97
  -3  15   1    4.98    4.06
  -3  15   1   11.18    4.13
  -3  15   2   60.15    7.41
  -3  15   2   70.33    7.42
  -3  15   2   71.64    7.73
  -3  15   2   70.93    6.22
  -3  15   2   79.81    7.86
  -3  15   3   39.05    5.16
  -3  15   3   52.88    7.20
  -3  15   3   41.74    6.25
  -3  15   3   45.69    7.08
  -3  15   3   54.95    7.44
  -3  15   4    4.32    5.07
  -3  15   4    5.98    4.68
  -3  15   4    0.83    3.26
  -3  15   4    5.74    4.72
  -3  15   5   -0.29    4.92
  -3  15   5   -5.00    3.12
  -3  15   5   -1.17    5.49
  -3  15   6   26.82    8.06
  -3  15   6   22.55    7.83
  -3  15   7    7.53    7.52
  -3  15   7    9.06    7.68
  -4  15  -6   43.51    9.37
  -4  15  -6   38.74    8.68
  -4  15  -6   26.18    9.56
  -4  15  -5    9.78    6.21
  -4  15  -5    7.90    7.45
  -4  15  -5    8.13    6.14
  -4  15  -5   22.70    6.55
  -4  15  -4  151.60   12.34
  -4  15  -4  144.79   11.89
  -4  15  -4  170.13   12.09
  -4  15  -4  183.39   13.07
  -4  15  -3  282.35   17.47
  -4  15  -3  311.38   16.21
  -4  15  -3  261.38   15.88
  -4  15  -3  275.30   16.17
  -4  15  -3  308.88   16.52
  -4  15  -3  264.29   15.64
  -4  15  -2  562.60   27.71
  -4  15  -2  574.83   25.09
  -4  15  -2  610.35   24.72
  -4  15  -2  551.68   24.73
  -4  15  -2  574.70   25.30
  -4  15  -2  556.05   25.53
  -4  15  -1  117.72    7.24
  -4  15  -1  123.50    9.35
  -4  15  -1  136.72    9.92
  -4  15  -1  116.59    9.22
  -4  15  -1  126.61   10.10
  -4  15  -1  119.01    8.93
  -4  15  -1   94.07    8.76
  -4  15   0  116.53    9.41
  -4  15   0  121.99    9.41
  -4  15   0  130.56    9.36
  -4  15   0  119.10    8.85
  -4  15   0  119.14    9.51
  -4  15   0  127.91    9.49
  -4  15   1   41.90    4.78
  -4  15   1   48.25    6.46
  -4  15   1   30.65    5.78
  -4  15   1   46.78    6.79
  -4  15   1   32.64    5.66
  -4  15   1   33.62    5.79
  -4  15   1   39.16    5.60
  -4  15   2   28.44    6.03
  -4  15   2   29.76    5.78
  -4  15   2   30.72    5.66
  -4  15   2   34.72    6.20
  -4  15   2   28.20    4.44
  -4  15   2   26.64    5.35
  -4  15   3   19.11    5.68
  -4  15   3   18.12    5.58
  -4  15   3   17.27    4.11
  -4  15   3   26.52    6.21
  -4  15   3   23.24    4.65
  -4  15   3   16.97    5.09
  -4  15   3   16.36    5.68
  -4  15   4  402.46   20.74
  -4  15   4  362.77   20.57
  -4  15   4  390.81   18.02
  -4  15   4  400.99   20.33
  -4  15   5   -1.17    4.09
  -4  15   5    6.37    5.47
  -4  15   5   -0.39    5.40
  -4  15   6    0.85    6.17
  -4  15   6   -1.18    6.04
  -4  15   7   54.60   11.21
  -4  15   7   38.93   10.03
  -5  15  -6   95.98   12.20
  -5  15  -6   92.29   11.53
  -5  15  -5   -2.39    4.49
  -5  15  -5   -3.62    4.94
  -5  15  -5    3.64    5.38
  -5  15  -4   28.58    6.76
  -5  15  -4   35.81    7.49
  -5  15  -4   20.47    6.40
  -5  15  -4   24.41    6.17
  -5  15  -3  152.82   11.96
  -5  15  -3  142.24   11.20
  -5  15  -3  158.17   11.09
  -5  15  -3  161.24   11.42
  -5  15  -3  143.70   11.03
  -5  15  -3  109.94   10.13
  -5  15  -2   63.41    7.49
  -5  15  -2   54.33    6.59
  -5  15  -2   62.22    7.67
  -5  15  -2   55.76    7.53
  -5  15  -2   52.07    6.22
  -5  15  -2   58.15    7.27
  -5  15  -1  315.17   16.41
  -5  15  -1  359.40   14.46
  -5  15  -1  324.34   18.24
  -5  15  -1  336.44   17.41
  -5  15  -1  352.56   17.37
  -5  15  -1  330.68   16.78
  -5  15   0  200.20   12.87
  -5  15   0  220.54   13.05
  -5  15   0  196.75   11.89
  -5  15   0  201.11   12.49
  -5  15   0  225.40   12.72
  -5  15   1   78.65    8.13
  -5  15   1   75.10    7.96
  -5  15   1   85.05    8.03
  -5  15   1   85.86    8.34
  -5  15   1   85.24    7.70
  -5  15   2  598.04   26.43
  -5  15   2  599.41   26.20
  -5  15   2  606.66   29.11
  -5  15   2  593.89   23.66
  -5  15   2  610.85   26.05
  -5  15   3    3.83    4.43
  -5  15   3    4.22    4.89
  -5  15   3   -4.21    3.70
  -5  15   3   -8.35    2.72
  -5  15   3   -1.04    4.37
  -5  15   3   -0.67    4.24
  -5  15   4  107.73   11.10
  -5  15   4  104.71   10.24
  -5  15   4  111.17    8.91
  -5  15   4  110.31   10.61
  -5  15   5   -2.71    5.27
  -5  15   5    0.90    5.60
  -5  15   5    4.08    4.97
  -5  15   6   60.54   10.92
  -5  15   6   55.47    9.98
  -5  15   7    6.26    8.15
  -5  15   7   16.08    8.66
  -6  15  -5   -1.34    5.59
  -6  15  -5   -0.63    5.01
  -6  15  -4    7.00    5.42
  -6  15  -4   10.47    5.85
  -6  15  -4   15.16    5.58
  -6  15  -3   16.58    5.68
  -6  15  -3   13.89    4.85
  -6  15  -3   26.50    6.18
  -6  15  -3   16.46    5.50
  -6  15  -3    8.16    5.30
  -6  15  -2   13.88    4.72
  -6  15  -2   21.33    5.61
  -6  15  -2   11.13    4.58
  -6  15  -2   14.05    4.59
  -6  15  -2   14.76    4.62
  -6  15  -2   26.41    5.96
  -6  15  -1  109.37    8.93
  -6  15  -1  110.62    8.61
  -6  15  -1   95.29    8.81
  -6  15  -1   97.33    5.52
  -6  15  -1  107.74    9.13
  -6  15  -1   89.55    8.69
  -6  15   0   40.34    5.84
  -6  15   0   36.30    5.82
  -6  15   0   32.85    5.82
  -6  15   0   31.42    5.95
  -6  15   0   34.25    5.91
  -6  15   1   44.42    6.73
  -6  15   1   53.35    6.29
  -6  15   1   50.43    6.86
  -6  15   1   37.32    6.35
  -6  15   1   32.64    5.91
  -6  15   2   92.96    9.28
  -6  15   2   98.01    8.59
  -6  15   2   90.74    8.73
  -6  15   2   94.42    7.30
  -6  15   2   89.07    8.89
  -6  15   3  127.84    8.88
  -6  15   3  131.94   11.44
  -6  15   3  131.18   10.34
  -6  15   3  130.19   11.33
  -6  15   3  138.54   11.19
  -6  15   4  373.34   21.18
  -6  15   4  451.34   21.47
  -6  15   4  368.97   20.38
  -6  15   4  386.29   18.53
  -6  15   5   31.84    8.14
  -6  15   5   18.85    6.73
  -6  15   5   39.35    8.33
  -6  15   6   70.05   11.07
  -6  15   6   55.18    9.97
  -7  15  -5   18.36    6.76
  -7  15  -5   18.47    7.04
  -7  15  -4  111.38   10.74
  -7  15  -4  121.47   11.27
  -7  15  -3   11.58    5.46
  -7  15  -3   10.86    4.88
  -7  15  -3   16.75    5.77
  -7  15  -2  333.37   16.63
  -7  15  -2  260.83   16.03
  -7  15  -2  283.70   15.88
  -7  15  -2  318.13   17.66
  -7  15  -2  304.26   16.66
  -7  15  -1   25.22    5.36
  -7  15  -1   31.13    6.00
  -7  15  -1   21.62    5.60
  -7  15  -1   19.39    5.01
  -7  15  -1   20.01    5.01
  -7  15   0    5.09    4.34
  -7  15   0    6.28    4.19
  -7  15   0    0.67    3.68
  -7  15   0    6.39    4.11
  -7  15   0   -0.64    3.42
  -7  15   1  151.89   10.55
  -7  15   1  172.99   11.32
  -7  15   1  143.32   11.05
  -7  15   1  149.97   10.92
  -7  15   1  159.18   11.53
  -7  15   2    1.40    4.07
  -7  15   2    3.87    4.28
  -7  15   2    8.18    3.78
  -7  15   2    7.18    4.50
  -7  15   2    6.21    4.51
  -7  15   3   -3.10    4.22
  -7  15   3    3.27    3.62
  -7  15   3    3.66    4.46
  -7  15   3    4.36    4.56
  -7  15   3    6.08    5.14
  -7  15   4  111.95   11.37
  -7  15   4   97.41    8.83
  -7  15   4  115.54   10.72
  -7  15   4  102.51   10.55
  -7  15   5   69.29   10.06
  -7  15   5   58.17    9.15
  -7  15   5   70.02   10.20
  -7  15   6  108.37   12.83
  -7  15   6   80.90   12.04
  -8  15  -4   19.82    6.15
  -8  15  -4   35.45    7.36
  -8  15  -3   15.42    5.80
  -8  15  -3   10.07    5.51
  -8  15  -3   15.87    5.46
  -8  15  -2  102.46    9.78
  -8  15  -2  104.53    9.74
  -8  15  -2  106.39    9.42
  -8  15  -1    5.53    4.40
  -8  15  -1    8.79    4.64
  -8  15  -1    3.61    4.02
  -8  15  -1    5.60    3.92
  -8  15   0  337.95   18.79
  -8  15   0  385.65   18.24
  -8  15   0  334.14   17.60
  -8  15   0  355.65   17.39
  -8  15   1   23.77    5.56
  -8  15   1   21.32    5.32
  -8  15   1   21.91    5.39
  -8  15   1   22.72    5.55
  -8  15   1   15.87    5.50
  -8  15   2   42.67    6.94
  -8  15   2   49.60    7.53
  -8  15   2   42.15    6.97
  -8  15   2   62.16    7.46
  -8  15   3   85.80   10.11
  -8  15   3   64.28    8.56
  -8  15   3   87.72    9.24
  -8  15   3   87.08    7.73
  -8  15   3   78.40    9.12
  -8  15   4   45.33    6.71
  -8  15   4   41.56    7.64
  -8  15   4   46.01    8.19
  -8  15   4   49.31    7.99
  -8  15   5   48.28    8.93
  -8  15   5   53.39    9.03
  -8  15   5   55.44    9.60
  -8  15   6   33.24    8.87
  -8  15   6   24.52    8.89
  -9  15  -4    5.39    5.79
  -9  15  -4   -1.67    4.79
  -9  15  -3    1.81    5.09
  -9  15  -3    0.62    5.06
  -9  15  -3   -2.80    3.80
  -9  15  -2   42.33    7.18
  -9  15  -2   45.08    7.11
  -9  15  -2   50.09    6.96
  -9  15  -1   -1.98    3.87
  -9  15  -1    0.90    4.59
  -9  15  -1    5.51    4.53
  -9  15  -1    2.50    3.94
  -9  15   0  114.40    9.24
  -9  15   0  121.54    9.80
  -9  15   0  112.17    9.65
  -9  15   0  106.14    9.74
  -9  15   1   24.06    6.21
  -9  15   1   31.67    6.46
  -9  15   1   28.19    5.91
  -9  15   1   31.19    6.19
  -9  15   2  328.84   19.04
  -9  15   2  287.93   17.03
  -9  15   2  350.30   17.54
  -9  15   3   44.90    7.55
  -9  15   3   37.57    8.14
  -9  15   3   55.40    7.98
  -9  15   4  347.22   17.47
  -9  15   4  344.95   20.08
  -9  15   4  352.78   19.92
  -9  15   5   40.89    8.63
  -9  15   5   27.60    8.03
 -10  15  -3   15.40    6.21
 -10  15  -3   16.21    6.38
 -10  15  -3   15.04    5.43
 -10  15  -2   75.55    8.70
 -10  15  -2   91.18    9.34
 -10  15  -2   80.15    8.51
 -10  15  -1   21.27    5.70
 -10  15  -1   14.73    4.91
 -10  15  -1    6.11    4.34
 -10  15   0  104.31    9.49
 -10  15   0  106.01    9.58
 -10  15   0   99.03    8.96
 -10  15   1   11.21    4.76
 -10  15   1   13.18    5.50
 -10  15   2   -3.42    4.26
 -10  15   2    2.10    4.86
 -10  15   2   -2.10    5.32
 -10  15   3   13.74    5.91
 -10  15   3   16.29    6.10
 -10  15   4   52.02    8.75
 -10  15   4   38.18    8.07
 -11  15  -2   28.41    6.46
 -11  15  -2   23.76    6.34
 -11  15  -1   36.87    6.57
 -11  15  -1   34.53    6.65
 -11  15  -1   21.86    5.56
 -11  15   0  184.33   12.28
 -11  15   0  200.54   13.28
 -11  15   0  197.88   12.96
 -11  15   1   48.43    7.71
 -11  15   1   39.80    6.69
 -11  15   2   31.07    7.74
 -11  15   2   47.41    7.45
 -11  15   2   29.11    6.54
 -11  15   3   -1.02    4.83
 -11  15   3   11.96    5.93
  12  14  -2    3.47    5.79
  12  14  -1   79.52   11.95
  12  14   0   21.32    8.44
  11  14  -4   19.73    5.38
  11  14  -4    2.71    6.40
  11  14  -4   18.25    8.02
  11  14  -3  189.79   11.41
  11  14  -3  228.67   18.14
  11  14  -3  226.30   17.44
  11  14  -2    4.28    3.23
  11  14  -2   -1.12    5.62
  11  14  -1   -3.42    2.39
  11  14  -1   11.66    6.63
  11  14   0    9.22    6.79
  11  14   0   10.37    2.17
  11  14   1   32.19    8.73
  11  14   2   -4.88    6.14
  10  14  -5   93.49   14.28
  10  14  -5   82.40   11.20
  10  14  -5   49.09    7.64
  10  14  -5   48.28   10.81
  10  14  -5   69.06    8.32
  10  14  -4    1.34    4.21
  10  14  -4    1.99    4.15
  10  14  -4   -5.26    5.15
  10  14  -4   -0.84    5.65
  10  14  -3  267.28   14.54
  10  14  -3  266.55   18.98
  10  14  -3  307.00   14.04
  10  14  -3  279.52   19.44
  10  14  -2   42.83    4.60
  10  14  -2   32.02    5.06
  10  14  -2   28.17    7.95
  10  14  -1  577.95   29.70
  10  14  -1  536.99   21.83
  10  14   0   22.68    7.56
  10  14   0   13.64    3.67
  10  14   1   49.37    4.89
  10  14   1   57.89    9.75
  10  14   1   58.22    5.22
  10  14   2    2.90    5.89
  10  14   2    1.93    3.03
  10  14   2   -0.88    3.07
  10  14   3    2.71    6.29
  10  14   3    2.01    3.35
  10  14   3   -2.75    3.31
   9  14  -5    4.46    5.15
   9  14  -5   11.95    7.35
   9  14  -5   15.12    5.85
   9  14  -5    7.66    5.83
   9  14  -5    8.76    8.13
   9  14  -4    9.29    4.83
   9  14  -4    0.64    4.36
   9  14  -4    2.64    6.26
   9  14  -4    7.20    5.57
   9  14  -4   17.15    7.93
   9  14  -3   19.92    5.07
   9  14  -3   18.20    6.65
   9  14  -3    8.35    4.17
   9  14  -3   29.03    8.07
   9  14  -2    0.15    3.11
   9  14  -2   -2.01    3.26
   9  14  -2    0.75    4.60
   9  14  -1  348.79   20.85
   9  14  -1  320.40   15.36
   9  14  -1  337.53   14.40
   9  14   0   39.99    5.10
   9  14   0   50.88    4.49
   9  14   0   35.39    8.06
   9  14   1  339.30   21.32
   9  14   1  349.60   15.69
   9  14   1  352.70   14.04
   9  14   1  364.32   15.86
   9  14   2    5.46    2.76
   9  14   2   11.31    6.28
   9  14   2    3.42    3.48
   9  14   2    9.71    3.97
   9  14   3  141.48    9.58
   9  14   3  117.65    8.98
   9  14   3  119.78   12.61
   9  14   4   -0.13    4.23
   9  14   4   -3.65    3.66
   9  14   4    1.83    6.50
   8  14  -6   -0.98    4.88
   8  14  -6   -6.47    4.31
   8  14  -6   10.06    7.65
   8  14  -6    2.42    5.17
   8  14  -6   -3.35    7.46
   8  14  -5  140.89   11.98
   8  14  -5  163.72   14.99
   8  14  -5  154.95   13.47
   8  14  -5  172.40   12.78
   8  14  -5  155.33   16.74
   8  14  -4   -0.06    4.04
   8  14  -4    2.54    6.48
   8  14  -4    2.12    5.27
   8  14  -4   -3.15    4.44
   8  14  -4    3.74    4.29
   8  14  -3   36.97    5.92
   8  14  -3   36.05    7.43
   8  14  -3   32.07    8.58
   8  14  -3   21.83    5.32
   8  14  -3   39.80    8.25
   8  14  -2    4.85    4.40
   8  14  -2   -0.05    2.98
   8  14  -2    0.01    3.34
   8  14  -1    9.98    3.57
   8  14  -1    9.61    5.28
   8  14  -1   10.73    3.87
   8  14   0    4.39    2.95
   8  14   0    4.72    3.45
   8  14   0   -4.12    4.21
   8  14   1   51.78    8.48
   8  14   1   46.47    5.71
   8  14   1   52.58    5.33
   8  14   2   85.24    7.36
   8  14   2   76.80    9.91
   8  14   2   69.34    6.39
   8  14   2   73.80    7.10
   8  14   3  246.34   12.66
   8  14   3  242.79   13.32
   8  14   3  234.51   16.71
   8  14   3  220.57   13.23
   8  14   4   -0.30    5.47
   8  14   4    3.60    4.32
   8  14   4    4.92    4.28
   8  14   5  103.30   10.12
   8  14   5  112.56    9.82
   8  14   5  121.12   12.78
   7  14  -6    0.73    5.34
   7  14  -6    5.71    5.53
   7  14  -6   10.36    7.32
   7  14  -6   -1.54    7.16
   7  14  -6   11.08    6.48
   7  14  -5   74.25    9.20
   7  14  -5   99.52   11.59
   7  14  -5   83.91   12.50
   7  14  -5   62.82    8.58
   7  14  -4   -0.49    3.86
   7  14  -4    6.73    4.72
   7  14  -4   10.11    6.56
   7  14  -4   -4.17    4.94
   7  14  -3   99.99    9.25
   7  14  -3  144.45   13.58
   7  14  -3  135.34   12.12
   7  14  -3  106.90    9.11
   7  14  -2   20.42    4.95
   7  14  -2   23.37    4.86
   7  14  -1   72.73    6.87
   7  14  -1   60.51    6.10
   7  14  -1   55.45    8.18
   7  14   0   11.59    3.71
   7  14   0   -1.41    2.87
   7  14   0   -1.17    4.11
   7  14   1   -0.35    4.26
   7  14   1   -1.41    2.93
   7  14   1    0.76    3.16
   7  14   2   31.62    5.38
   7  14   2   31.30    6.91
   7  14   2   37.27    5.28
   7  14   3   16.57    6.39
   7  14   3   14.18    4.92
   7  14   3   13.92    4.76
   7  14   3   18.61    4.77
   7  14   4    0.23    4.17
   7  14   4    2.49    4.95
   7  14   4    1.28    3.96
   7  14   5  110.23   11.55
   7  14   5  106.58   10.07
   7  14   5   99.72   10.31
   6  14  -7  217.25   17.06
   6  14  -7  264.80   18.28
   6  14  -7  228.78   21.69
   6  14  -7  259.99   18.80
   6  14  -6    6.18    5.78
   6  14  -6    0.02    7.02
   6  14  -6   10.97    6.60
   6  14  -6    5.49    6.43
   6  14  -5  167.79   16.40
   6  14  -5  160.29   13.13
   6  14  -5  142.39   12.36
   6  14  -5  157.92   13.62
   6  14  -5  186.34   13.50
   6  14  -4    0.57    4.09
   6  14  -4    2.84    4.72
   6  14  -4    3.10    4.45
   6  14  -4    3.93    5.78
   6  14  -4   -3.56    3.76
   6  14  -3    1.56    5.14
   6  14  -3    6.82    4.41
   6  14  -3    3.27    3.46
   6  14  -3   10.23    4.52
   6  14  -3    3.00    4.18
   6  14  -3    7.04    5.11
   6  14  -2   12.60    5.64
   6  14  -2   14.32    4.57
   6  14  -2   18.37    4.69
   6  14  -2   15.39    4.44
   6  14  -1  133.30   10.91
   6  14  -1  128.21    9.20
   6  14  -1  130.22    9.28
   6  14  -1  148.08    9.25
   6  14   0   47.89    7.44
   6  14   0   49.94    5.89
   6  14   0   50.83    6.03
   6  14   0   56.18    6.08
   6  14   1   -1.09    3.80
   6  14   1    5.35    3.50
   6  14   1    3.05    3.56
   6  14   1   -0.70    3.25
   6  14   2    1.38    3.53
   6  14   2    2.00    3.56
   6  14   2    1.28    3.48
   6  14   2   -2.42    3.68
   6  14   3   -2.98    3.26
   6  14   3    4.36    4.45
   6  14   3   -2.66    3.31
   6  14   3    0.29    3.76
   6  14   4   -3.57    3.64
   6  14   4   -0.66    4.61
   6  14   4    4.81    4.49
   6  14   5  151.21   12.34
   6  14   5  134.86   11.55
   6  14   6   -1.20    5.48
   5  14  -7  142.04   14.08
   5  14  -7   93.65   14.83
   5  14  -7  129.88   13.83
   5  14  -7  129.55   14.29
   5  14  -6   -2.50    6.71
   5  14  -6    3.83    5.56
   5  14  -6    8.89    6.24
   5  14  -6    2.35    5.73
   5  14  -6   -0.84    5.19
   5  14  -5  257.87   16.68
   5  14  -5  257.40   16.31
   5  14  -5  259.87   19.35
   5  14  -5  257.87   16.17
   5  14  -5  247.35   16.23
   5  14  -4   24.33    5.96
   5  14  -4   32.65    8.08
   5  14  -4   36.28    6.68
   5  14  -4   25.59    6.15
   5  14  -4   30.04    6.89
   5  14  -3  293.19   16.10
   5  14  -3  275.82   16.07
   5  14  -3  285.14   18.43
   5  14  -3  297.13   14.41
   5  14  -3  264.66   15.25
   5  14  -3  283.15   15.52
   5  14  -2   16.04    4.50
   5  14  -2   14.84    4.57
   5  14  -2   17.41    5.83
   5  14  -2   13.53    3.60
   5  14  -2   11.42    4.96
   5  14  -2   18.18    4.60
   5  14  -2   17.40    5.16
   5  14  -1   78.47    7.06
   5  14  -1   73.21    8.09
   5  14  -1   85.09    6.33
   5  14  -1   83.24    7.73
   5  14  -1   77.37    7.36
   5  14   0   46.19    5.79
   5  14   0   40.39    5.64
   5  14   0   42.78    6.71
   5  14   0   44.05    4.59
   5  14   0   48.60    6.01
   5  14   1    2.49    3.42
   5  14   1    6.77    2.94
   5  14   1    6.83    3.64
   5  14   1   -1.27    3.79
   5  14   2  168.18   11.12
   5  14   2  189.85   11.52
   5  14   2  193.13   13.21
   5  14   2  193.08   11.79
   5  14   3   87.68    8.11
   5  14   3   88.24    8.48
   5  14   3   88.17    8.91
   5  14   3   84.45    8.37
   5  14   3   83.72    8.35
   5  14   4   53.49    7.37
   5  14   4   42.88    7.03
   5  14   5  185.95   12.68
   5  14   5  157.89   12.35
   5  14   6    1.17    5.21
   4  14  -7   68.17   12.87
   4  14  -7   54.60   11.14
   4  14  -7   81.77   11.28
   4  14  -7   83.69   11.12
   4  14  -6    3.02    6.94
   4  14  -6    0.60    5.68
   4  14  -6   -3.30    4.92
   4  14  -6   -3.53    5.65
   4  14  -6    4.09    5.45
   4  14  -5  448.77   22.93
   4  14  -5  456.24   22.59
   4  14  -5  459.40   23.51
   4  14  -5  418.66   25.69
   4  14  -5  461.40   23.23
   4  14  -4   22.53    3.01
   4  14  -4   31.69    6.48
   4  14  -4   19.96    5.58
   4  14  -4   21.46    2.81
   4  14  -4   25.86    6.01
   4  14  -4   31.88    7.79
   4  14  -4   20.09    5.71
   4  14  -3  394.55   21.93
   4  14  -3  365.75   18.80
   4  14  -3  387.59   19.54
   4  14  -3  369.08   18.83
   4  14  -3  402.86   18.29
   4  14  -3  413.27   19.39
   4  14  -2  138.57   10.01
   4  14  -2  145.62   11.78
   4  14  -2  150.27   10.26
   4  14  -2  143.96    9.89
   4  14  -2  151.52   10.36
   4  14  -2  148.86    9.32
   4  14  -1  794.43   31.11
   4  14  -1  770.74   32.53
   4  14  -1  797.73   31.69
   4  14  -1  751.34   30.78
   4  14  -1  783.95   29.95
   4  14   0    8.78    3.94
   4  14   0   12.23    3.43
   4  14   0   11.66    4.18
   4  14   0    9.34    3.78
   4  14   0    8.83    3.74
   4  14   1   16.78    4.27
   4  14   1   10.68    3.94
   4  14   1   14.95    4.28
   4  14   1   15.02    5.04
   4  14   1   10.85    3.43
   4  14   2    0.84    2.74
   4  14   2    8.35    3.60
   4  14   2    4.81    3.64
   4  14   2    5.93    3.81
   4  14   3   73.63    6.88
   4  14   3   66.29    7.68
   4  14   3   79.09    8.10
   4  14   3   84.51    8.21
   4  14   4   64.82    8.15
   4  14   4   55.64    7.32
   4  14   4   62.81    7.85
   4  14   5  315.69   17.66
   4  14   5  293.87   16.59
   4  14   6   56.85    8.62
   3  14  -7   10.32    6.54
   3  14  -7   16.42    7.66
   3  14  -7   18.66    9.24
   3  14  -7   22.13    8.44
   3  14  -6  126.75   12.22
   3  14  -6   83.24   11.12
   3  14  -6  102.19    8.30
   3  14  -6   98.46   13.17
   3  14  -6   89.50   10.04
   3  14  -6  109.48   11.87
   3  14  -5    6.23    6.20
   3  14  -5    2.35    5.35
   3  14  -5    4.06    3.25
   3  14  -5    6.47    5.18
   3  14  -5   -3.52    3.31
   3  14  -5    5.60    4.61
   3  14  -5    3.40    5.06
   3  14  -4   -1.69    3.46
   3  14  -4   -2.03    3.69
   3  14  -4   -1.01    2.49
   3  14  -4    0.33    5.37
   3  14  -4    4.99    3.07
   3  14  -4    4.23    4.46
   3  14  -4    5.41    4.63
   3  14  -3   36.64    7.29
   3  14  -3   29.05    5.64
   3  14  -3   26.91    5.34
   3  14  -3   30.60    5.78
   3  14  -3   41.30    3.96
   3  14  -3   35.59    3.96
   3  14  -3   32.58    6.07
   3  14  -2   35.29    3.45
   3  14  -2   26.64    4.77
   3  14  -2   37.89    5.82
   3  14  -2   39.28    5.80
   3  14  -2   34.85    3.30
   3  14  -2   32.39    5.47
   3  14  -2   28.07    5.24
   3  14  -2   38.63    6.59
   3  14  -2   30.30    5.08
   3  14  -1  522.14   22.48
   3  14  -1  521.98   22.98
   3  14  -1  547.40   18.87
   3  14  -1  547.91   22.33
   3  14  -1  534.14   23.12
   3  14  -1  533.50   18.93
   3  14  -1  538.32   23.67
   3  14  -1  543.00   23.48
   3  14   0    3.82    3.09
   3  14   0    5.68    3.66
   3  14   0    3.82    3.40
   3  14   0    5.36    1.23
   3  14   0    4.49    2.94
   3  14   0    2.54    3.15
   3  14   0    6.65    3.54
   3  14   1  882.86   33.52
   3  14   1  860.75   34.30
   3  14   1  848.84   34.22
   3  14   1  937.26   35.11
   3  14   2    5.19    3.74
   3  14   2    4.06    3.09
   3  14   2    0.05    3.33
   3  14   2    9.47    4.24
   3  14   3  243.58   14.26
   3  14   3  259.39   13.61
   3  14   3  262.33   14.68
   3  14   4   16.37    5.45
   3  14   4   12.04    4.18
   3  14   4   -2.80    4.23
   3  14   5   28.80    6.84
   3  14   5   38.90    5.90
   3  14   5   29.00    6.60
   3  14   6   18.94    6.90
   3  14   6   14.55    6.80
   3  14   7   77.94   10.72
   2  14  -7  161.62   15.66
   2  14  -7  173.85   17.90
   2  14  -7  144.41   14.36
   2  14  -7  154.96   13.09
   2  14  -6   10.11    6.32
   2  14  -6   -1.79    4.63
   2  14  -6    8.69    7.80
   2  14  -6   -0.06    5.28
   2  14  -5  148.21   12.76
   2  14  -5  144.65   14.07
   2  14  -5  155.07   11.14
   2  14  -5  178.41   13.56
   2  14  -5  165.81    9.86
   2  14  -5  173.49   12.95
   2  14  -4   -5.12    3.10
   2  14  -4    6.17    4.46
   2  14  -4    0.59    3.66
   2  14  -4   -3.03    4.79
   2  14  -4   -1.02    2.72
   2  14  -4    1.78    4.23
   2  14  -4    3.58    4.44
   2  14  -4    1.99    4.10
   2  14  -3   -1.32    3.56
   2  14  -3   -2.58    2.16
   2  14  -3    0.63    3.19
   2  14  -3    2.31    3.77
   2  14  -3    0.74    3.62
   2  14  -3   -2.99    3.94
   2  14  -3    1.41    2.66
   2  14  -3   -0.49    3.21
   2  14  -2   43.80    6.45
   2  14  -2   52.42    6.65
   2  14  -2   38.58    5.77
   2  14  -2   42.42    4.16
   2  14  -2   38.78    5.78
   2  14  -2   42.13    5.84
   2  14  -2   39.40    5.13
   2  14  -2   37.21    4.12
   2  14  -1   11.37    4.19
   2  14  -1    8.73    3.80
   2  14  -1   16.42    4.20
   2  14  -1   18.48    4.51
   2  14  -1   21.08    4.50
   2  14  -1   17.19    4.05
   2  14  -1   16.75    2.87
   2  14   0   97.33    8.01
   2  14   0  106.96    7.77
   2  14   0   91.89    5.50
   2  14   0   85.29    7.57
   2  14   0   69.45    7.14
   2  14   1  548.54   21.67
   2  14   1  508.00   21.14
   2  14   1  479.76   18.22
   2  14   1  504.30   22.05
   2  14   1  479.82   21.63
   2  14   1  457.05   21.36
   2  14   2    7.85    3.44
   2  14   2   -0.13    3.46
   2  14   2    0.88    3.62
   2  14   2    4.95    2.14
   2  14   2   10.77    4.10
   2  14   3  394.23   19.06
   2  14   3  398.95   19.95
   2  14   3  397.86   19.70
   2  14   3  451.42   15.75
   2  14   4   -1.78    3.47
   2  14   4   -3.30    2.98
   2  14   4   -0.53    1.84
   2  14   4    0.68    4.31
   2  14   5  237.67   13.18
   2  14   5  241.43   15.28
   2  14   5  236.35   15.98
   2  14   6    5.30    5.73
   2  14   6    9.91    5.61
   2  14   7   -3.91    5.36
   2  14   7   -2.46    6.14
   1  14  -7   32.59    9.34
   1  14  -7   27.21   10.45
   1  14  -7   28.56    7.05
   1  14  -7   24.43    8.47
   1  14  -6    8.83    4.85
   1  14  -6    2.97    5.55
   1  14  -6   -5.72    5.16
   1  14  -6   10.54    8.18
   1  14  -5  141.32    9.93
   1  14  -5  129.42   12.15
   1  14  -5  119.78   11.63
   1  14  -5  136.18   13.45
   1  14  -5  166.85   13.00
   1  14  -4   36.79    5.42
   1  14  -4   39.51    6.91
   1  14  -4   32.52    4.89
   1  14  -4   35.56    6.86
   1  14  -4   42.29    7.70
   1  14  -4   36.89    6.22
   1  14  -4   29.88    6.50
   1  14  -4   38.34    6.89
   1  14  -3  151.75   10.82
   1  14  -3  157.17    9.55
   1  14  -3  160.51    8.93
   1  14  -3  140.89   11.41
   1  14  -3  166.07   11.27
   1  14  -3  144.42   10.28
   1  14  -3  170.27   11.16
   1  14  -3  148.57   10.88
   1  14  -2  189.62   11.31
   1  14  -2  167.78   11.37
   1  14  -2  174.85   11.19
   1  14  -2  189.26   10.74
   1  14  -2  150.21   10.67
   1  14  -2  147.30   10.79
   1  14  -2  170.62    9.50
   1  14  -2  167.76    9.20
   1  14  -1  375.25   15.95
   1  14  -1  383.65   18.97
   1  14  -1  385.35   18.28
   1  14  -1  419.59   19.00
   1  14  -1  397.07   17.90
   1  14  -1  434.01   18.68
   1  14  -1  400.70   18.54
   1  14   0   17.78    4.26
   1  14   0   16.43    4.07
   1  14   0   14.92    4.28
   1  14   0   20.56    4.09
   1  14   0   11.07    2.80
   1  14   0   12.09    3.92
   1  14   1    7.06    3.54
   1  14   1    7.37    3.85
   1  14   1    3.50    2.45
   1  14   1    7.69    3.56
   1  14   1    0.32    3.02
   1  14   2   13.42    3.99
   1  14   2   -1.37    2.91
   1  14   2    9.94    2.73
   1  14   3   85.38    6.18
   1  14   3   93.54    8.74
   1  14   3   95.05    8.87
   1  14   3  101.98    8.83
   1  14   4   -3.26    3.90
   1  14   4    3.43    4.33
   1  14   4    1.61    2.70
   1  14   5  240.39   10.81
   1  14   5  203.38   14.23
   1  14   5  208.53   11.53
   1  14   5  196.97   14.41
   1  14   6    5.95    5.99
   1  14   6   12.71    7.13
   1  14   7   73.00   10.78
   1  14   7  108.77   12.84
   0  14  -7    8.50    8.70
   0  14  -7    2.80    6.69
   0  14  -7    8.34    7.25
   0  14  -6    0.67    4.12
   0  14  -6    2.46    6.59
   0  14  -6    9.25    6.46
   0  14  -6   -3.72    4.99
   0  14  -5  114.04   11.12
   0  14  -5  108.80   11.11
   0  14  -5  115.08    8.32
   0  14  -5   81.44    9.28
   0  14  -5  108.97   12.10
   0  14  -4   13.28    5.47
   0  14  -4    9.35    5.55
   0  14  -4    6.49    4.39
   0  14  -4    8.48    4.90
   0  14  -4    0.94    4.75
   0  14  -4    9.54    5.38
   0  14  -4    9.38    3.66
   0  14  -3   28.60    5.89
   0  14  -3   30.58    5.70
   0  14  -3   27.88    5.71
   0  14  -3   30.55    5.38
   0  14  -3   45.20    6.55
   0  14  -3   26.75    5.60
   0  14  -2  191.92    9.51
   0  14  -2  175.48   11.38
   0  14  -2  170.77   11.20
   0  14  -2  169.62   11.02
   0  14  -2  177.18   11.33
   0  14  -2  173.86   10.69
   0  14  -2  169.59   11.23
   0  14  -1  655.39   27.39
   0  14  -1  691.47   27.73
   0  14  -1  686.02   28.10
   0  14  -1  665.99   27.19
   0  14  -1  636.55   25.10
   0  14  -1  710.78   30.91
   0  14  -1  667.46   27.47
   0  14  -1  655.25   28.16
   0  14   0  873.55   33.45
   0  14   0  872.39   34.38
   0  14   0  875.98   37.77
   0  14   0  863.37   33.86
   0  14   0  817.49   31.12
   0  14   0  895.99   33.92
   0  14   1  671.17   24.83
   0  14   1  626.67   26.96
   0  14   1  632.72   27.47
   0  14   1  739.74   30.67
   0  14   1  687.88   27.27
   0  14   1  651.21   26.77
   0  14   1  610.44   26.95
   0  14   2  229.22   13.15
   0  14   2  176.11   11.05
   0  14   2  177.02   11.31
   0  14   2  175.74    9.48
   0  14   2  216.55   12.25
   0  14   3   30.32    5.23
   0  14   3   30.80    4.16
   0  14   3   25.39    5.16
   0  14   3   26.26    5.70
   0  14   3   28.66    5.55
   0  14   4   11.57    3.68
   0  14   4    3.95    4.48
   0  14   4   11.25    4.96
   0  14   4    9.81    5.10
   0  14   4    8.33    3.85
   0  14   5   95.68    7.40
   0  14   5  103.06   10.79
   0  14   5  106.69   10.61
   0  14   5  109.21    7.91
   0  14   6    0.71    3.36
   0  14   6   -1.50    5.68
   0  14   6   -0.22    4.99
   0  14   7   12.40    8.21
   0  14   7   22.89    7.99
  -1  14  -7   67.66   11.37
  -1  14  -7   90.75   12.28
  -1  14  -7   87.35   13.92
  -1  14  -6   -1.20    6.85
  -1  14  -6   15.15    7.30
  -1  14  -6   23.21    7.19
  -1  14  -5  205.39   14.76
  -1  14  -5  237.13   16.75
  -1  14  -5  202.51   10.95
  -1  14  -5  198.05   13.78
  -1  14  -5  198.34   14.49
  -1  14  -4    0.32    4.33
  -1  14  -4    4.25    3.01
  -1  14  -4    2.74    4.30
  -1  14  -4    4.62    4.81
  -1  14  -4    5.96    5.63
  -1  14  -4    5.33    4.16
  -1  14  -4    2.50    4.69
  -1  14  -3   97.08    8.90
  -1  14  -3   87.19    8.78
  -1  14  -3   95.74    8.78
  -1  14  -3   94.24    8.26
  -1  14  -3   77.25    8.20
  -1  14  -3   95.74    8.86
  -1  14  -2    7.61    4.03
  -1  14  -2    3.89    3.75
  -1  14  -2    3.13    3.35
  -1  14  -2    4.33    3.65
  -1  14  -2   -1.34    2.81
  -1  14  -2   -0.34    3.38
  -1  14  -1   -0.88    2.93
  -1  14  -1    4.24    3.50
  -1  14  -1    3.49    2.73
  -1  14  -1    9.35    3.93
  -1  14  -1   -0.07    2.95
  -1  14  -1    5.85    3.01
  -1  14   0   20.40    4.47
  -1  14   0    6.74    2.91
  -1  14   0   10.02    3.44
  -1  14   0   14.90    3.98
  -1  14   0   14.35    4.18
  -1  14   0   14.10    4.20
  -1  14   1  409.05   18.66
  -1  14   1  415.23   18.53
  -1  14   1  371.22   16.29
  -1  14   1  407.23   20.29
  -1  14   1  415.27   19.04
  -1  14   1  394.68   18.49
  -1  14   1  391.61   18.10
  -1  14   2  169.30    9.19
  -1  14   2  186.27   11.18
  -1  14   2  170.47   11.76
  -1  14   2  180.07   10.75
  -1  14   2  164.26   10.99
  -1  14   3  162.66   10.96
  -1  14   3  156.50    8.96
  -1  14   3  142.68   10.68
  -1  14   3  159.69   11.29
  -1  14   3  158.68   10.52
  -1  14   4   33.44    6.16
  -1  14   4   32.98    6.57
  -1  14   4   36.71    4.96
  -1  14   4   32.90    6.44
  -1  14   4   31.05    6.71
  -1  14   5  146.63   12.76
  -1  14   5  143.60    9.44
  -1  14   5  160.74   12.47
  -1  14   6    0.56    5.44
  -1  14   6    0.37    3.92
  -1  14   6    9.04    6.70
  -1  14   7   22.77    8.33
  -1  14   7   24.90    8.33
  -2  14  -7   -7.16    5.45
  -2  14  -7   16.42    7.88
  -2  14  -7   -1.24    8.11
  -2  14  -6    7.53    7.49
  -2  14  -6    9.28    6.10
  -2  14  -6   13.26    6.83
  -2  14  -5  218.06   15.47
  -2  14  -5  249.33   16.06
  -2  14  -5  248.20   17.07
  -2  14  -5  213.38   14.63
  -2  14  -4   -1.73    4.21
  -2  14  -4   12.64    5.00
  -2  14  -4   -4.19    3.85
  -2  14  -4    2.74    4.63
  -2  14  -4    5.78    5.26
  -2  14  -3  444.80   20.64
  -2  14  -3  395.76   19.66
  -2  14  -3  388.90   20.15
  -2  14  -3  429.72   20.61
  -2  14  -3  453.53   20.75
  -2  14  -3  425.22   20.98
  -2  14  -2    4.17    3.76
  -2  14  -2    1.54    2.90
  -2  14  -2    9.11    4.08
  -2  14  -2   10.63    4.33
  -2  14  -2    7.85    3.69
  -2  14  -2    8.02    3.83
  -2  14  -2    3.44    3.44
  -2  14  -1  478.83   21.07
  -2  14  -1  490.23   20.85
  -2  14  -1  501.64   21.46
  -2  14  -1  490.40   23.64
  -2  14  -1  506.70   21.99
  -2  14  -1  459.71   21.31
  -2  14  -1  482.09   21.51
  -2  14   0   94.84    8.08
  -2  14   0  100.77    8.21
  -2  14   0   92.13    7.89
  -2  14   0   92.04    7.74
  -2  14   0   89.50    7.82
  -2  14   0   84.75    6.29
  -2  14   0   97.83    7.61
  -2  14   1   11.44    4.29
  -2  14   1   29.24    5.10
  -2  14   1   20.97    4.52
  -2  14   1   13.43    3.25
  -2  14   1   22.92    4.71
  -2  14   1   18.20    4.28
  -2  14   2   34.98    5.65
  -2  14   2   37.48    4.58
  -2  14   2   47.36    6.25
  -2  14   2   47.80    6.20
  -2  14   2   35.56    5.36
  -2  14   3   -0.62    3.33
  -2  14   3    2.78    3.43
  -2  14   3   -1.72    3.75
  -2  14   3   -0.41    3.85
  -2  14   3   -1.99    3.23
  -2  14   3    1.68    2.86
  -2  14   4   -0.06    4.16
  -2  14   4    4.49    3.90
  -2  14   4    4.85    4.61
  -2  14   4    9.02    4.83
  -2  14   4    5.35    3.28
  -2  14   5  173.87   13.88
  -2  14   5  185.17   10.84
  -2  14   5  164.93   13.45
  -2  14   6    2.43    5.88
  -2  14   6    7.02    6.37
  -2  14   7  164.31   15.49
  -2  14   7  176.47   16.08
  -3  14  -7   86.12   12.22
  -3  14  -7  104.88   14.84
  -3  14  -7  107.67   13.17
  -3  14  -6    9.01    8.43
  -3  14  -6   22.98    7.15
  -3  14  -6   17.95    7.16
  -3  14  -5   32.80    7.22
  -3  14  -5   16.76    7.86
  -3  14  -5   48.09    7.91
  -3  14  -5   26.67    7.00
  -3  14  -4    5.56    4.81
  -3  14  -4   11.48    4.92
  -3  14  -4   21.18    6.43
  -3  14  -4    6.21    5.25
  -3  14  -3  265.06   15.06
  -3  14  -3  273.93   16.16
  -3  14  -3  254.21   14.28
  -3  14  -3  272.52   14.85
  -3  14  -3  259.85   14.97
  -3  14  -3  224.43   14.30
  -3  14  -2   -0.05    3.21
  -3  14  -2    3.10    4.11
  -3  14  -2   -0.24    2.88
  -3  14  -2   -0.14    3.50
  -3  14  -2    0.53    3.39
  -3  14  -2   -2.03    3.22
  -3  14  -1  925.53   34.93
  -3  14  -1  922.83   35.30
  -3  14  -1  899.00   35.30
  -3  14  -1  914.71   35.22
  -3  14  -1  890.96   34.92
  -3  14  -1  888.75   35.65
  -3  14  -1  877.73   39.37
  -3  14   0    4.49    3.39
  -3  14   0    0.14    3.03
  -3  14   0    5.88    3.61
  -3  14   0    3.85    3.22
  -3  14   0    2.99    3.34
  -3  14   0    2.57    3.35
  -3  14   1  541.39   25.85
  -3  14   1  520.49   23.69
  -3  14   1  549.44   23.19
  -3  14   1  564.12   23.64
  -3  14   1  577.27   23.71
  -3  14   1  529.69   23.41
  -3  14   1  542.68   21.32
  -3  14   2   31.41    4.40
  -3  14   2   27.55    5.55
  -3  14   2   27.24    4.99
  -3  14   2   37.94    5.80
  -3  14   2   38.94    5.78
  -3  14   2   49.69    6.43
  -3  14   3   38.92    3.88
  -3  14   3   44.16    6.79
  -3  14   3   24.98    4.43
  -3  14   3   39.83    6.36
  -3  14   3   25.75    5.51
  -3  14   3   32.19    5.54
  -3  14   4    6.23    4.27
  -3  14   4    0.84    4.06
  -3  14   4    5.69    3.57
  -3  14   4   -3.18    4.19
  -3  14   4   -0.05    3.69
  -3  14   5   -3.44    3.26
  -3  14   5    5.72    5.31
  -3  14   5   -0.69    4.28
  -3  14   5    6.94    5.68
  -3  14   6  105.63   11.83
  -3  14   6  103.80   12.42
  -3  14   7   21.16    8.43
  -3  14   7   14.99    8.01
  -4  14  -6   83.16   10.95
  -4  14  -6   64.72   10.01
  -4  14  -6   61.27    9.51
  -4  14  -5  331.52   19.55
  -4  14  -5  334.12   19.52
  -4  14  -4   65.47    8.67
  -4  14  -4   54.95    7.46
  -4  14  -4   66.39    9.13
  -4  14  -4   51.91    7.59
  -4  14  -3   58.41    7.18
  -4  14  -3   74.39    8.50
  -4  14  -3   78.09    8.41
  -4  14  -3   83.87    8.71
  -4  14  -3   78.17    8.20
  -4  14  -3   88.09    8.50
  -4  14  -2    1.42    3.53
  -4  14  -2    3.10    3.92
  -4  14  -2    5.19    3.77
  -4  14  -2    0.91    3.36
  -4  14  -2    3.82    3.70
  -4  14  -2    5.45    3.52
  -4  14  -2   -4.85    3.24
  -4  14  -1    9.88    3.19
  -4  14  -1   11.85    4.02
  -4  14  -1   14.96    4.12
  -4  14  -1   16.19    4.95
  -4  14  -1    9.98    4.10
  -4  14  -1   17.81    4.65
  -4  14  -1   21.90    4.72
  -4  14   0   18.00    4.62
  -4  14   0    6.96    3.70
  -4  14   0   11.36    3.86
  -4  14   0   11.87    4.18
  -4  14   0   11.66    4.21
  -4  14   0   11.59    3.94
  -4  14   1  743.90   34.38
  -4  14   1  729.34   30.78
  -4  14   1  762.79   31.40
  -4  14   1  751.97   30.67
  -4  14   1  820.01   31.36
  -4  14   1  799.92   28.65
  -4  14   1  802.54   31.10
  -4  14   2  154.02   10.73
  -4  14   2  164.41    9.55
  -4  14   2  165.19   10.74
  -4  14   2  148.99   10.35
  -4  14   2  140.23    9.76
  -4  14   2  153.15    8.82
  -4  14   2  147.57   11.13
  -4  14   3  405.56   19.37
  -4  14   3  395.23   17.40
  -4  14   3  359.14   18.99
  -4  14   3  376.09   19.32
  -4  14   3  399.21   21.39
  -4  14   3  372.37   19.66
  -4  14   3  444.47   17.30
  -4  14   4   20.76    4.78
  -4  14   4   19.37    6.18
  -4  14   4   16.27    5.85
  -4  14   4   22.40    5.86
  -4  14   5  467.78   20.82
  -4  14   5  473.45   23.49
  -4  14   5  447.51   23.53
  -4  14   5  450.60   24.09
  -4  14   6    9.11    7.23
  -4  14   6   -0.36    6.18
  -4  14   7   77.25   11.75
  -4  14   7   71.86   11.44
  -5  14  -6    0.78    5.29
  -5  14  -6   -1.14    5.85
  -5  14  -6    6.77    6.23
  -5  14  -5  174.20   14.05
  -5  14  -5  168.32   13.32
  -5  14  -5  170.07   13.06
  -5  14  -4   56.34    7.74
  -5  14  -4   72.48    8.41
  -5  14  -4   58.29    8.36
  -5  14  -3   94.55    9.21
  -5  14  -3   88.04    8.54
  -5  14  -3   77.12    8.79
  -5  14  -3   99.34    9.45
  -5  14  -3   73.94    8.42
  -5  14  -3   89.26    8.75
  -5  14  -2  179.24   11.30
  -5  14  -2  191.56   12.00
  -5  14  -2  176.20   12.22
  -5  14  -2  182.90   11.87
  -5  14  -2  197.29   11.88
  -5  14  -2  180.56   10.83
  -5  14  -1    2.17    3.38
  -5  14  -1    9.96    2.81
  -5  14  -1   10.50    4.14
  -5  14  -1   12.09    3.80
  -5  14  -1    5.91    4.00
  -5  14  -1    6.54    3.57
  -5  14   0   43.53    5.55
  -5  14   0   40.03    5.76
  -5  14   0   39.77    5.81
  -5  14   0   52.26    6.38
  -5  14   0   41.24    6.37
  -5  14   1   63.01    6.97
  -5  14   1   73.60    7.56
  -5  14   1   80.11    7.48
  -5  14   1   71.98    7.65
  -5  14   1   95.88    7.87
  -5  14   1   79.48    7.63
  -5  14   2   18.23    4.91
  -5  14   2   15.55    4.78
  -5  14   2   16.26    4.85
  -5  14   2   13.81    4.41
  -5  14   2   11.11    3.48
  -5  14   3  276.06   15.74
  -5  14   3  284.43   15.66
  -5  14   3  292.13   17.29
  -5  14   3  279.77   15.81
  -5  14   3  275.74   16.03
  -5  14   3  291.11   13.75
  -5  14   4   18.57    4.88
  -5  14   4   32.00    6.41
  -5  14   4   22.09    6.19
  -5  14   4   31.37    7.00
  -5  14   5  274.33   16.98
  -5  14   5  263.32   17.18
  -5  14   5  272.50   14.72
  -5  14   5  292.71   18.08
  -5  14   6   -3.47    5.50
  -5  14   6    2.49    6.35
  -5  14   7  149.73   15.75
  -5  14   7  103.73   13.07
  -6  14  -6    4.68    6.64
  -6  14  -6    5.78    6.57
  -6  14  -5  145.20   12.99
  -6  14  -5  139.98   12.65
  -6  14  -4    0.39    4.45
  -6  14  -4    5.45    5.13
  -6  14  -4    1.61    4.15
  -6  14  -3   -1.62    3.94
  -6  14  -3   -2.00    4.09
  -6  14  -3   -2.25    4.13
  -6  14  -3   -4.78    3.42
  -6  14  -3    2.33    4.41
  -6  14  -2    0.65    3.62
  -6  14  -2   -4.09    2.94
  -6  14  -2   -4.61    3.39
  -6  14  -2   -3.40    3.62
  -6  14  -2   -4.19    3.43
  -6  14  -2   -1.75    3.47
  -6  14  -1    1.31    3.36
  -6  14  -1   -2.44    2.19
  -6  14  -1    2.26    3.31
  -6  14  -1    7.02    4.09
  -6  14  -1    5.06    3.74
  -6  14  -1    0.43    3.72
  -6  14   0   53.64    6.20
  -6  14   0   53.65    6.74
  -6  14   0   56.79    6.51
  -6  14   0   60.08    6.67
  -6  14   0   47.51    6.36
  -6  14   1  151.53   10.54
  -6  14   1  140.97   10.31
  -6  14   1  144.99   10.21
  -6  14   1  150.52   10.28
  -6  14   1  130.86    9.44
  -6  14   2   28.40    5.39
  -6  14   2   17.48    4.99
  -6  14   2    9.75    4.66
  -6  14   2   13.48    4.59
  -6  14   2   13.26    3.75
  -6  14   3    4.13    3.47
  -6  14   3    9.43    5.00
  -6  14   3   11.26    4.87
  -6  14   3    2.84    4.27
  -6  14   3    2.31    4.67
  -6  14   3    9.63    4.82
  -6  14   4    3.42    4.63
  -6  14   4    8.47    4.43
  -6  14   4   -6.35    4.05
  -6  14   4    1.92    4.91
  -6  14   5  165.78   13.75
  -6  14   5  163.24   13.99
  -6  14   5  166.94   13.05
  -6  14   6    0.66    6.08
  -6  14   6    3.25    6.63
  -6  14   7  264.86   19.85
  -6  14   7  243.23   18.80
  -7  14  -5  106.72   11.10
  -7  14  -5  104.10   11.45
  -7  14  -4   -6.80    3.76
  -7  14  -4   -3.30    4.56
  -7  14  -3   12.53    5.40
  -7  14  -3   12.61    5.56
  -7  14  -3   19.10    5.50
  -7  14  -2   36.52    5.87
  -7  14  -2   32.33    6.10
  -7  14  -2   30.70    5.66
  -7  14  -2   34.17    6.06
  -7  14  -2   31.06    6.19
  -7  14  -2   30.84    5.37
  -7  14  -1   -1.01    3.03
  -7  14  -1    0.30    3.43
  -7  14  -1    2.79    3.97
  -7  14  -1    1.54    3.52
  -7  14  -1    1.06    3.94
  -7  14   0   -1.23    3.31
  -7  14   0    3.42    3.53
  -7  14   0   10.18    4.18
  -7  14   0    7.26    3.82
  -7  14   0    4.64    3.88
  -7  14   1   61.35    6.65
  -7  14   1   62.92    7.03
  -7  14   1   73.51    7.72
  -7  14   1   71.09    7.49
  -7  14   1   60.97    7.13
  -7  14   2   10.33    5.26
  -7  14   2   14.42    4.69
  -7  14   2   11.87    4.85
  -7  14   2   10.63    4.83
  -7  14   2   19.63    4.23
  -7  14   3   95.47   10.17
  -7  14   3  109.83    9.67
  -7  14   3  113.39   10.41
  -7  14   3  121.77    8.41
  -7  14   3  125.62   10.17
  -7  14   4   -5.29    4.20
  -7  14   4    4.02    4.03
  -7  14   4    6.94    5.11
  -7  14   4   -2.19    4.71
  -7  14   5   80.17    9.71
  -7  14   5   75.71   10.06
  -7  14   5   96.30   10.63
  -7  14   6   -5.94    6.32
  -7  14   6    9.33    6.64
  -8  14  -5  119.66   11.78
  -8  14  -5   87.54   10.65
  -8  14  -4    6.73    5.51
  -8  14  -4   -0.41    4.53
  -8  14  -3  240.84   15.69
  -8  14  -3  227.79   14.24
  -8  14  -3  246.02   14.78
  -8  14  -2   89.73    8.36
  -8  14  -2   64.25    7.85
  -8  14  -2   89.33    8.72
  -8  14  -2   76.30    7.77
  -8  14  -1   55.84    6.62
  -8  14  -1   47.80    6.41
  -8  14  -1   58.68    6.86
  -8  14  -1   57.59    7.03
  -8  14   0    4.14    3.86
  -8  14   0    1.78    3.98
  -8  14   0    3.63    3.82
  -8  14   0    3.10    3.87
  -8  14   1    7.00    4.53
  -8  14   1   15.34    4.96
  -8  14   1   14.40    4.43
  -8  14   1   13.27    4.89
  -8  14   1   18.73    5.29
  -8  14   2    0.54    4.29
  -8  14   2   -1.13    3.77
  -8  14   2    5.49    4.27
  -8  14   2    1.11    4.63
  -8  14   3   22.21    6.74
  -8  14   3   30.42    6.22
  -8  14   3   31.06    6.55
  -8  14   3   34.36    5.36
  -8  14   3   43.54    6.76
  -8  14   4    3.72    5.08
  -8  14   4   -0.56    4.11
  -8  14   4   -7.70    4.48
  -8  14   4    6.95    4.52
  -8  14   5  166.83   13.53
  -8  14   5  167.25   14.14
  -8  14   5  158.81   14.11
  -8  14   6   -4.99    6.40
  -8  14   6    5.10    7.34
  -9  14  -4   -8.93    4.55
  -9  14  -4   -0.51    4.39
  -9  14  -3  139.83   10.68
  -9  14  -3  122.91   11.03
  -9  14  -3  117.25   10.57
  -9  14  -2    7.57    4.65
  -9  14  -2   14.99    5.32
  -9  14  -2    4.98    4.33
  -9  14  -1  365.32   19.11
  -9  14  -1  391.98   18.52
  -9  14  -1  375.32   18.18
  -9  14  -1  348.95   17.61
  -9  14   0   48.60    6.26
  -9  14   0   48.62    6.61
  -9  14   0   47.49    6.49
  -9  14   0   61.07    7.12
  -9  14   1  350.18   17.38
  -9  14   1  346.72   16.84
  -9  14   1  334.80   18.15
  -9  14   1  307.59   16.98
  -9  14   2    6.57    4.54
  -9  14   2    5.46    4.50
  -9  14   2    5.27    4.60
  -9  14   2   -0.64    4.82
  -9  14   3    8.94    6.15
  -9  14   3   15.06    5.40
  -9  14   3   11.73    5.29
  -9  14   4    2.86    5.11
  -9  14   4   10.21    5.58
  -9  14   4    5.53    4.65
  -9  14   5    9.06    6.82
  -9  14   5    7.40    5.92
 -10  14  -3    2.11    4.31
 -10  14  -3    2.50    5.04
 -10  14  -3    3.01    4.68
 -10  14  -2   -0.03    3.70
 -10  14  -2    0.88    4.31
 -10  14  -2    4.99    4.61
 -10  14  -1   63.91    7.28
 -10  14  -1   61.57    7.53
 -10  14  -1   59.01    7.20
 -10  14  -1   51.17    6.74
 -10  14   0   14.84    4.91
 -10  14   0   13.38    5.37
 -10  14   0   16.11    5.06
 -10  14   0   19.53    4.83
 -10  14   1  576.74   25.42
 -10  14   1  606.04   28.16
 -10  14   1  597.91   26.05
 -10  14   2   53.08    7.12
 -10  14   2   36.69    7.14
 -10  14   2   38.25    6.60
 -10  14   3  294.21   18.40
 -10  14   3  280.46   16.25
 -10  14   3  266.19   16.25
 -10  14   4   -0.58    5.04
 -10  14   4    2.93    4.98
 -10  14   5   59.07    9.78
 -11  14  -2    2.53    4.53
 -11  14  -2    1.55    4.09
 -11  14  -2    4.63    4.91
 -11  14  -1   28.81    6.08
 -11  14  -1   29.81    5.95
 -11  14  -1   33.83    5.93
 -11  14   0   14.97    5.28
 -11  14   0   14.87    4.81
 -11  14   0    8.96    4.80
 -11  14   1   -0.97    4.01
 -11  14   1    4.49    4.98
 -11  14   2    3.14    5.51
 -11  14   2    2.64    4.56
 -11  14   2   10.94    4.94
 -11  14   3  227.93   16.59
 -11  14   3  223.41   14.89
 -11  14   3  247.90   15.30
 -11  14   4   16.91    6.50
 -12  14   0   26.64    5.95
 -12  14   1  110.22    9.54
 -12  14   1  115.13   10.43
 -12  14   2    2.14    4.97
 -12  14   2    4.14    5.78
  12  13  -3   58.19   10.38
  12  13  -2   53.31   10.24
  12  13  -1   45.41    9.77
  12  13   0    0.56    6.24
  12  13   1    8.62    7.58
  11  13  -4   30.89    5.70
  11  13  -4   34.22    8.93
  11  13  -4   38.78    9.02
  11  13  -3   20.72    4.42
  11  13  -3   25.48    8.25
  11  13  -3   20.41    7.31
  11  13  -2  203.98   10.21
  11  13  -2  215.65   16.83
  11  13  -1  167.74   15.15
  11  13   0  199.33   16.77
  11  13   1   13.63    6.81
  11  13   2    9.49    6.80
  10  13  -5   26.22    6.33
  10  13  -5   25.22    7.52
  10  13  -5   39.79   10.93
  10  13  -5   30.23    6.30
  10  13  -5   30.47    9.40
  10  13  -4   81.55   10.55
  10  13  -4   76.39    8.14
  10  13  -4   84.46    7.78
  10  13  -4   75.50   11.23
  10  13  -3   19.93    6.95
  10  13  -3   27.05    8.16
  10  13  -3   31.36    4.72
  10  13  -3   25.92    5.02
  10  13  -2    1.60    5.16
  10  13  -2    1.96    2.55
  10  13  -2    0.69    3.03
  10  13  -1   49.42    5.03
  10  13  -1   50.62    8.92
  10  13   0   64.36    5.02
  10  13   0   53.98    9.60
  10  13   1   80.68    5.49
  10  13   1   84.57   11.04
  10  13   1   76.83    5.36
  10  13   2  149.98    7.73
  10  13   2  125.94    7.39
  10  13   2  141.59   14.25
  10  13   3   22.77    4.27
  10  13   3   17.46    7.52
  10  13   3   22.90    4.13
   9  13  -6   20.39    6.80
   9  13  -6   22.61   10.28
   9  13  -6   29.70    7.20
   9  13  -6   38.88    8.34
   9  13  -6   44.47   10.45
   9  13  -5    5.30    5.60
   9  13  -5    5.83    4.99
   9  13  -5    4.30    6.62
   9  13  -5    6.77    7.61
   9  13  -5   -2.36    4.36
   9  13  -4   86.16   12.29
   9  13  -4   63.88   10.37
   9  13  -4   61.25    9.18
   9  13  -4   60.13    7.46
   9  13  -4   66.84    7.48
   9  13  -3   13.87    4.52
   9  13  -3    9.79    5.52
   9  13  -3   16.88    6.83
   9  13  -3    6.21    3.86
   9  13  -2   17.96    4.33
   9  13  -2   17.60    3.88
   9  13  -2   14.54    5.88
   9  13  -2   23.80    7.27
   9  13  -1    1.89    2.98
   9  13  -1    9.11    2.85
   9  13  -1    2.24    4.99
   9  13   0   10.09    3.24
   9  13   0    0.04    5.01
   9  13   0    5.25    2.20
   9  13   1   58.32    5.50
   9  13   1   62.58    9.55
   9  13   1   72.51    5.95
   9  13   2    1.42    3.08
   9  13   2    4.18    5.43
   9  13   2    1.25    3.13
   9  13   3  138.32    9.30
   9  13   3  140.25    9.24
   9  13   3  148.11   13.85
   9  13   4   24.95    8.13
   9  13   4   19.60    5.15
   9  13   4   23.97    5.28
   8  13  -6   19.95    6.76
   8  13  -6   10.57    8.75
   8  13  -6   19.23    6.89
   8  13  -6   24.62    7.04
   8  13  -6   22.74    8.58
   8  13  -5   -1.92    5.31
   8  13  -5   -8.30    4.11
   8  13  -5   -2.39    6.74
   8  13  -5   -8.03    4.01
   8  13  -5    2.94    4.78
   8  13  -4   46.11    6.75
   8  13  -4   38.04    9.38
   8  13  -4   32.01    6.10
   8  13  -4   37.22    8.37
   8  13  -4   37.23    7.48
   8  13  -3   12.03    4.48
   8  13  -3    9.91    5.84
   8  13  -3   -0.30    4.78
   8  13  -3    6.93    3.92
   8  13  -3    9.46    6.48
   8  13  -2  168.88   13.47
   8  13  -2  150.68   12.58
   8  13  -2  152.01    9.92
   8  13  -2  155.97    9.41
   8  13  -1  109.99    7.97
   8  13  -1  122.67    7.57
   8  13  -1  110.21   11.06
   8  13   0  107.24   10.95
   8  13   0  108.41    7.65
   8  13   0  109.42    6.89
   8  13   1    3.01    3.31
   8  13   1    3.13    2.72
   8  13   1    7.58    5.29
   8  13   2   59.36    5.95
   8  13   2   44.96    8.10
   8  13   2   53.40    5.32
   8  13   2   62.42    6.30
   8  13   3    7.70    4.22
   8  13   3   15.93    6.36
   8  13   3   13.13    4.42
   8  13   3   14.10    4.02
   8  13   4   12.54    4.81
   8  13   4   30.82    6.03
   8  13   4   22.92    5.05
   8  13   4   14.79    6.36
   8  13   5   76.29    8.78
   8  13   5   69.27    7.66
   8  13   5   46.48    8.98
   7  13  -6  155.83   17.10
   7  13  -6  164.76   13.48
   7  13  -6  148.92   13.24
   7  13  -6  157.50   14.78
   7  13  -6  148.02   13.34
   7  13  -5   41.15    7.60
   7  13  -5   44.31    7.45
   7  13  -5   40.75   10.02
   7  13  -5   36.71    8.60
   7  13  -5   44.38    7.35
   7  13  -4   97.94    9.13
   7  13  -4   97.37   10.70
   7  13  -4   92.97    8.86
   7  13  -4   93.90   12.06
   7  13  -3    0.45    4.73
   7  13  -3   -3.74    3.31
   7  13  -3    0.88    4.91
   7  13  -3    0.62    3.49
   7  13  -2   18.90    4.61
   7  13  -2   20.56    6.24
   7  13  -2   32.26    6.73
   7  13  -2   26.95    4.87
   7  13  -2   23.50    4.86
   7  13  -1    3.62    2.98
   7  13  -1   -1.57    2.84
   7  13  -1    7.20    4.67
   7  13  -1   -1.24    2.96
   7  13   0  144.14   11.90
   7  13   0  120.47    8.22
   7  13   0  120.65    7.79
   7  13   1   19.96    3.85
   7  13   1   11.64    3.75
   7  13   1   10.43    5.17
   7  13   2   42.22    7.30
   7  13   2   39.95    5.49
   7  13   2   35.46    4.93
   7  13   2   40.12    5.53
   7  13   3  106.91   10.79
   7  13   3  129.76    9.10
   7  13   3  135.65    9.54
   7  13   3  125.43    9.34
   7  13   4   11.24    5.04
   7  13   4   10.84    4.89
   7  13   4   12.15    4.64
   7  13   4    9.71    5.49
   7  13   5   17.50    6.81
   7  13   5   12.82    5.47
   6  13  -7    4.27    6.50
   6  13  -7    9.02    6.67
   6  13  -7   10.51    8.38
   6  13  -7   -1.35    6.39
   6  13  -6   48.44    8.86
   6  13  -6   45.39    9.20
   6  13  -6   49.26   11.10
   6  13  -6   44.63    8.37
   6  13  -6   44.07    8.70
   6  13  -5  243.83   15.10
   6  13  -5  241.93   16.14
   6  13  -5  242.48   15.45
   6  13  -5  232.14   15.30
   6  13  -5  229.30   18.52
   6  13  -4  195.58   16.31
   6  13  -4  195.86   13.41
   6  13  -4  214.88   13.36
   6  13  -4  248.64   15.43
   6  13  -4  236.15   14.28
   6  13  -3   91.00    9.57
   6  13  -3   90.84    7.26
   6  13  -3  101.77    9.14
   6  13  -3   99.67   11.16
   6  13  -3   77.58    7.89
   6  13  -3  110.54    9.03
   6  13  -2  125.42    8.74
   6  13  -2  124.85    8.97
   6  13  -2  131.96    9.27
   6  13  -2  107.75   11.25
   6  13  -2   97.36    9.88
   6  13  -1    1.63    3.14
   6  13  -1   -5.01    3.06
   6  13  -1    3.51    3.05
   6  13  -1    1.57    2.85
   6  13   0    8.30    4.79
   6  13   0    2.05    3.04
   6  13   0   14.51    3.66
   6  13   0    8.41    3.53
   6  13   0    4.82    3.17
   6  13   0    6.80    4.57
   6  13   1   65.48    6.51
   6  13   1   71.63    6.67
   6  13   1   64.32    6.15
   6  13   1   63.57    7.99
   6  13   2  134.21   11.28
   6  13   2  125.41    8.84
   6  13   2  122.36    9.03
   6  13   2  159.94    9.65
   6  13   3   74.30    7.34
   6  13   3   62.39    6.96
   6  13   3   71.24    8.30
   6  13   3   78.38    7.78
   6  13   4   51.50    7.80
   6  13   4   59.07    7.22
   6  13   5  246.69   15.30
   6  13   5  247.95   16.02
   6  13   6  133.47   11.91
   5  13  -7   23.19    9.76
   5  13  -7   15.42    8.13
   5  13  -7   22.69    8.11
   5  13  -7   12.69    7.27
   5  13  -7   30.83    8.17
   5  13  -6    2.61    5.33
   5  13  -6    7.11    7.48
   5  13  -6   -4.69    5.23
   5  13  -6   -3.13    5.25
   5  13  -6   -0.59    5.75
   5  13  -5   -0.94    5.02
   5  13  -5    0.22    4.66
   5  13  -5    4.03    6.71
   5  13  -5    0.35    4.17
   5  13  -5    2.46    5.15
   5  13  -4   39.64    6.67
   5  13  -4   38.98    8.65
   5  13  -4   37.02    6.83
   5  13  -4   33.00    6.23
   5  13  -4   46.64    7.44
   5  13  -3   53.33    8.68
   5  13  -3   54.56    6.01
   5  13  -3   71.18    7.52
   5  13  -3   65.58    7.90
   5  13  -3   64.55    7.51
   5  13  -3   69.69    7.47
   5  13  -2  155.06    9.73
   5  13  -2  155.91    8.95
   5  13  -2  143.22    9.71
   5  13  -2  156.00   12.33
   5  13  -2  155.38   10.17
   5  13  -2  143.97   10.83
   5  13  -1  260.61   13.69
   5  13  -1  255.05   13.21
   5  13  -1  266.36   12.04
   5  13  -1  249.59   13.27
   5  13  -1  259.30   14.89
   5  13  -1  274.52   13.77
   5  13   0  140.67    9.21
   5  13   0  157.86    9.73
   5  13   0  163.48   11.23
   5  13   0  161.60    9.53
   5  13   0  143.76    8.00
   5  13   0  149.12    9.34
   5  13   1   -3.72    2.88
   5  13   1    0.27    3.00
   5  13   1    3.17    2.42
   5  13   1    1.46    3.02
   5  13   2   43.62    7.24
   5  13   2   32.60    5.10
   5  13   2   25.70    5.66
   5  13   2   30.47    5.23
   5  13   2   49.35    5.97
   5  13   3  271.31   14.26
   5  13   3  250.74   14.93
   5  13   3  245.16   13.96
   5  13   3  239.77   13.72
   5  13   3  252.26   13.70
   5  13   4  132.41   10.69
   5  13   4  124.51   10.46
   5  13   5    0.06    4.38
   5  13   5   -1.15    3.97
   5  13   6  112.80   11.17
   4  13  -7   53.49    9.42
   4  13  -7   48.44    9.97
   4  13  -7   53.52   11.57
   4  13  -7   40.28    8.90
   4  13  -6   -1.01    4.98
   4  13  -6    0.93    5.60
   4  13  -6    3.88    6.72
   4  13  -6   10.49    6.07
   4  13  -6   -5.94    4.71
   4  13  -5    9.50    6.64
   4  13  -5   17.55    6.15
   4  13  -5    7.78    2.87
   4  13  -5    7.62    5.53
   4  13  -5   16.93    5.77
   4  13  -5   19.00    6.14
   4  13  -4    6.88    4.56
   4  13  -4   12.44    5.23
   4  13  -4   13.37    2.46
   4  13  -4   17.75    6.65
   4  13  -4   14.96    5.00
   4  13  -4   11.33    5.13
   4  13  -4   10.59    2.22
   4  13  -4   13.04    4.55
   4  13  -3   29.57    5.70
   4  13  -3   32.09    5.55
   4  13  -3   29.57    7.08
   4  13  -3   24.46    4.83
   4  13  -3   40.88    6.20
   4  13  -3   29.81    5.59
   4  13  -2   21.38    5.60
   4  13  -2   24.42    4.96
   4  13  -2   18.46    4.58
   4  13  -2   17.04    4.78
   4  13  -2   12.83    4.21
   4  13  -2   21.99    4.86
   4  13  -2   14.28    3.67
   4  13  -1  371.44   18.56
   4  13  -1  401.90   17.97
   4  13  -1  415.94   18.39
   4  13  -1  365.87   17.36
   4  13  -1  382.79   16.59
   4  13   0  105.24    7.95
   4  13   0  127.20    8.45
   4  13   0  101.33    8.10
   4  13   0  122.65    8.49
   4  13   0  111.95    9.02
   4  13   0  105.91    7.04
   4  13   1  260.03   13.34
   4  13   1  261.64   15.10
   4  13   1  252.41   13.39
   4  13   1  257.15   13.35
   4  13   1  262.09   12.24
   4  13   1  274.81   13.46
   4  13   2  519.23   22.64
   4  13   2  510.05   22.66
   4  13   2  509.09   22.65
   4  13   2  564.77   21.64
   4  13   3    1.54    3.71
   4  13   3    2.36    3.44
   4  13   3   -0.54    3.44
   4  13   3   -1.24    2.85
   4  13   3   -1.37    3.34
   4  13   4   65.58    7.81
   4  13   4   70.85    7.54
   4  13   4   79.11    8.39
   4  13   5   20.69    6.03
   4  13   5   25.15    5.38
   4  13   5    4.64    5.33
   4  13   6    0.99    4.88
   4  13   7   -2.13    5.70
   3  13  -7    6.56    6.57
   3  13  -7    2.97    6.00
   3  13  -7    8.48    8.34
   3  13  -7    4.40    6.38
   3  13  -6  324.90   19.75
   3  13  -6  324.37   21.85
   3  13  -6  302.40   19.03
   3  13  -6  330.56   19.68
   3  13  -6  317.99   18.05
   3  13  -5    3.60    4.34
   3  13  -5   -2.48    3.17
   3  13  -5    2.13    4.57
   3  13  -5   -2.85    2.75
   3  13  -5    2.24    4.34
   3  13  -5    3.45    5.71
   3  13  -5   -5.24    3.98
   3  13  -4  255.02   15.28
   3  13  -4  277.36   15.85
   3  13  -4  269.31   12.31
   3  13  -4  267.01   15.67
   3  13  -4  290.13   12.25
   3  13  -4  265.78   17.57
   3  13  -4  260.60   14.56
   3  13  -3   19.87    4.90
   3  13  -3   10.35    3.93
   3  13  -3   10.68    5.24
   3  13  -3   10.29    4.16
   3  13  -3   18.09    3.04
   3  13  -3   11.49    2.72
   3  13  -3   10.24    4.36
   3  13  -3   22.63    4.99
   3  13  -3    9.94    4.36
   3  13  -2    0.16    2.96
   3  13  -2    3.80    1.96
   3  13  -2    1.66    3.44
   3  13  -2    0.55    1.69
   3  13  -2    0.47    3.04
   3  13  -2    3.35    2.79
   3  13  -2    2.49    3.83
   3  13  -2    4.00    3.28
   3  13  -2    1.03    3.22
   3  13  -2   -0.12    2.54
   3  13  -1  264.92   13.52
   3  13  -1  243.65   12.37
   3  13  -1  232.04   13.04
   3  13  -1  258.22   13.71
   3  13  -1  254.37    9.70
   3  13  -1  272.02    9.89
   3  13  -1  282.55   13.35
   3  13  -1  267.72   13.72
   3  13  -1  258.82   15.00
   3  13   0    0.47    3.00
   3  13   0    1.75    2.84
   3  13   0   -0.04    2.48
   3  13   0   -3.04    2.51
   3  13   0    1.40    2.34
   3  13   0    0.33    2.73
   3  13   1   14.28    3.81
   3  13   1   13.17    4.05
   3  13   1   10.74    3.50
   3  13   2  151.02   10.07
   3  13   2  160.81    9.52
   3  13   2  149.35   10.15
   3  13   2  175.29   10.78
   3  13   3  271.25   13.71
   3  13   3  263.70   14.54
   3  13   3  256.99   14.48
   3  13   4  153.39   10.55
   3  13   4  173.69   11.87
   3  13   4  171.32   11.56
   3  13   5  144.37    9.99
   3  13   5  132.74   11.73
   3  13   5  138.16   11.44
   3  13   6  134.97   12.02
   3  13   6  120.57   12.01
   3  13   7    8.61    6.34
   2  13  -7    6.33    6.49
   2  13  -7   -2.86    7.39
   2  13  -7   -1.69    5.58
   2  13  -7   13.47    7.30
   2  13  -6   15.72    6.74
   2  13  -6   -0.19    6.92
   2  13  -6   28.25    6.47
   2  13  -6   17.51    6.80
   2  13  -5   23.37    6.74
   2  13  -5   16.90    4.22
   2  13  -5   12.18    5.83
   2  13  -5   17.91    6.12
   2  13  -5   21.66    5.46
   2  13  -5   24.17    7.79
   2  13  -4  127.34   11.93
   2  13  -4  120.42    9.67
   2  13  -4  142.79   10.97
   2  13  -4  134.31    8.05
   2  13  -4  119.46    9.02
   2  13  -4  153.63   11.12
   2  13  -4  159.62   11.26
   2  13  -4  132.57   10.69
   2  13  -3   13.71    4.09
   2  13  -3    2.76    4.39
   2  13  -3   15.69    4.64
   2  13  -3   11.39    3.29
   2  13  -3   19.77    4.91
   2  13  -3   14.94    3.12
   2  13  -3    7.20    3.97
   2  13  -3   10.71    4.30
   2  13  -2  255.34   13.70
   2  13  -2  244.01   13.34
   2  13  -2  238.65   11.00
   2  13  -2  276.90   13.83
   2  13  -2  260.95   12.66
   2  13  -2  246.20   14.67
   2  13  -2  231.93   13.24
   2  13  -2  248.99   10.91
   2  13  -1  624.21   27.54
   2  13  -1  609.10   25.98
   2  13  -1  649.58   26.03
   2  13  -1  615.01   25.51
   2  13  -1  598.14   25.41
   2  13  -1  642.69   22.82
   2  13  -1  640.22   25.54
   2  13   0   30.92    4.77
   2  13   0   28.59    3.13
   2  13   0   23.88    4.55
   2  13   0   26.27    4.30
   2  13   0   22.07    4.36
   2  13   1  347.68   15.76
   2  13   1  361.53   16.62
   2  13   1  330.02   16.26
   2  13   1  333.98   15.78
   2  13   1  340.68   16.41
   2  13   1  358.58   13.33
   2  13   2   52.85    6.34
   2  13   2   48.90    6.09
   2  13   2   64.30    6.17
   2  13   2   58.71    5.92
   2  13   2   60.41    4.09
   2  13   3    5.70    2.03
   2  13   3   -0.51    3.58
   2  13   3    4.90    3.22
   2  13   3    7.16    4.07
   2  13   4    1.09    3.92
   2  13   4    4.95    3.32
   2  13   4    0.50    1.73
   2  13   4    3.54    3.45
   2  13   4    0.99    3.70
   2  13   5  290.19   14.82
   2  13   5  293.88   16.99
   2  13   5  312.95   17.76
   2  13   6   34.19    7.79
   2  13   6   15.55    6.25
   2  13   7   10.03    7.60
   2  13   7   40.59    8.74
   1  13  -7   75.52   11.22
   1  13  -7   76.25   13.09
   1  13  -7   51.00    9.63
   1  13  -7   87.43    9.73
   1  13  -6  125.31   10.12
   1  13  -6  124.81   12.62
   1  13  -6   95.18   12.98
   1  13  -6   88.91   11.10
   1  13  -5   54.72    6.54
   1  13  -5   39.45    8.74
   1  13  -5   32.23    6.62
   1  13  -5   41.28    7.58
   1  13  -5   40.33    7.62
   1  13  -5   48.98    7.99
   1  13  -4  146.28   11.04
   1  13  -4  113.44   10.06
   1  13  -4  138.84   10.92
   1  13  -4  120.16    8.55
   1  13  -4  121.00    9.57
   1  13  -4   88.81    9.50
   1  13  -4  126.78   11.68
   1  13  -4  118.33    8.10
   1  13  -3   64.37    7.58
   1  13  -3   53.81    5.80
   1  13  -3   55.79    5.25
   1  13  -3   61.69    7.23
   1  13  -3   59.87    6.99
   1  13  -3   52.08    6.87
   1  13  -3   61.56    6.83
   1  13  -3   49.63    6.20
   1  13  -2  124.23    9.37
   1  13  -2  129.45    8.72
   1  13  -2  134.51    9.88
   1  13  -2  131.00    7.99
   1  13  -2  146.52    9.74
   1  13  -2  144.09    8.06
   1  13  -2  132.58    9.53
   1  13  -2  138.32    9.39
   1  13  -1   47.28    5.68
   1  13  -1   43.71    4.25
   1  13  -1   24.64    4.84
   1  13  -1   40.78    4.98
   1  13  -1   45.91    5.53
   1  13  -1   26.94    4.98
   1  13   0  398.13   18.07
   1  13   0  368.68   15.64
   1  13   0  392.62   17.51
   1  13   0  400.68   17.82
   1  13   0  429.70   19.72
   1  13   0  422.05   18.58
   1  13   0  403.89   18.19
   1  13   1  809.20   32.03
   1  13   1  825.67   31.66
   1  13   1  808.69   28.77
   1  13   1  821.30   31.34
   1  13   1  761.91   31.34
   1  13   2  993.00   37.67
   1  13   2  980.35   38.03
   1  13   2  999.28   34.83
   1  13   3  165.80    8.48
   1  13   3  168.78   11.20
   1  13   3  164.31   10.91
   1  13   3  169.35   10.71
   1  13   4  190.52   12.59
   1  13   4  194.32   13.13
   1  13   4  197.76    9.71
   1  13   5    1.82    4.71
   1  13   5    7.96    5.11
   1  13   5    4.25    3.10
   1  13   5    4.30    2.96
   1  13   6   65.54    9.18
   1  13   6   74.03    9.93
   1  13   7   -2.64    5.42
   1  13   7    0.22    6.40
   0  13  -7   -5.82    5.83
   0  13  -7    7.43    8.05
   0  13  -7    2.85    6.52
   0  13  -6   67.12    9.89
   0  13  -6   64.17    9.91
   0  13  -6   75.82    7.74
   0  13  -6   66.86   11.47
   0  13  -5  135.28    9.16
   0  13  -5  127.51   11.54
   0  13  -5  135.23   10.87
   0  13  -5  125.04   11.67
   0  13  -5  129.61   12.94
   0  13  -4  242.96   14.48
   0  13  -4  257.53   14.42
   0  13  -4  230.42   14.24
   0  13  -4  215.16   14.31
   0  13  -4  271.75   16.41
   0  13  -4  234.25   12.26
   0  13  -4  230.45   14.51
   0  13  -4  234.96   11.90
   0  13  -3   15.90    4.61
   0  13  -3    8.67    4.07
   0  13  -3   11.22    4.55
   0  13  -3    6.37    3.66
   0  13  -3    7.37    2.98
   0  13  -3   19.03    4.79
   0  13  -3    1.19    3.54
   0  13  -2  204.66   12.30
   0  13  -2  222.54   12.10
   0  13  -2  229.71   10.63
   0  13  -2  207.96   12.69
   0  13  -2  232.52   13.01
   0  13  -2  228.54   12.50
   0  13  -2  241.62   12.86
   0  13  -1   13.25    3.83
   0  13  -1   14.60    3.95
   0  13  -1   12.65    3.05
   0  13   1    6.30    3.27
   0  13   1   10.27    3.87
   0  13   1   19.18    3.93
   0  13   1   10.48    3.71
   0  13   2  218.24   10.42
   0  13   2  227.42   11.97
   0  13   2  223.86   13.16
   0  13   2  218.02   12.12
   0  13   2  203.89   12.24
   0  13   3    5.67    3.93
   0  13   3   14.66    4.22
   0  13   3    7.39    3.84
   0  13   3    8.07    4.15
   0  13   3    5.75    2.93
   0  13   4  237.08   13.85
   0  13   4  224.92   14.49
   0  13   4  246.39   14.58
   0  13   4  270.87   15.02
   0  13   4  257.57   12.12
   0  13   5  136.92   11.61
   0  13   5  128.18    7.86
   0  13   5  127.98    8.45
   0  13   5  115.62   11.22
   0  13   6   69.89    6.56
   0  13   6   76.75   10.28
   0  13   6   69.42    9.62
   0  13   7   -9.76    5.43
   0  13   7   11.51    6.66
  -1  13  -7    2.17    6.46
  -1  13  -7   -4.90    7.38
  -1  13  -7    5.89    6.96
  -1  13  -6   44.77    8.69
  -1  13  -6   65.29   11.22
  -1  13  -6   63.14    6.82
  -1  13  -6   57.12    9.40
  -1  13  -5    1.36    4.52
  -1  13  -5    0.19    4.76
  -1  13  -5    1.31    3.16
  -1  13  -5    3.60    5.69
  -1  13  -5   12.58    5.66
  -1  13  -4  182.60   12.82
  -1  13  -4  201.43   13.24
  -1  13  -4  177.98   12.79
  -1  13  -4  198.90   14.12
  -1  13  -4  218.38   13.02
  -1  13  -4  194.46    9.86
  -1  13  -4  197.40   13.26
  -1  13  -3  157.60   11.09
  -1  13  -3  167.57   10.72
  -1  13  -3  178.35   11.30
  -1  13  -3  185.77   11.83
  -1  13  -3  174.21   11.45
  -1  13  -3  168.80   11.67
  -1  13  -2  983.61   39.02
  -1  13  -2  977.22   38.11
  -1  13  -2  987.39   37.58
  -1  13  -2  973.47   37.34
  -1  13  -2  978.19   37.71
  -1  13  -2  953.16   37.28
  -1  13  -1  805.21   31.89
  -1  13  -1  830.76   31.95
  -1  13  -1  837.75   32.67
  -1  13  -1  804.37   32.34
  -1  13  -1  833.47   32.09
  -1  13  -1  787.79   31.57
  -1  13   0  408.89   18.38
  -1  13   0  405.92   18.23
  -1  13   0  422.09   18.58
  -1  13   0  397.84   18.55
  -1  13   0  410.75   18.05
  -1  13   0  413.74   16.62
  -1  13   1   39.67    5.61
  -1  13   1   33.10    5.17
  -1  13   1   42.45    5.40
  -1  13   1   38.90    4.93
  -1  13   1   48.55    5.74
  -1  13   2  139.56    9.44
  -1  13   2  139.24    9.65
  -1  13   2  139.38    8.03
  -1  13   2  161.54   10.17
  -1  13   2  153.03   10.52
  -1  13   3   48.04    6.76
  -1  13   3   51.09    6.12
  -1  13   3   68.00    7.30
  -1  13   3   56.96    7.01
  -1  13   3   55.02    6.76
  -1  13   3   62.06    5.41
  -1  13   4  126.31   10.20
  -1  13   4   92.43    9.33
  -1  13   4  114.85    9.43
  -1  13   4  128.35   10.67
  -1  13   4  123.14    7.96
  -1  13   5   31.84    7.44
  -1  13   5   39.72    7.40
  -1  13   5   35.35    5.23
  -1  13   6  118.71   11.91
  -1  13   6  118.94    8.86
  -1  13   6   91.06   11.40
  -1  13   7   85.63   11.94
  -1  13   7   69.70   10.79
  -1  13   7   79.10    7.84
  -2  13  -7   42.46    9.63
  -2  13  -7   53.04   10.16
  -2  13  -7   26.53   10.43
  -2  13  -6   19.30    6.83
  -2  13  -6   21.55    8.81
  -2  13  -6   15.58    6.91
  -2  13  -5  306.22   17.54
  -2  13  -5  285.12   13.17
  -2  13  -5  313.93   18.18
  -2  13  -5  305.17   19.61
  -2  13  -5  307.79   17.87
  -2  13  -4   -3.77    3.60
  -2  13  -4   -0.23    4.20
  -2  13  -4   -2.79    4.68
  -2  13  -4   -0.82    3.57
  -2  13  -4   -3.57    2.07
  -2  13  -4   -1.04    3.67
  -2  13  -3    4.67    3.91
  -2  13  -3    1.86    3.73
  -2  13  -3   -1.92    3.46
  -2  13  -3    4.78    3.94
  -2  13  -3    1.85    3.52
  -2  13  -2   51.79    6.13
  -2  13  -2   57.07    6.77
  -2  13  -2   58.43    6.55
  -2  13  -2   63.00    6.28
  -2  13  -2   63.43    6.79
  -2  13  -2   60.22    6.87
  -2  13  -2   67.94    6.64
  -2  13  -1  350.15   15.75
  -2  13  -1  364.12   16.76
  -2  13  -1  320.00   16.09
  -2  13  -1  368.99   16.81
  -2  13  -1  323.11   16.43
  -2  13  -1  352.24   16.18
  -2  13  -1  361.08   18.03
  -2  13   0   21.42    4.40
  -2  13   0   30.37    4.42
  -2  13   0   28.81    4.69
  -2  13   0   19.69    4.22
  -2  13   0   34.37    5.01
  -2  13   0   31.43    4.81
  -2  13   1  643.79   25.72
  -2  13   1  609.11   23.60
  -2  13   1  619.55   25.74
  -2  13   1  660.52   26.12
  -2  13   1  635.59   26.31
  -2  13   1  615.09   25.37
  -2  13   2  233.48   13.16
  -2  13   2  250.46   11.69
  -2  13   2  249.67   13.55
  -2  13   2  261.63   13.24
  -2  13   3   12.02    4.36
  -2  13   3   10.12    3.94
  -2  13   3   13.07    4.56
  -2  13   3    6.08    4.11
  -2  13   3    9.54    3.38
  -2  13   3   12.33    4.27
  -2  13   4  120.91    8.16
  -2  13   4  131.17    9.97
  -2  13   4  122.21   10.38
  -2  13   4  128.68   10.81
  -2  13   4  118.32   10.54
  -2  13   5   19.97    6.62
  -2  13   5   19.27    4.50
  -2  13   5    8.95    5.69
  -2  13   5   30.67    6.49
  -2  13   6   13.77    4.63
  -2  13   6   16.33    7.42
  -2  13   6   10.89    6.31
  -2  13   7   -2.15    6.23
  -2  13   7   -0.08    6.20
  -3  13  -7    1.82    6.65
  -3  13  -7   11.77    7.16
  -3  13  -6   93.97   10.95
  -3  13  -6  135.44   12.75
  -3  13  -6  127.07   12.41
  -3  13  -5  146.38   12.49
  -3  13  -5  161.37   12.34
  -3  13  -5  149.59   12.49
  -3  13  -4  196.08   12.46
  -3  13  -4  173.30   12.33
  -3  13  -4  198.76   13.14
  -3  13  -4  158.35   12.18
  -3  13  -4  182.54   13.33
  -3  13  -3  282.15   14.84
  -3  13  -3  245.34   13.86
  -3  13  -3  246.46   14.33
  -3  13  -3  249.87   14.44
  -3  13  -3  238.41   14.15
  -3  13  -3  258.71   14.75
  -3  13  -3  261.19   15.55
  -3  13  -2  154.17   10.35
  -3  13  -2  171.20   11.29
  -3  13  -2  164.31   10.80
  -3  13  -2  174.75   10.93
  -3  13  -2  141.90    9.61
  -3  13  -2  165.07   10.42
  -3  13  -2  155.72    9.94
  -3  13  -1   14.14    4.08
  -3  13  -1   15.89    3.37
  -3  13   0    3.66    3.35
  -3  13   0   -1.14    2.57
  -3  13   0    1.62    2.70
  -3  13   0   -1.62    2.67
  -3  13   0    0.62    2.66
  -3  13   0    2.18    2.66
  -3  13   1  262.84   11.79
  -3  13   1  276.69   13.68
  -3  13   1  268.28   13.93
  -3  13   1  250.47   14.35
  -3  13   1  235.14   12.80
  -3  13   1  256.01   13.54
  -3  13   1  273.82   13.86
  -3  13   2    2.08    2.96
  -3  13   2    0.10    3.04
  -3  13   2    2.63    3.54
  -3  13   2    5.25    2.71
  -3  13   2    2.99    2.50
  -3  13   2    2.23    3.36
  -3  13   3   15.60    4.68
  -3  13   3   13.47    4.84
  -3  13   3   10.91    4.44
  -3  13   3   15.03    3.59
  -3  13   3   14.78    2.98
  -3  13   3   12.78    4.45
  -3  13   4  276.59   13.47
  -3  13   4  262.04   15.31
  -3  13   4  257.05   16.01
  -3  13   4  269.42   15.38
  -3  13   4  288.60   11.99
  -3  13   4  249.20   15.35
  -3  13   5    1.24    3.37
  -3  13   5    6.09    5.03
  -3  13   5    0.38    4.70
  -3  13   5    5.25    4.61
  -3  13   6  297.81   19.40
  -3  13   6  307.80   19.07
  -3  13   7    5.05    7.04
  -3  13   7    2.02    6.34
  -4  13  -7   28.84    8.73
  -4  13  -7   11.69    7.40
  -4  13  -6   11.98    6.40
  -4  13  -6    8.17    6.29
  -4  13  -6   -2.58    4.87
  -4  13  -5   35.30    7.52
  -4  13  -5   16.69    5.71
  -4  13  -5   16.32    6.32
  -4  13  -4   57.13    8.21
  -4  13  -4   74.18    8.39
  -4  13  -4   73.16    7.95
  -4  13  -3    5.24    3.78
  -4  13  -3    6.38    4.19
  -4  13  -3   -5.21    4.19
  -4  13  -3   -1.75    3.46
  -4  13  -3   -1.60    3.20
  -4  13  -3    0.08    3.95
  -4  13  -2  580.31   24.16
  -4  13  -2  554.51   23.79
  -4  13  -2  560.27   24.21
  -4  13  -2  561.29   26.43
  -4  13  -2  585.82   24.02
  -4  13  -2  534.38   23.70
  -4  13  -2  546.78   24.30
  -4  13  -1  251.88   13.41
  -4  13  -1  275.21   14.19
  -4  13  -1  259.22   13.80
  -4  13  -1  265.38   12.07
  -4  13  -1  281.03   14.88
  -4  13  -1  268.57   13.46
  -4  13  -1  252.29   13.86
  -4  13   0  121.55    8.49
  -4  13   0  101.23    8.21
  -4  13   0   92.66    7.32
  -4  13   0  109.94    8.14
  -4  13   0   99.30    7.93
  -4  13   0  109.80    8.12
  -4  13   1  369.20   17.71
  -4  13   1  424.03   18.62
  -4  13   1  423.42   18.08
  -4  13   1  378.67   18.08
  -4  13   1  411.63   20.06
  -4  13   1  392.26   18.14
  -4  13   1  393.91   18.48
  -4  13   2   23.29    4.09
  -4  13   2   11.69    4.19
  -4  13   2   19.60    4.51
  -4  13   2   15.47    4.34
  -4  13   2   10.38    4.28
  -4  13   2   24.22    3.82
  -4  13   3   29.66    5.85
  -4  13   3   32.64    4.66
  -4  13   3   27.59    5.87
  -4  13   3   36.50    4.56
  -4  13   3   29.35    5.65
  -4  13   3   33.13    5.80
  -4  13   3   25.31    5.59
  -4  13   4    9.22    4.03
  -4  13   4   10.59    5.13
  -4  13   4   10.24    4.81
  -4  13   4    5.34    4.45
  -4  13   4    7.26    5.16
  -4  13   5    3.23    4.97
  -4  13   5    6.23    4.32
  -4  13   5   10.84    5.77
  -4  13   5   -2.95    5.22
  -4  13   6   -1.01    5.49
  -4  13   6   -1.10    6.04
  -4  13   7   65.95   11.15
  -4  13   7   51.18   10.62
  -5  13  -6  162.21   14.30
  -5  13  -6  163.30   14.35
  -5  13  -6  137.32   13.25
  -5  13  -5    2.12    5.59
  -5  13  -5    7.66    5.70
  -5  13  -5   -0.27    4.57
  -5  13  -4  163.58   11.83
  -5  13  -4  149.93   11.19
  -5  13  -4  131.13   11.53
  -5  13  -3  245.65   14.05
  -5  13  -3  263.86   14.97
  -5  13  -3  258.62   15.83
  -5  13  -3  284.40   14.88
  -5  13  -3  250.23   14.38
  -5  13  -2   44.74    5.74
  -5  13  -2   41.96    5.80
  -5  13  -2   32.61    5.44
  -5  13  -2   40.69    5.55
  -5  13  -2   36.37    5.80
  -5  13  -2   40.60    6.04
  -5  13  -1    0.76    2.26
  -5  13  -1    0.82    3.24
  -5  13  -1    1.68    3.18
  -5  13  -1    1.09    2.92
  -5  13  -1   -0.12    2.73
  -5  13  -1    1.91    3.42
  -5  13   0  146.37    9.52
  -5  13   0  146.86    9.22
  -5  13   0  156.04    9.71
  -5  13   0  141.91    9.44
  -5  13   0  142.05    9.60
  -5  13   1  252.57   13.35
  -5  13   1  269.62   14.75
  -5  13   1  255.70   13.91
  -5  13   1  268.99   14.06
  -5  13   1  273.78   14.04
  -5  13   1  287.66   14.07
  -5  13   2  136.83    9.52
  -5  13   2  168.95   10.81
  -5  13   2  150.44   10.30
  -5  13   2  160.39   10.92
  -5  13   2  148.97    8.52
  -5  13   3   71.03    6.15
  -5  13   3   63.35    7.56
  -5  13   3   53.71    7.08
  -5  13   3   60.82    6.99
  -5  13   3   50.10    6.95
  -5  13   3   71.02    8.40
  -5  13   4   40.32    5.65
  -5  13   4   48.35    7.32
  -5  13   4   37.82    6.98
  -5  13   4   35.22    6.96
  -5  13   5    0.51    4.89
  -5  13   5   -0.70    4.33
  -5  13   5    1.73    3.86
  -5  13   5    0.87    5.18
  -5  13   6    6.90    6.36
  -5  13   6   11.89    7.07
  -5  13   7   14.27    8.23
  -5  13   7   33.57    9.23
  -6  13  -6  161.91   14.26
  -6  13  -6  125.74   12.53
  -6  13  -5  274.12   16.76
  -6  13  -5  242.43   16.22
  -6  13  -5  265.75   16.95
  -6  13  -4   55.60    7.96
  -6  13  -4   52.34    7.70
  -6  13  -4   74.44    8.19
  -6  13  -3   90.48    8.64
  -6  13  -3   80.81    8.07
  -6  13  -3   82.21    5.38
  -6  13  -3   73.24    8.13
  -6  13  -3  103.13    8.98
  -6  13  -3   90.05    9.03
  -6  13  -2  136.69    9.74
  -6  13  -2  146.94    9.84
  -6  13  -2  146.58   10.37
  -6  13  -2  147.65   10.37
  -6  13  -2  150.92   10.61
  -6  13  -1   69.07    6.73
  -6  13  -1   65.54    4.80
  -6  13  -1   67.73    6.64
  -6  13  -1   82.57    7.27
  -6  13  -1   58.03    6.61
  -6  13  -1   62.23    6.75
  -6  13   0   10.14    3.55
  -6  13   0    6.86    3.64
  -6  13   0    6.21    3.44
  -6  13   0   12.28    4.18
  -6  13   0    6.36    3.61
  -6  13   1    5.56    3.70
  -6  13   1   -0.03    3.19
  -6  13   1    0.95    3.27
  -6  13   1    5.48    3.68
  -6  13   1   -0.45    2.79
  -6  13   2  114.76    9.70
  -6  13   2  109.13    8.67
  -6  13   2  117.83    7.30
  -6  13   2  114.71    9.18
  -6  13   2  120.69    9.20
  -6  13   3   94.57    9.16
  -6  13   3   84.59    8.67
  -6  13   3   99.94    7.43
  -6  13   3   91.92    9.10
  -6  13   3  101.73    9.99
  -6  13   3  104.30    9.02
  -6  13   4  211.47   13.96
  -6  13   4  211.91   14.20
  -6  13   4  213.47   13.86
  -6  13   4  223.56   12.34
  -6  13   5  225.08   15.05
  -6  13   5  240.68   16.36
  -6  13   5  218.58   12.96
  -6  13   5  225.20   15.35
  -6  13   6   40.26    8.61
  -6  13   6   39.02    9.23
  -6  13   7   21.16    8.85
  -6  13   7    9.15    7.81
  -7  13  -5   19.42    6.94
  -7  13  -5   22.68    6.64
  -7  13  -4    5.06    5.08
  -7  13  -4    8.80    5.44
  -7  13  -4    8.80    4.83
  -7  13  -3  139.66   10.73
  -7  13  -3  141.15   10.62
  -7  13  -3  147.91   11.35
  -7  13  -3  123.65    9.92
  -7  13  -3  143.53   10.73
  -7  13  -2   35.76    5.63
  -7  13  -2   41.24    6.43
  -7  13  -2   39.67    6.22
  -7  13  -2   39.70    5.82
  -7  13  -2   41.50    6.14
  -7  13  -1   19.31    4.74
  -7  13  -1   17.31    2.98
  -7  13  -1   17.74    4.27
  -7  13  -1   21.05    4.54
  -7  13  -1   15.50    4.10
  -7  13  -1   16.35    4.52
  -7  13   0  144.06    9.56
  -7  13   0  126.92    9.15
  -7  13   0  130.10    9.00
  -7  13   0  114.91    8.59
  -7  13   0  115.59    8.43
  -7  13   1    3.99    3.91
  -7  13   1   -1.64    3.43
  -7  13   1    5.87    3.51
  -7  13   1    2.38    3.69
  -7  13   1    2.14    3.53
  -7  13   2   32.02    6.14
  -7  13   2   27.28    5.48
  -7  13   2   16.42    4.78
  -7  13   2   19.60    4.71
  -7  13   3    2.34    3.89
  -7  13   3    2.09    4.08
  -7  13   3   -2.16    3.78
  -7  13   3   -0.80    3.72
  -7  13   3   -2.96    3.07
  -7  13   3   -1.03    4.32
  -7  13   4  113.18    8.66
  -7  13   4  104.89   10.52
  -7  13   4  101.07    9.85
  -7  13   4   93.18    9.88
  -7  13   5   50.30    8.03
  -7  13   5   60.70    9.15
  -7  13   5   47.11    8.16
  -7  13   5   31.34    6.37
  -7  13   6  178.06   15.20
  -7  13   6  154.54   14.82
  -8  13  -5   60.53    8.94
  -8  13  -5   65.67    9.04
  -8  13  -4   23.53    6.78
  -8  13  -4   27.29    6.02
  -8  13  -4   27.46    6.46
  -8  13  -3    7.84    4.26
  -8  13  -3   14.28    5.38
  -8  13  -3    7.01    4.77
  -8  13  -2   67.19    7.34
  -8  13  -2   52.07    6.53
  -8  13  -2   56.05    6.50
  -8  13  -2   57.06    6.91
  -8  13  -2   59.62    7.22
  -8  13  -1    3.24    3.49
  -8  13  -1    2.82    3.41
  -8  13  -1    5.86    4.27
  -8  13  -1    1.02    3.55
  -8  13   0  106.08    8.50
  -8  13   0   98.02    8.10
  -8  13   0  112.32    8.46
  -8  13   0   89.26    7.68
  -8  13   0  102.94    8.35
  -8  13   1  124.06    9.76
  -8  13   1  125.33    8.86
  -8  13   1  127.51    9.55
  -8  13   1  135.51    9.64
  -8  13   1  135.89    9.88
  -8  13   2  169.72   11.39
  -8  13   2  165.86   11.97
  -8  13   2  172.52   11.07
  -8  13   2  195.97   11.82
  -8  13   2  168.70   11.64
  -8  13   3   15.15    4.03
  -8  13   3    7.05    4.54
  -8  13   3    6.70    4.75
  -8  13   3   17.10    5.36
  -8  13   3    3.35    5.46
  -8  13   3   16.78    5.01
  -8  13   4   39.49    6.12
  -8  13   4   37.98    7.04
  -8  13   4   42.91    7.58
  -8  13   4   32.32    7.24
  -8  13   5    1.41    5.11
  -8  13   5    5.08    5.56
  -8  13   5    2.80    5.80
  -8  13   6   17.77    7.19
  -8  13   6   13.10    7.32
  -8  13   6   14.44    7.56
  -9  13  -4   23.96    6.04
  -9  13  -4   23.84    6.30
  -9  13  -3  158.21   11.62
  -9  13  -3  167.20   11.61
  -9  13  -3  153.48   12.00
  -9  13  -2    0.63    3.82
  -9  13  -2   -1.53    3.26
  -9  13  -2   -0.69    4.11
  -9  13  -2   -1.95    3.55
  -9  13  -1   59.65    6.65
  -9  13  -1   55.77    6.92
  -9  13  -1   64.82    6.75
  -9  13  -1   67.34    6.83
  -9  13   0    3.25    4.00
  -9  13   0    9.76    4.14
  -9  13   0   -1.71    3.37
  -9  13   0    9.24    3.94
  -9  13   1   26.93    5.41
  -9  13   1    9.14    3.97
  -9  13   1    4.03    4.40
  -9  13   1    2.29    3.89
  -9  13   2   18.43    5.19
  -9  13   2   17.36    5.87
  -9  13   2   21.27    5.63
  -9  13   2   21.25    5.60
  -9  13   3   15.40    5.37
  -9  13   3    1.23    5.83
  -9  13   3   13.46    5.14
  -9  13   4   77.29    9.38
  -9  13   4   73.91    7.54
  -9  13   4   60.73    8.39
  -9  13   5    2.62    5.74
  -9  13   5   11.86    6.48
  -9  13   6   40.50    9.24
 -10  13  -3   25.04    5.85
 -10  13  -3   21.89    5.97
 -10  13  -3   24.48    6.17
 -10  13  -2  143.11   10.33
 -10  13  -2  159.31   10.86
 -10  13  -2  139.20   10.66
 -10  13  -2  150.46   10.91
 -10  13  -1   82.59    7.81
 -10  13  -1   87.62    8.01
 -10  13  -1  104.68    8.80
 -10  13  -1   91.36    7.91
 -10  13   0   78.62    7.63
 -10  13   0   58.44    6.70
 -10  13   0   65.31    6.80
 -10  13   0   60.74    7.19
 -10  13   1   60.51    7.30
 -10  13   1   61.36    6.83
 -10  13   1   55.76    7.13
 -10  13   2   -0.16    4.23
 -10  13   2   -3.00    5.16
 -10  13   2   -0.45    4.24
 -10  13   2    1.36    4.19
 -10  13   3   36.18    6.57
 -10  13   3   29.86    6.37
 -10  13   3   15.39    7.15
 -10  13   4   81.98    9.44
 -10  13   4   82.88    9.60
 -10  13   5   28.24    7.82
 -10  13   5   37.35    8.42
 -11  13  -2    0.99    4.63
 -11  13  -2    8.26    4.78
 -11  13  -2    1.99    3.90
 -11  13  -1   11.43    4.88
 -11  13  -1    8.47    4.40
 -11  13  -1    3.84    4.26
 -11  13  -1   -0.63    3.94
 -11  13   0  179.59   11.48
 -11  13   0  167.28   11.17
 -11  13   0  175.59   10.95
 -11  13   0  173.60   11.30
 -11  13   1  179.16   11.88
 -11  13   1  175.46   12.00
 -11  13   1  180.85   11.54
 -11  13   1  179.88   11.24
 -11  13   2  216.93   13.60
 -11  13   2  224.57   15.21
 -11  13   2  252.85   14.10
 -11  13   3    9.35    7.16
 -11  13   3   19.58    6.11
 -11  13   3   25.10    6.21
 -11  13   4   36.87    7.70
 -11  13   4   32.95    7.80
 -12  13  -1   19.44    5.70
 -12  13  -1   18.51    5.17
 -12  13   0   -0.03    4.35
 -12  13   1   42.91    6.41
 -12  13   1   49.00    7.31
 -12  13   1   47.63    6.52
 -12  13   2   65.71    7.90
 -12  13   2   55.99    7.56
 -12  13   2   60.95    9.11
 -12  13   3   79.67    8.83
 -12  13   3   35.96    9.37
  12  12  -3   20.20    7.19
  12  12  -3   19.10    3.45
  12  12  -3   21.51    8.35
  12  12  -2   44.51    9.41
  12  12  -1   25.97    8.62
  12  12   0  316.16   22.18
  12  12   1   45.64   10.30
  11  12  -4  162.92   14.24
  11  12  -4  129.35   14.04
  11  12  -4  118.59    9.14
  11  12  -3    1.57    3.36
  11  12  -3    2.40    6.10
  11  12  -3    1.37    5.17
  11  12  -2   43.48    8.79
  11  12  -2   43.11    4.32
  11  12  -1    3.49    5.66
  11  12   0   18.98    7.42
  11  12   1    6.14    6.11
  11  12   2  183.83   16.54
  11  12   3   20.00    8.48
  10  12  -5    1.81    6.90
  10  12  -5   -1.10    6.33
  10  12  -5   -0.55    5.53
  10  12  -5    1.77    4.45
  10  12  -5   -1.29    4.45
  10  12  -4   63.79   10.38
  10  12  -4   63.90    6.82
  10  12  -4   48.82    6.60
  10  12  -4   62.36    9.79
  10  12  -4   69.16   11.70
  10  12  -3    0.12    2.91
  10  12  -3    8.22    6.13
  10  12  -3    7.71    3.71
  10  12  -3    2.50    5.24
  10  12  -2   69.35   10.22
  10  12  -2   68.48    9.88
  10  12  -2   81.08    6.32
  10  12  -1    0.88    4.91
  10  12  -1    0.66    2.50
  10  12   0   99.66    5.57
  10  12   0  101.10   11.53
  10  12   0  102.76    5.56
  10  12   1    3.03    5.33
  10  12   1    0.07    1.78
  10  12   2   16.07    7.17
  10  12   2   12.28    2.60
  10  12   3    8.10    3.02
  10  12   3    1.73    6.06
  10  12   3    8.21    3.08
  10  12   4   26.27    4.69
  10  12   4   17.60    8.10
  10  12   4   22.02    4.51
   9  12  -6   71.74    9.44
   9  12  -6   66.83   13.15
   9  12  -6  104.78   13.24
   9  12  -6   75.88    9.38
   9  12  -6   78.67   10.08
   9  12  -5   52.85    8.38
   9  12  -5   47.57    7.19
   9  12  -5   42.54    7.17
   9  12  -5   41.28   10.46
   9  12  -5   49.42    9.75
   9  12  -4    7.45    4.16
   9  12  -4    2.60    4.95
   9  12  -4    6.80    6.07
   9  12  -4    4.19    4.28
   9  12  -4    2.24    6.17
   9  12  -3   15.24    6.49
   9  12  -3   27.98    6.93
   9  12  -3   20.31    4.62
   9  12  -3   16.57    4.19
   9  12  -2   47.46    8.57
   9  12  -2   59.83    5.95
   9  12  -2   61.28    5.32
   9  12  -2   70.18    9.26
   9  12  -1   16.68    6.00
   9  12  -1   17.08    2.78
   9  12  -1   10.56    3.26
   9  12   0  171.65    8.88
   9  12   0  173.93   14.08
   9  12   1   65.26    9.53
   9  12   1   71.15    5.55
   9  12   1   70.67    5.53
   9  12   2   77.30    6.09
   9  12   2   76.94    6.09
   9  12   2   63.82    9.50
   9  12   3   54.22    5.83
   9  12   3   64.12    6.17
   9  12   3   56.10    9.38
   9  12   4   48.62    6.26
   9  12   4   41.78    5.91
   9  12   4   52.39    9.21
   8  12  -6  240.33   20.57
   8  12  -6  197.92   14.83
   8  12  -6  257.26   18.33
   8  12  -6  259.50   16.52
   8  12  -6  233.16   15.92
   8  12  -5   37.10    7.21
   8  12  -5   35.94    9.74
   8  12  -5   42.50    9.22
   8  12  -5   43.47    7.28
   8  12  -5   19.47    5.92
   8  12  -4  519.85   28.74
   8  12  -4  472.20   22.55
   8  12  -4  479.62   25.07
   8  12  -4  502.73   22.39
   8  12  -4  515.31   25.79
   8  12  -3   21.46    4.92
   8  12  -3    8.42    5.51
   8  12  -3   12.16    4.07
   8  12  -3   10.60    6.21
   8  12  -3   17.30    5.95
   8  12  -2    8.11    4.87
   8  12  -2   10.71    3.82
   8  12  -2   17.19    6.11
   8  12  -2   11.96    3.63
   8  12  -1    8.25    4.75
   8  12  -1    8.15    3.38
   8  12  -1    8.84    3.04
   8  12   0   63.23    4.96
   8  12   0   69.89    5.84
   8  12   0   53.07    8.24
   8  12   1    8.13    2.60
   8  12   1    4.78    2.93
   8  12   1    2.83    4.69
   8  12   2  279.47   17.73
   8  12   2  284.10   13.70
   8  12   2  284.25   12.56
   8  12   2  298.96   13.72
   8  12   3   56.42    6.42
   8  12   3   52.49    6.25
   8  12   3   47.60    8.18
   8  12   3   55.41    5.49
   8  12   4   48.81    6.58
   8  12   4   38.61    7.96
   8  12   4   31.65    5.94
   8  12   4   53.38    6.09
   8  12   5   57.38    7.57
   8  12   5   53.75    6.99
   8  12   5   64.98    9.54
   7  12  -7    2.71    6.12
   7  12  -7    9.23    7.72
   7  12  -7   16.47    9.44
   7  12  -7   12.75    7.03
   7  12  -6   16.77    6.64
   7  12  -6   23.94    6.28
   7  12  -6   42.66    8.05
   7  12  -6   23.02    8.09
   7  12  -6   21.27    8.86
   7  12  -5   15.94    5.68
   7  12  -5   13.65    6.75
   7  12  -5   17.98    8.28
   7  12  -5   14.68    5.63
   7  12  -5    5.94    4.99
   7  12  -4  411.94   21.75
   7  12  -4  417.93   22.09
   7  12  -4  407.25   19.74
   7  12  -4  416.41   20.14
   7  12  -4  424.95   24.81
   7  12  -3   38.51    5.96
   7  12  -3   47.82    6.13
   7  12  -3   49.60    7.94
   7  12  -3   40.83    5.86
   7  12  -3   54.31    9.10
   7  12  -3   35.84    6.69
   7  12  -2  271.29   13.86
   7  12  -2  262.34   15.77
   7  12  -2  270.49   13.62
   7  12  -2  248.40   15.92
   7  12  -2  269.35   13.09
   7  12  -1    9.50    3.29
   7  12  -1   11.36    3.60
   7  12  -1   10.66    3.29
   7  12  -1    7.06    4.56
   7  12  -1    7.77    4.85
   7  12   0    8.76    3.29
   7  12   0    3.47    4.33
   7  12   0    1.00    2.33
   7  12   1    8.45    3.10
   7  12   1    8.56    5.06
   7  12   1    9.43    3.47
   7  12   2    4.42    3.40
   7  12   2    4.31    4.61
   7  12   2    1.50    2.89
   7  12   2    9.00    3.63
   7  12   3   16.00    4.36
   7  12   3    7.99    3.74
   7  12   3   10.81    4.13
   7  12   3    3.21    4.49
   7  12   4   19.28    5.33
   7  12   4   22.26    6.40
   7  12   4   20.83    5.39
   7  12   4   33.39    5.69
   7  12   5   39.33    7.86
   7  12   5   32.30    6.28
   7  12   6  100.62   10.25
   6  12  -7   14.24    6.72
   6  12  -7    6.50    8.47
   6  12  -7   -0.46    5.57
   6  12  -7    2.28    7.06
   6  12  -6   29.09    7.28
   6  12  -6   40.65    8.95
   6  12  -6   20.27    6.66
   6  12  -6   15.82    6.60
   6  12  -6   15.02    8.38
   6  12  -5    7.69    4.95
   6  12  -5    6.10    4.94
   6  12  -5    1.95    6.21
   6  12  -5   10.54    6.12
   6  12  -5    8.51    4.96
   6  12  -4    2.47    5.26
   6  12  -4    3.16    4.86
   6  12  -4   -1.87    3.65
   6  12  -4    4.55    4.26
   6  12  -4    0.68    3.97
   6  12  -3   17.11    6.37
   6  12  -3   12.16    5.16
   6  12  -3    1.30    3.65
   6  12  -3    9.40    3.51
   6  12  -3    8.89    4.21
   6  12  -3   10.54    4.16
   6  12  -2  132.90   12.00
   6  12  -2  136.02   10.59
   6  12  -2  128.33    8.97
   6  12  -2  138.44    9.25
   6  12  -2  126.23    8.71
   6  12  -1   22.84    4.20
   6  12  -1   15.46    3.70
   6  12  -1   22.98    4.24
   6  12  -1   23.00    4.08
   6  12  -1   20.16    5.46
   6  12   0  329.29   14.49
   6  12   0  292.07   14.19
   6  12   0  289.96   13.77
   6  12   0  291.26   17.03
   6  12   0  330.24   17.48
   6  12   0  317.10   14.07
   6  12   1   -3.63    3.50
   6  12   1    2.67    3.03
   6  12   1    0.44    2.60
   6  12   1    1.13    3.78
   6  12   1    3.77    2.87
   6  12   1    3.08    3.04
   6  12   2  258.27   15.74
   6  12   2  240.84   13.27
   6  12   2  308.63   13.95
   6  12   2  258.64   13.16
   6  12   3   75.84    7.16
   6  12   3   59.07    6.63
   6  12   3   58.29    7.63
   6  12   3   58.24    6.82
   6  12   4  291.81   15.39
   6  12   4  272.17   15.39
   6  12   4  310.26   17.37
   6  12   5   -1.35    4.87
   6  12   5   -7.54    3.77
   6  12   6   36.68    7.24
   5  12  -7   -8.48    5.50
   5  12  -7    3.17    6.16
   5  12  -7   -0.11    5.78
   5  12  -7    6.54    7.06
   5  12  -7    4.01    7.62
   5  12  -6  125.53   12.42
   5  12  -6  115.16   11.73
   5  12  -6  159.71   15.80
   5  12  -6  123.03   11.87
   5  12  -6  143.43   13.00
   5  12  -5   45.60    9.42
   5  12  -5   52.15    7.75
   5  12  -5   41.90    7.79
   5  12  -5   44.91    7.75
   5  12  -5   38.67    7.41
   5  12  -4  434.02   21.09
   5  12  -4  409.75   20.39
   5  12  -4  442.45   21.37
   5  12  -4  428.63   24.12
   5  12  -4  441.03   20.90
   5  12  -3   76.60    6.34
   5  12  -3   59.93    8.79
   5  12  -3   58.24    6.80
   5  12  -3   60.98    6.96
   5  12  -3   66.92    7.73
   5  12  -3   70.95    7.34
   5  12  -2   51.98    5.01
   5  12  -2   44.05    5.49
   5  12  -2   39.91    6.36
   5  12  -2   45.80    5.79
   5  12  -2   52.04    7.52
   5  12  -2   52.05    5.76
   5  12  -2   58.06    6.44
   5  12  -1   49.13    5.43
   5  12  -1   43.12    5.36
   5  12  -1   51.65    4.60
   5  12  -1   55.45    5.81
   5  12  -1   52.73    5.51
   5  12  -1   45.29    6.42
   5  12   0   60.30    7.28
   5  12   0   57.57    4.53
   5  12   0   55.29    5.66
   5  12   0   44.88    5.40
   5  12   0   69.77    6.16
   5  12   0   54.84    5.58
   5  12   1  151.91    9.54
   5  12   1  184.14    8.46
   5  12   1  165.86   10.04
   5  12   1  160.48   11.58
   5  12   1  179.85   12.03
   5  12   1  175.94    9.91
   5  12   1  197.03   10.30
   5  12   2  814.63   31.41
   5  12   2  811.44   34.77
   5  12   2  829.22   31.44
   5  12   2  792.18   31.00
   5  12   2  749.28   33.56
   5  12   3   89.17    7.98
   5  12   3   92.25    7.92
   5  12   3   95.63    8.80
   5  12   3   90.47    7.81
   5  12   4   90.85    8.78
   5  12   4   85.50    8.40
   5  12   4   90.56    8.65
   5  12   5   -0.93    4.16
   5  12   5   -3.97    3.92
   5  12   6   40.67    7.41
   4  12  -7   32.93   10.39
   4  12  -7   43.33    9.20
   4  12  -7   25.28    7.72
   4  12  -7   24.30    7.75
   4  12  -6    4.86    7.19
   4  12  -6   -1.15    4.75
   4  12  -6   -0.90    5.24
   4  12  -6   -2.29    4.53
   4  12  -6    5.88    5.72
   4  12  -5    1.10    4.68
   4  12  -5    5.23    4.83
   4  12  -5   -0.60    4.57
   4  12  -5    3.92    4.93
   4  12  -5    2.57    2.56
   4  12  -5   -2.64    5.35
   4  12  -4   28.73    2.75
   4  12  -4   29.92    2.91
   4  12  -4   26.64    6.03
   4  12  -4   31.73    6.33
   4  12  -4   31.45    6.03
   4  12  -4   29.63    7.53
   4  12  -4   26.75    5.83
   4  12  -4   32.94    5.44
   4  12  -3   51.22    6.69
   4  12  -3   70.32    6.44
   4  12  -3   66.10    8.59
   4  12  -3   64.38    7.18
   4  12  -3   55.49    6.65
   4  12  -3   51.57    6.51
   4  12  -2  139.98    9.77
   4  12  -2  140.55    9.13
   4  12  -2  143.26    9.35
   4  12  -2  137.09   10.99
   4  12  -2  138.72    9.66
   4  12  -2  149.51    9.69
   4  12  -2  142.55    8.60
   4  12  -1  137.43    8.98
   4  12  -1  131.17    7.89
   4  12  -1  150.16    9.38
   4  12  -1  152.86    9.41
   4  12  -1  146.41    9.93
   4  12  -1  127.49    8.76
   4  12   0  202.29    9.95
   4  12   0  186.29   10.71
   4  12   0  211.47   11.22
   4  12   0  222.95   11.33
   4  12   0  205.54   12.21
   4  12   0  196.27   11.10
   4  12   1   85.41    7.04
   4  12   1   96.42    7.34
   4  12   1  109.28    9.14
   4  12   1   83.77    6.07
   4  12   1   90.93    6.90
   4  12   2    2.40    3.45
   4  12   2    5.21    3.38
   4  12   2    4.61    3.39
   4  12   2    2.39    3.13
   4  12   2    0.63    2.61
   4  12   2    5.26    3.53
   4  12   3   53.96    6.47
   4  12   3   53.11    6.48
   4  12   3   47.30    5.41
   4  12   3   56.05    6.43
   4  12   3   51.56    6.43
   4  12   4  145.60   10.88
   4  12   4  152.99   10.86
   4  12   4  160.78   11.39
   4  12   4  180.36   11.64
   4  12   5   99.48    9.70
   4  12   5   88.80    8.41
   4  12   5   89.63    9.59
   4  12   6  260.57   16.52
   4  12   7   30.19    7.75
   3  12  -7    3.84    6.31
   3  12  -7   -3.43    6.98
   3  12  -7    8.40    6.75
   3  12  -7    4.40    5.85
   3  12  -6    5.97    5.78
   3  12  -6    4.25    6.96
   3  12  -6   -1.01    5.11
   3  12  -6    1.00    3.46
   3  12  -6   -3.43    4.80
   3  12  -6    4.73    5.68
   3  12  -5   20.92    6.08
   3  12  -5   20.59    6.24
   3  12  -5   25.27    6.03
   3  12  -5   35.75    8.12
   3  12  -5   11.62    5.44
   3  12  -5    8.21    3.26
   3  12  -4  133.26    7.71
   3  12  -4  141.67    7.63
   3  12  -4  130.41   10.25
   3  12  -4  113.91   10.04
   3  12  -4  118.57   11.74
   3  12  -4  131.38    9.83
   3  12  -4  134.41   10.72
   3  12  -3   83.62    5.39
   3  12  -3   82.65    7.60
   3  12  -3   87.72    5.35
   3  12  -3   76.79    8.88
   3  12  -3   80.25    7.77
   3  12  -3   94.67    7.93
   3  12  -3   85.00    7.28
   3  12  -3   88.96    7.89
   3  12  -3   92.33    8.37
   3  12  -2   18.08    4.01
   3  12  -2   14.69    4.03
   3  12  -2   16.24    4.10
   3  12  -2   19.44    4.28
   3  12  -2   13.81    3.73
   3  12  -2   16.82    4.12
   3  12  -2   14.28    3.47
   3  12  -2    6.00    4.07
   3  12  -2   20.81    2.50
   3  12  -2   16.85    2.31
   3  12  -1   45.41    5.57
   3  12  -1   46.57    5.34
   3  12  -1   37.35    5.15
   3  12  -1   37.10    5.07
   3  12  -1   41.58    5.09
   3  12  -1   47.40    4.87
   3  12  -1   43.68    2.67
   3  12  -1   37.44    2.55
   3  12  -1   38.34    5.97
   3  12   0   20.48    3.96
   3  12   0   12.12    3.57
   3  12   0   23.74    4.30
   3  12   0   14.99    3.83
   3  12   0   15.98    4.23
   3  12   0   20.27    3.63
   3  12   0   21.70    3.61
   3  12   1   33.62    4.20
   3  12   1   37.75    4.55
   3  12   1   37.43    4.93
   3  12   1   39.18    5.03
   3  12   1   33.64    4.73
   3  12   1   37.00    5.05
   3  12   2  186.65   10.92
   3  12   2  197.32   11.29
   3  12   2  192.49   10.25
   3  12   2  181.54   11.13
   3  12   3   19.14    4.68
   3  12   3   24.24    4.93
   3  12   3   28.17    4.55
   3  12   3   23.72    4.67
   3  12   4    9.23    4.74
   3  12   4    5.85    4.25
   3  12   4   15.19    4.10
   3  12   4   20.96    4.60
   3  12   4   14.08    4.87
   3  12   5    1.39    3.38
   3  12   5    5.40    4.55
   3  12   5    2.33    4.95
   3  12   6   32.70    7.55
   3  12   6   33.69    7.29
   3  12   7   28.78    7.91
   2  12  -7    2.91    6.16
   2  12  -7   -3.79    7.46
   2  12  -7   -5.20    5.17
   2  12  -7    7.30    6.91
   2  12  -6  110.03   10.38
   2  12  -6  108.91   13.17
   2  12  -6  111.73   11.50
   2  12  -6  106.51   11.67
   2  12  -5   34.30    6.94
   2  12  -5   31.95    8.18
   2  12  -5   32.88    6.84
   2  12  -5   23.94    5.36
   2  12  -5   35.10    7.00
   2  12  -5   42.45    7.46
   2  12  -5   35.47    5.04
   2  12  -4  141.67   10.14
   2  12  -4  150.95   10.86
   2  12  -4  163.91   11.37
   2  12  -4  151.18    8.61
   2  12  -4  155.29    9.85
   2  12  -4  143.85   11.14
   2  12  -4  152.80   11.16
   2  12  -4  138.02   11.99
   2  12  -3   47.71    4.79
   2  12  -3   42.68    5.91
   2  12  -3   48.07    6.20
   2  12  -3   46.72    5.59
   2  12  -3   41.29    6.01
   2  12  -3   42.22    5.95
   2  12  -3   49.21    4.50
   2  12  -3   40.76    6.62
   2  12  -2   34.19    5.18
   2  12  -2   36.69    3.66
   2  12  -2   37.58    5.34
   2  12  -2   45.13    4.07
   2  12  -2   41.55    5.05
   2  12  -2   41.32    4.74
   2  12  -2   37.58    5.18
   2  12  -2   37.91    5.94
   2  12  -2   44.38    5.61
   2  12  -1  402.65   15.34
   2  12  -1  418.26   17.79
   2  12  -1  392.73   18.08
   2  12  -1  400.66   17.82
   2  12  -1  367.19   18.93
   2  12  -1  409.57   18.00
   2  12  -1  416.99   17.93
   2  12   0  117.11    7.94
   2  12   0   94.21    7.41
   2  12   0  111.33    5.67
   2  12   0  102.97    7.66
   2  12   0  112.67    7.43
   2  12   1   28.56    2.85
   2  12   1   36.00    4.44
   2  12   1   29.15    4.70
   2  12   1   42.74    4.99
   2  12   1   34.51    4.76
   2  12   2  412.02   18.65
   2  12   2  392.56   17.66
   2  12   2  409.80   14.82
   2  12   2  414.69   17.71
   2  12   2  385.20   18.18
   2  12   3   30.35    5.47
   2  12   3   40.46    3.20
   2  12   3   40.47    5.08
   2  12   3   29.90    5.20
   2  12   4   26.66    4.50
   2  12   4   34.07    5.46
   2  12   4   32.21    6.20
   2  12   4   22.68    5.36
   2  12   5   32.41    4.83
   2  12   5   53.33    7.84
   2  12   5   25.28    6.07
   2  12   6   63.66    9.44
   2  12   6   35.24    7.60
   2  12   7   23.18    7.32
   2  12   7   11.93    7.39
   1  12  -7   -2.48    7.65
   1  12  -7    2.96    5.35
   1  12  -7    3.56    5.87
   1  12  -7   -2.47    6.00
   1  12  -6    3.96    5.85
   1  12  -6   15.36    6.49
   1  12  -6    7.64    6.76
   1  12  -6    2.65    4.57
   1  12  -5   32.21    6.98
   1  12  -5   43.69    9.02
   1  12  -5   26.05    5.97
   1  12  -5   33.67    5.68
   1  12  -5   26.36    6.67
   1  12  -5   23.82    6.52
   1  12  -5   32.45    6.86
   1  12  -4  594.03   24.29
   1  12  -4  594.98   28.73
   1  12  -4  574.77   23.39
   1  12  -4  602.91   26.14
   1  12  -4  616.27   26.75
   1  12  -4  647.27   26.89
   1  12  -4  600.85   26.59
   1  12  -4  589.09   26.83
   1  12  -3  289.89   14.55
   1  12  -3  263.49   14.36
   1  12  -3  249.55   14.27
   1  12  -3  280.55   12.44
   1  12  -3  262.18   15.30
   1  12  -3  268.91   14.03
   1  12  -3  282.38   14.66
   1  12  -3  260.42   12.71
   1  12  -2 1528.28   53.62
   1  12  -2 1569.54   54.32
   1  12  -2 1470.59   57.43
   1  12  -2 1532.30   53.78
   1  12  -2 1415.51   51.03
   1  12  -2 1472.84   54.65
   1  12  -2 1483.78   53.65
   1  12  -2 1438.72   53.70
   1  12  -1    1.63    2.44
   1  12  -1   -1.83    2.88
   1  12  -1    3.13    2.91
   1  12  -1    2.73    2.26
   1  12  -1    3.38    2.93
   1  12  -1    0.80    2.93
   1  12  -1    0.82    2.37
   1  12  -1    7.01    3.34
   1  12   0  122.94    8.62
   1  12   0  117.82    7.77
   1  12   0  141.30    8.78
   1  12   0  128.48    8.20
   1  12   0  134.88    8.66
   1  12   0  122.35    8.29
   1  12   0  111.07    6.53
   1  12   1  117.63    8.40
   1  12   1  121.96    8.38
   1  12   1  127.00    6.64
   1  12   1  109.44    7.68
   1  12   2   -0.82    2.85
   1  12   2    4.00    2.17
   1  12   2    4.78    3.18
   1  12   3    0.14    3.13
   1  12   3   -0.05    2.93
   1  12   3    3.56    2.30
   1  12   3   -2.36    2.71
   1  12   4   94.30    6.26
   1  12   4   98.00    8.93
   1  12   4  101.34    9.21
   1  12   5   -0.97    2.54
   1  12   5   -0.53    2.48
   1  12   5   -2.30    3.81
   1  12   5    0.63    4.47
   1  12   6    6.17    5.70
   1  12   6   -2.44    4.49
   1  12   7    7.86    7.04
   1  12   7    7.08    6.22
   0  12  -7   -1.03    6.30
   0  12  -7   -0.50    7.44
   0  12  -7    9.74    5.79
   0  12  -7   16.08    7.45
   0  12  -6   10.25    4.55
   0  12  -6    2.52    5.28
   0  12  -6    9.04    6.47
   0  12  -6    7.48    6.80
   0  12  -5   -2.91    5.42
   0  12  -5    1.31    4.83
   0  12  -5    9.59    5.34
   0  12  -5   -6.29    3.30
   0  12  -5    7.08    5.06
   0  12  -5    2.16    3.67
   0  12  -4   -6.42    2.56
   0  12  -4   -2.22    3.78
   0  12  -4    0.31    3.55
   0  12  -4    8.00    4.64
   0  12  -4   -0.01    2.70
   0  12  -4   -0.09    4.36
   0  12  -4   -1.55    4.04
   0  12  -4   -2.35    3.13
   0  12  -3  144.20    7.86
   0  12  -3  124.51    9.44
   0  12  -3  130.87   10.05
   0  12  -3  123.86    9.32
   0  12  -3  130.00    9.39
   0  12  -3  130.27    8.92
   0  12  -3  121.20    9.25
   0  12  -2  757.86   29.67
   0  12  -2  708.62   29.32
   0  12  -2  750.57   29.37
   0  12  -2  749.57   30.08
   0  12  -2  761.17   27.90
   0  12  -2  746.67   29.71
   0  12  -2  734.95   30.99
   0  12  -1 1147.41   41.66
   0  12  -1 1175.94   42.01
   0  12  -1 1110.28   42.33
   0  12  -1 1048.55   39.34
   0  12  -1 1174.02   47.52
   0  12  -1 1139.54   43.74
   0  12  -1 1122.67   41.70
   0  12   0  997.19   36.43
   0  12   0 1000.28   37.27
   0  12   0  963.69   36.63
   0  12   0  971.06   36.50
   0  12   0 1004.18   41.36
   0  12   0  991.54   36.68
   0  12   0  912.93   34.17
   0  12   1 1137.64   46.87
   0  12   1 1093.51   41.04
   0  12   1 1103.42   38.87
   0  12   1 1107.36   41.20
   0  12   1 1115.84   41.09
   0  12   1 1124.14   41.97
   0  12   1 1136.70   41.48
   0  12   2  737.42   29.22
   0  12   2  722.78   29.47
   0  12   2  790.12   29.60
   0  12   2  718.45   27.02
   0  12   2  758.05   33.11
   0  12   3  147.83    9.91
   0  12   3  133.31    9.10
   0  12   3  142.69    9.50
   0  12   3  137.49    7.78
   0  12   3  135.96    9.86
   0  12   4    4.77    3.98
   0  12   4    1.40    2.85
   0  12   4   -0.80    2.99
   0  12   4    3.51    4.39
   0  12   4   -2.16    3.68
   0  12   5    4.20    5.00
   0  12   5   -0.15    4.59
   0  12   5    0.93    3.14
   0  12   5    5.05    2.49
   0  12   6    6.08    3.66
   0  12   6   -2.09    4.98
   0  12   6    4.59    5.78
   0  12   7    4.16    6.23
   0  12   7   11.96    7.17
  -1  12  -7    8.91    6.61
  -1  12  -7   -0.57    8.05
  -1  12  -7    8.47    7.62
  -1  12  -6    4.81    4.07
  -1  12  -6   -3.70    6.60
  -1  12  -6   -3.51    5.07
  -1  12  -6   -5.25    5.05
  -1  12  -5   -3.72    4.53
  -1  12  -5   -1.17    4.45
  -1  12  -5    0.64    3.03
  -1  12  -5   -5.28    3.62
  -1  12  -5    5.38    6.28
  -1  12  -4  102.61   10.50
  -1  12  -4   99.45    9.21
  -1  12  -4   83.70    8.40
  -1  12  -4  117.52    9.74
  -1  12  -4   83.86    8.87
  -1  12  -4  102.73    6.72
  -1  12  -4  119.27    9.87
  -1  12  -3   -0.28    2.14
  -1  12  -3    1.22    3.81
  -1  12  -3    4.38    3.78
  -1  12  -3   -4.12    2.91
  -1  12  -3   -1.77    2.78
  -1  12  -3   -2.08    3.06
  -1  12  -3    0.65    3.36
  -1  12  -2    5.37    3.27
  -1  12  -2    3.17    3.30
  -1  12  -2    4.98    3.29
  -1  12  -2   -5.78    2.01
  -1  12  -2    2.00    2.04
  -1  12  -2   -0.19    2.99
  -1  12  -2    3.21    3.23
  -1  12  -1  144.37    8.99
  -1  12  -1  121.78    8.10
  -1  12  -1  109.57    8.28
  -1  12  -1  109.28    7.99
  -1  12  -1  140.04    8.42
  -1  12   0  104.84    6.67
  -1  12   0  128.13    8.48
  -1  12   0  124.73    8.37
  -1  12   0  115.44    8.18
  -1  12   0  132.92    8.25
  -1  12   0  109.21    7.58
  -1  12   1    4.32    2.45
  -1  12   1    4.16    2.91
  -1  12   1    6.02    3.34
  -1  12   1    2.32    3.07
  -1  12   1   -1.82    2.57
  -1  12   1   -1.31    2.35
  -1  12   2 1529.54   53.67
  -1  12   2 1407.81   53.17
  -1  12   2 1522.91   61.03
  -1  12   2 1421.73   50.65
  -1  12   2 1493.82   53.41
  -1  12   3  241.05   13.80
  -1  12   3  251.25   13.51
  -1  12   3  267.54   14.32
  -1  12   3  251.71   11.82
  -1  12   3  282.49   15.54
  -1  12   3  245.12   13.36
  -1  12   4  569.18   25.43
  -1  12   4  620.48   26.13
  -1  12   4  543.95   25.64
  -1  12   4  605.94   23.30
  -1  12   4  596.55   26.53
  -1  12   5   28.13    4.76
  -1  12   5   39.72    7.46
  -1  12   5   26.27    6.48
  -1  12   5   30.67    6.07
  -1  12   5   32.36    6.91
  -1  12   6    4.32    3.71
  -1  12   6   13.40    6.91
  -1  12   6    8.92    5.78
  -1  12   7    2.73    4.15
  -1  12   7    0.41    7.31
  -1  12   7    9.33    6.63
  -2  12  -7   18.24    7.51
  -2  12  -7   25.74    9.04
  -2  12  -6   48.90    8.20
  -2  12  -6   52.23    9.11
  -2  12  -6   30.38    7.75
  -2  12  -5   31.08    6.58
  -2  12  -5   38.41    7.24
  -2  12  -5   36.01    7.41
  -2  12  -5   34.97    4.51
  -2  12  -4   24.91    5.90
  -2  12  -4   22.02    5.84
  -2  12  -4   41.22    7.51
  -2  12  -4   30.42    6.31
  -2  12  -4   30.76    6.17
  -2  12  -4   24.84    3.40
  -2  12  -4   22.03    5.19
  -2  12  -3   37.26    5.70
  -2  12  -3   41.83    5.70
  -2  12  -3   29.42    5.34
  -2  12  -3   36.76    5.91
  -2  12  -3   57.41    6.92
  -2  12  -3   45.93    6.25
  -2  12  -2  387.69   18.71
  -2  12  -2  407.27   18.88
  -2  12  -2  410.71   20.61
  -2  12  -2  413.00   18.85
  -2  12  -2  443.44   18.97
  -2  12  -2  422.55   18.52
  -2  12  -2  425.86   18.66
  -2  12  -1   27.20    4.09
  -2  12  -1   38.78    5.25
  -2  12  -1   34.31    4.91
  -2  12  -1   30.26    4.57
  -2  12  -1   39.62    4.88
  -2  12  -1   32.23    4.75
  -2  12   0  113.63    7.73
  -2  12   0   97.62    7.62
  -2  12   0  101.15    7.66
  -2  12   0  112.18    7.84
  -2  12   0  108.94    7.39
  -2  12   0  104.74    7.99
  -2  12   1  402.44   18.05
  -2  12   1  404.10   18.27
  -2  12   1  372.97   19.41
  -2  12   1  430.46   18.19
  -2  12   1  413.32   17.75
  -2  12   1  429.05   16.38
  -2  12   1  378.44   17.64
  -2  12   2   32.84    4.14
  -2  12   2   38.21    4.95
  -2  12   2   48.77    6.01
  -2  12   2   48.63    5.77
  -2  12   3   43.80    6.24
  -2  12   3   43.77    5.92
  -2  12   3   41.95    5.69
  -2  12   3   46.73    6.26
  -2  12   3   46.32    4.85
  -2  12   3   44.15    3.47
  -2  12   3   54.97    6.90
  -2  12   4  143.65    8.94
  -2  12   4  161.27    7.25
  -2  12   4  142.95   10.92
  -2  12   4  177.98   12.15
  -2  12   4  149.24   10.68
  -2  12   4  153.62   10.96
  -2  12   5   24.73    6.56
  -2  12   5   28.66    6.80
  -2  12   5   51.56    7.20
  -2  12   5   31.70    5.12
  -2  12   6  109.90    8.89
  -2  12   6  140.49   12.77
  -2  12   6  112.39   11.95
  -2  12   7    7.47    6.71
  -2  12   7   16.54    8.06
  -3  12  -7   30.00    9.02
  -3  12  -7   17.40    7.51
  -3  12  -6   33.30    7.75
  -3  12  -6   36.23    7.72
  -3  12  -6   30.32    7.90
  -3  12  -5   -5.09    3.76
  -3  12  -5    0.78    4.73
  -3  12  -5    6.85    5.07
  -3  12  -4    8.75    4.76
  -3  12  -4   17.38    5.29
  -3  12  -4    8.03    4.63
  -3  12  -4    9.63    4.26
  -3  12  -3   27.46    4.89
  -3  12  -3   20.49    5.41
  -3  12  -3   24.10    5.10
  -3  12  -3   23.01    5.33
  -3  12  -3   19.42    4.82
  -3  12  -3   16.79    4.69
  -3  12  -3   12.44    4.36
  -3  12  -2  223.22   11.60
  -3  12  -2  200.62   11.22
  -3  12  -2  190.53   11.65
  -3  12  -2  192.51   11.01
  -3  12  -2  192.80   11.46
  -3  12  -2  188.94   11.56
  -3  12  -2  211.74   12.47
  -3  12  -1   39.54    4.16
  -3  12  -1   36.73    4.81
  -3  12  -1   34.00    4.71
  -3  12  -1   36.63    5.19
  -3  12  -1   32.20    4.86
  -3  12  -1   37.10    4.94
  -3  12  -1   35.58    5.20
  -3  12   0   22.45    4.08
  -3  12   0   13.58    3.73
  -3  12   0   19.63    4.23
  -3  12   0   21.36    3.98
  -3  12   0   23.43    4.12
  -3  12   0   17.88    4.26
  -3  12   1   41.87    4.32
  -3  12   1   61.94    6.10
  -3  12   1   50.24    5.72
  -3  12   1   48.48    5.47
  -3  12   1   49.62    5.41
  -3  12   1   51.11    5.74
  -3  12   1   40.97    5.32
  -3  12   2   18.30    4.24
  -3  12   2   18.01    3.33
  -3  12   2    8.28    3.59
  -3  12   2   12.31    3.89
  -3  12   2   15.93    4.28
  -3  12   2   19.44    3.27
  -3  12   3   94.77    7.91
  -3  12   3   83.90    7.78
  -3  12   3  101.05    8.59
  -3  12   3   74.99    7.50
  -3  12   3   74.77    6.26
  -3  12   3   89.75    5.84
  -3  12   4  139.02   10.44
  -3  12   4  126.10   10.52
  -3  12   4  140.04   10.81
  -3  12   4  141.64    7.72
  -3  12   4  146.00    8.91
  -3  12   4  135.92   10.96
  -3  12   5   16.45    4.42
  -3  12   5   16.07    5.71
  -3  12   5   14.48    6.07
  -3  12   5   21.59    5.78
  -3  12   6    0.48    5.39
  -3  12   6    0.79    5.89
  -3  12   7    3.31    6.65
  -3  12   7    1.34    6.07
  -4  12  -7   29.74    8.87
  -4  12  -7   27.69    8.48
  -4  12  -6  268.09   17.67
  -4  12  -6  306.95   18.97
  -4  12  -6  279.10   18.15
  -4  12  -5   95.89   10.22
  -4  12  -5   81.63    9.46
  -4  12  -5   98.62   10.36
  -4  12  -4  166.44   11.92
  -4  12  -4  162.18   10.97
  -4  12  -4  144.06   11.12
  -4  12  -4  143.22   11.38
  -4  12  -3   50.33    6.80
  -4  12  -3   39.56    6.13
  -4  12  -3   61.03    7.14
  -4  12  -3   46.73    6.25
  -4  12  -3   57.54    6.52
  -4  12  -2    4.92    3.68
  -4  12  -2    1.17    3.26
  -4  12  -2    1.05    3.22
  -4  12  -2    0.26    3.30
  -4  12  -2    3.08    3.02
  -4  12  -2   -0.31    3.32
  -4  12  -2    2.88    3.06
  -4  12  -1  101.49    7.97
  -4  12  -1   69.58    6.81
  -4  12  -1   90.81    6.78
  -4  12  -1   89.01    7.06
  -4  12  -1   91.62    7.43
  -4  12  -1   92.45    7.56
  -4  12  -1   91.02    5.80
  -4  12   0  198.97   10.85
  -4  12   0  214.74   11.84
  -4  12   0  207.97   11.43
  -4  12   0  200.64   11.43
  -4  12   0  202.68   11.14
  -4  12   0  211.62   11.40
  -4  12   1  138.74    8.69
  -4  12   1  135.07    9.01
  -4  12   1  139.03    8.94
  -4  12   1  133.69    8.97
  -4  12   1  141.83    9.18
  -4  12   1  140.84    9.32
  -4  12   1  131.59    9.07
  -4  12   2  154.04    8.97
  -4  12   2  141.85    9.25
  -4  12   2  129.41    9.47
  -4  12   2  168.27    8.54
  -4  12   2  144.06    9.59
  -4  12   2  154.82   10.36
  -4  12   3   57.64    5.54
  -4  12   3   58.33    7.35
  -4  12   3   55.90    6.73
  -4  12   3   53.50    6.79
  -4  12   3   73.28    7.05
  -4  12   3   57.31    5.50
  -4  12   3   62.78    7.16
  -4  12   4   29.71    4.70
  -4  12   4   30.97    6.18
  -4  12   4   36.66    6.25
  -4  12   4   36.98    5.19
  -4  12   4   36.68    6.73
  -4  12   4   48.28    6.71
  -4  12   5    6.56    5.48
  -4  12   5    4.15    5.00
  -4  12   5    2.05    3.53
  -4  12   5    0.08    4.32
  -4  12   6   -1.20    5.27
  -4  12   6    9.33    6.67
  -4  12   7   19.47    8.72
  -4  12   7   27.78    8.56
  -5  12  -6   37.27    8.18
  -5  12  -6   50.54    9.06
  -5  12  -6   47.74    8.97
  -5  12  -5    1.55    5.18
  -5  12  -5    7.17    5.35
  -5  12  -5    1.87    4.94
  -5  12  -4  103.02    9.71
  -5  12  -4   96.28    9.24
  -5  12  -4   87.34    8.84
  -5  12  -4  101.26    9.24
  -5  12  -3   99.89    8.89
  -5  12  -3  111.27    9.09
  -5  12  -3   99.98    8.86
  -5  12  -3   94.35    8.27
  -5  12  -3   83.15    8.44
  -5  12  -2  815.40   33.48
  -5  12  -2  862.10   33.46
  -5  12  -2  868.89   33.23
  -5  12  -2  836.13   33.03
  -5  12  -2  871.48   37.16
  -5  12  -1  161.31    9.75
  -5  12  -1  176.42   10.40
  -5  12  -1  163.41   10.32
  -5  12  -1  182.53    8.59
  -5  12  -1  155.88   10.19
  -5  12  -1  176.44    9.94
  -5  12   0   57.89    6.14
  -5  12   0   49.56    5.56
  -5  12   0   59.67    5.66
  -5  12   0   53.43    5.77
  -5  12   0   55.64    5.75
  -5  12   1   49.64    5.47
  -5  12   1   53.51    5.91
  -5  12   1   48.73    5.64
  -5  12   1   43.48    5.70
  -5  12   1   68.59    6.51
  -5  12   1   55.50    5.86
  -5  12   2   56.81    5.96
  -5  12   2   48.57    6.11
  -5  12   2   48.11    6.11
  -5  12   2   46.16    6.24
  -5  12   2   47.37    4.74
  -5  12   3   52.58    6.75
  -5  12   3   65.46    5.92
  -5  12   3   71.09    7.63
  -5  12   3   68.60    7.18
  -5  12   3   81.54    8.05
  -5  12   3   57.60    7.48
  -5  12   4  487.19   24.58
  -5  12   4  446.50   21.62
  -5  12   4  463.25   19.37
  -5  12   4  419.30   21.65
  -5  12   4  425.71   21.38
  -5  12   4  431.39   21.21
  -5  12   5   41.21    5.85
  -5  12   5   45.90    7.95
  -5  12   5   39.15    7.23
  -5  12   5   48.46    8.51
  -5  12   6  128.07   13.03
  -5  12   6  123.21   12.46
  -5  12   7    3.64    6.86
  -5  12   7   11.72    7.74
  -6  12  -6   29.22    7.67
  -6  12  -6   34.30    8.08
  -6  12  -5   -1.33    4.70
  -6  12  -5    3.02    5.04
  -6  12  -5    0.33    4.31
  -6  12  -4  316.42   16.93
  -6  12  -4  313.78   16.84
  -6  12  -4  297.15   17.00
  -6  12  -3   68.81    7.57
  -6  12  -3   68.91    7.26
  -6  12  -3   75.28    7.75
  -6  12  -3   75.98    8.03
  -6  12  -3   59.32    7.23
  -6  12  -3   58.77    4.81
  -6  12  -2  306.26   14.59
  -6  12  -2  298.57   15.64
  -6  12  -2  275.54   14.71
  -6  12  -2  272.10   14.66
  -6  12  -2  271.13   14.16
  -6  12  -1    4.69    2.91
  -6  12  -1    4.04    2.95
  -6  12  -1    1.79    3.08
  -6  12  -1    0.88    2.90
  -6  12  -1    5.76    3.54
  -6  12  -1    0.74    2.47
  -6  12   0  325.95   14.86
  -6  12   0  312.26   15.25
  -6  12   0  326.79   16.02
  -6  12   0  322.30   15.57
  -6  12   0  318.07   14.96
  -6  12   1   26.34    4.68
  -6  12   1   19.20    4.22
  -6  12   1   20.25    4.00
  -6  12   1   37.33    5.11
  -6  12   1   27.18    4.77
  -6  12   2  145.92    7.82
  -6  12   2  120.32    9.24
  -6  12   2  140.92    9.70
  -6  12   2  139.15   10.12
  -6  12   2  141.12    9.36
  -6  12   3    5.71    4.19
  -6  12   3    8.04    4.92
  -6  12   3    2.48    3.78
  -6  12   3    7.34    4.29
  -6  12   3    8.34    4.18
  -6  12   3   14.13    3.75
  -6  12   4    0.58    4.07
  -6  12   4   -2.51    4.10
  -6  12   4   -3.92    4.57
  -6  12   4    3.62    3.67
  -6  12   4    3.00    4.14
  -6  12   5    7.14    5.63
  -6  12   5   -1.11    3.71
  -6  12   5    7.05    5.47
  -6  12   5    5.70    4.97
  -6  12   6   28.85    8.08
  -6  12   6   37.48    8.93
  -6  12   7   12.19    8.24
  -6  12   7    1.18    6.74
  -7  12  -6  110.82   12.04
  -7  12  -5   39.07    7.44
  -7  12  -5   48.53    7.90
  -7  12  -4   28.74    6.45
  -7  12  -4   32.16    6.25
  -7  12  -4   38.24    7.11
  -7  12  -3    9.26    4.61
  -7  12  -3   14.38    4.57
  -7  12  -3   14.64    4.70
  -7  12  -3   17.24    4.98
  -7  12  -3   12.31    4.78
  -7  12  -2    7.77    3.80
  -7  12  -2    9.36    3.89
  -7  12  -2    7.82    3.81
  -7  12  -2    5.45    3.91
  -7  12  -2    6.84    3.51
  -7  12  -2    2.67    3.81
  -7  12  -1    9.64    3.47
  -7  12  -1   12.35    4.10
  -7  12  -1    8.16    3.58
  -7  12  -1   12.85    3.76
  -7  12  -1    7.91    3.87
  -7  12   0    6.47    3.42
  -7  12   0    2.41    2.87
  -7  12   0    5.22    3.30
  -7  12   0   10.65    3.53
  -7  12   0   -0.27    3.26
  -7  12   1   10.78    3.87
  -7  12   1    4.73    3.80
  -7  12   1    9.55    3.95
  -7  12   1    9.45    3.87
  -7  12   1    4.83    3.40
  -7  12   2  276.43   15.73
  -7  12   2  307.86   14.95
  -7  12   2  278.15   14.30
  -7  12   2  262.53   14.33
  -7  12   3   58.13    6.91
  -7  12   3   44.69    7.31
  -7  12   3   49.98    5.45
  -7  12   3   44.77    6.59
  -7  12   3   53.46    7.01
  -7  12   3   53.24    7.14
  -7  12   4  443.59   19.38
  -7  12   4  417.41   23.92
  -7  12   4  436.69   21.47
  -7  12   4  448.79   21.88
  -7  12   4  463.86   22.49
  -7  12   5    6.68    4.61
  -7  12   5   16.22    6.12
  -7  12   5    7.32    6.23
  -7  12   5   20.34    6.70
  -7  12   6   11.54    6.87
  -7  12   6   14.66    7.55
  -7  12   6    9.56    6.61
  -7  12   7   -0.03    7.18
  -7  12   7   10.51    7.54
  -8  12  -5   62.94    9.06
  -8  12  -5   55.49    8.34
  -8  12  -4   51.96    8.16
  -8  12  -4   46.23    6.94
  -8  12  -4   41.21    7.15
  -8  12  -3   70.21    7.83
  -8  12  -3   51.39    6.79
  -8  12  -3   54.69    7.20
  -8  12  -3   60.43    7.33
  -8  12  -2  273.32   14.50
  -8  12  -2  290.70   15.02
  -8  12  -2  298.26   15.83
  -8  12  -2  304.98   15.00
  -8  12  -2  303.13   15.43
  -8  12  -1    9.67    3.67
  -8  12  -1    6.67    3.41
  -8  12  -1   11.80    3.79
  -8  12  -1    2.73    3.80
  -8  12   0   71.15    7.05
  -8  12   0   79.70    7.02
  -8  12   0   80.43    6.75
  -8  12   0   71.65    7.04
  -8  12   0   73.00    6.70
  -8  12   1    6.13    3.55
  -8  12   1    6.84    4.20
  -8  12   1    9.48    4.01
  -8  12   1    4.13    3.93
  -8  12   1   10.25    4.33
  -8  12   2   14.81    4.70
  -8  12   2   20.18    4.74
  -8  12   2    6.57    4.30
  -8  12   2    7.67    3.96
  -8  12   2    7.20    4.91
  -8  12   3   15.49    4.92
  -8  12   3   13.38    5.11
  -8  12   3    7.80    4.74
  -8  12   3   18.12    4.18
  -8  12   3    8.66    5.90
  -8  12   3   15.74    5.16
  -8  12   4  521.02   21.63
  -8  12   4  502.75   23.88
  -8  12   4  517.14   24.23
  -8  12   4  481.03   26.78
  -8  12   4  495.09   24.26
  -8  12   5   19.84    5.70
  -8  12   5   31.51    7.50
  -8  12   5   34.95    7.52
  -8  12   5   24.71    6.98
  -8  12   6  237.60   17.57
  -8  12   6  230.75   17.21
  -8  12   6  276.00   18.58
  -9  12  -4   54.17    7.32
  -9  12  -4   42.05    7.18
  -9  12  -4   40.70    7.67
  -9  12  -3   63.13    7.37
  -9  12  -3   61.07    7.52
  -9  12  -3   66.22    7.75
  -9  12  -2   98.30    8.08
  -9  12  -2   79.45    7.51
  -9  12  -2   78.92    7.58
  -9  12  -2   64.10    7.47
  -9  12  -1   80.27    6.95
  -9  12  -1   90.82    7.80
  -9  12  -1   87.31    7.31
  -9  12  -1   68.56    6.74
  -9  12   0  215.11   11.64
  -9  12   0  172.63   11.32
  -9  12   0  218.66   11.59
  -9  12   0  206.26   11.25
  -9  12   1   12.87    4.00
  -9  12   1   14.39    4.54
  -9  12   1    8.26    4.50
  -9  12   2   59.74    7.06
  -9  12   2   65.84    7.10
  -9  12   2   56.99    7.68
  -9  12   2   61.15    7.24
  -9  12   3   20.53    5.74
  -9  12   3   20.04    5.83
  -9  12   3   15.85    6.86
  -9  12   3   29.01    5.77
  -9  12   4   -1.84    4.64
  -9  12   4   -1.77    4.50
  -9  12   4    3.28    4.14
  -9  12   5   51.72    8.95
  -9  12   5   48.60    8.55
  -9  12   6   68.54   10.72
  -9  12   6   81.56   11.31
 -10  12  -4   26.78    7.14
 -10  12  -4   17.79    6.07
 -10  12  -3    4.87    4.67
 -10  12  -3    3.50    4.24
 -10  12  -3    5.30    4.54
 -10  12  -2   26.74    5.30
 -10  12  -2   19.46    5.38
 -10  12  -2    9.70    4.26
 -10  12  -2   17.12    4.50
 -10  12  -1   -3.75    3.08
 -10  12  -1    1.98    4.09
 -10  12  -1    6.41    5.16
 -10  12  -1    4.26    3.58
 -10  12  -1   -0.75    3.06
 -10  12   0  107.23    8.77
 -10  12   0  117.69    8.32
 -10  12   0  117.37    8.71
 -10  12   0  113.59    8.29
 -10  12   1   -0.79    4.45
 -10  12   1    0.47    3.81
 -10  12   1    3.74    3.82
 -10  12   2   86.35    8.28
 -10  12   2   88.04    8.48
 -10  12   2  100.25    9.60
 -10  12   2   97.45    8.60
 -10  12   3    4.42    4.25
 -10  12   3    1.94    4.62
 -10  12   3    3.01    6.14
 -10  12   4   52.35    8.22
 -10  12   4   77.33    9.26
 -10  12   5    1.61    5.79
 -10  12   5   -7.39    5.24
 -11  12  -3   13.83    5.19
 -11  12  -3    9.86    5.41
 -11  12  -2  258.04   13.99
 -11  12  -2  231.76   13.78
 -11  12  -2  235.71   13.57
 -11  12  -2  243.66   13.58
 -11  12  -1   11.79    4.07
 -11  12  -1    2.06    4.23
 -11  12  -1   -0.05    3.54
 -11  12  -1    3.55    3.62
 -11  12   0   29.43    5.10
 -11  12   0   30.23    5.01
 -11  12   0   31.61    5.67
 -11  12   0   32.35    5.45
 -11  12   1    3.24    4.12
 -11  12   1    4.77    3.95
 -11  12   1    0.99    3.66
 -11  12   1   -5.26    4.38
 -11  12   2   45.89    6.68
 -11  12   2   41.25    7.55
 -11  12   2   44.47    6.53
 -11  12   2   49.91    7.00
 -11  12   3   -2.41    4.10
 -11  12   3   -5.53    6.16
 -11  12   3    6.14    4.84
 -11  12   4  138.19   11.96
 -11  12   4  130.00   11.72
 -12  12  -1   37.87    5.37
 -12  12  -1   31.67    5.89
 -12  12  -1   25.42    5.36
 -12  12   0  337.15   16.37
 -12  12   0  307.83   15.71
 -12  12   0  337.43   16.43
 -12  12   1   40.61    6.77
 -12  12   1   30.19    5.71
 -12  12   1   39.62    6.41
 -12  12   1   45.41    6.26
 -12  12   2   60.67    8.60
 -12  12   2   76.90    7.92
 -12  12   2   56.51    7.36
 -12  12   3   18.45    5.92
 -12  12   3   22.60    6.18
 -12  12   3   17.18    7.96
  12  11  -3  168.52   15.35
  12  11  -3  157.20   15.57
  12  11  -2    0.28    5.35
  12  11  -1   43.32    9.46
  12  11   0    0.71    5.80
  12  11   1    4.12    6.69
  12  11   2   26.16    8.92
  11  11  -5   -2.45    5.71
  11  11  -4   11.47    6.97
  11  11  -4   13.60    7.06
  11  11  -4    4.39    3.91
  11  11  -3  120.39   12.88
  11  11  -3  181.60   15.60
  11  11  -3  144.89    8.55
  11  11  -2    7.63    5.74
  11  11  -2    3.86    5.90
  11  11  -1  261.49   18.43
  11  11   0    7.24    6.11
  11  11   1   45.40    9.47
  11  11   2    1.85    6.23
  11  11   3    6.74    6.90
  10  11  -5   38.08   10.18
  10  11  -5   36.64    6.66
  10  11  -5   48.53    6.88
  10  11  -5   46.87    8.54
  10  11  -5   51.31   10.20
  10  11  -4   25.74    5.03
  10  11  -4   30.43    8.14
  10  11  -4   29.50    9.09
  10  11  -4   24.97    7.13
  10  11  -4   21.92    5.14
  10  11  -3    0.44    2.78
  10  11  -3   -1.75    4.71
  10  11  -3   -0.03    3.14
  10  11  -3   10.21    5.69
  10  11  -2    4.56    2.94
  10  11  -2    9.62    5.45
  10  11  -2    8.96    5.69
  10  11  -1   93.39   10.98
  10  11  -1  121.90    6.20
  10  11   0   -0.01    4.65
  10  11   1   53.19    9.07
  10  11   2   -4.02    5.25
  10  11   3   34.39    8.61
  10  11   3   42.04    3.82
  10  11   4    8.69    7.18
  10  11   4    2.24    3.20
  10  11   4    4.59    3.35
   9  11  -6    7.95    5.34
   9  11  -6   -2.90    5.23
   9  11  -6    9.37    8.20
   9  11  -6    1.95    5.32
   9  11  -6   -2.91    6.34
   9  11  -5  147.25   14.04
   9  11  -5  128.36   11.95
   9  11  -5  101.82    9.91
   9  11  -5  122.20   10.23
   9  11  -5  118.04   14.57
   9  11  -4   66.56   10.99
   9  11  -4   84.34   10.02
   9  11  -4   70.67    7.62
   9  11  -4   60.57    9.80
   9  11  -4   81.89    7.60
   9  11  -3  392.63   21.45
   9  11  -3  366.00   17.25
   9  11  -3  396.61   21.80
   9  11  -3  378.42   16.60
   9  11  -2   26.01    6.63
   9  11  -2   26.26    7.13
   9  11  -2   23.36    3.63
   9  11  -2   23.58    4.11
   9  11  -1  289.03   12.87
   9  11  -1  319.94   18.82
   9  11   0   35.96    3.81
   9  11   0   26.00    6.81
   9  11   1   15.12    2.95
   9  11   1   10.21    5.76
   9  11   1   13.61    2.86
   9  11   2   56.02    9.02
   9  11   2   69.76    5.48
   9  11   2   68.35    5.37
   9  11   3  130.89    8.17
   9  11   3  132.43    8.21
   9  11   3  108.76   12.01
   9  11   4    3.71    3.88
   9  11   4    3.21    3.57
   9  11   4    0.55    5.81
   9  11   5   84.58    8.30
   9  11   5   92.24   11.51
   9  11   5   73.43    8.05
   8  11  -6    4.50    7.90
   8  11  -6    5.49    5.57
   8  11  -6    2.35    4.76
   8  11  -6   -1.58    4.96
   8  11  -6    0.66    6.38
   8  11  -5   -4.63    3.83
   8  11  -5    2.45    4.50
   8  11  -5    1.86    4.34
   8  11  -5   -3.97    5.73
   8  11  -5   -0.53    5.01
   8  11  -4   37.88    6.23
   8  11  -4   40.06    7.40
   8  11  -4   37.16    8.88
   8  11  -4   39.93    8.15
   8  11  -4   50.56    6.43
   8  11  -3   59.13    7.98
   8  11  -3   45.77    5.70
   8  11  -3   69.75    9.85
   8  11  -3   55.96    6.38
   8  11  -3   46.67    8.04
   8  11  -2   27.55    4.13
   8  11  -2   24.76    4.39
   8  11  -2   33.69    6.75
   8  11  -2   33.52    6.92
   8  11  -1  546.78   20.21
   8  11  -1  521.97   26.13
   8  11  -1  517.13   20.92
   8  11   0   50.58    4.69
   8  11   0   34.10    6.99
   8  11   0   43.62    3.71
   8  11   1  235.07   10.86
   8  11   1  231.00   15.50
   8  11   1  227.77    9.52
   8  11   1  225.82   10.90
   8  11   2    8.31    3.20
   8  11   2    8.31    2.51
   8  11   2    4.25    4.89
   8  11   2    6.82    3.16
   8  11   3   51.68    5.04
   8  11   3   52.71    5.89
   8  11   3   54.25    5.97
   8  11   3   49.80    8.40
   8  11   4   14.00    4.68
   8  11   4    9.09    6.00
   8  11   4   17.23    4.79
   8  11   4    8.93    3.98
   8  11   5   46.73    8.66
   8  11   5   27.11    5.46
   8  11   5   30.11    6.15
   7  11  -7  222.13   15.68
   7  11  -7  150.33   17.87
   7  11  -7  138.70   15.16
   7  11  -7  171.64   14.80
   7  11  -6    9.32    5.13
   7  11  -6    9.83    6.81
   7  11  -6    8.96    8.19
   7  11  -6   15.88    6.42
   7  11  -6   14.76    6.02
   7  11  -5   95.22   12.89
   7  11  -5   73.64    8.53
   7  11  -5   94.60   10.99
   7  11  -5   78.07    8.61
   7  11  -5   85.06    9.11
   7  11  -4    6.32    4.61
   7  11  -4    1.97    4.72
   7  11  -4    1.51    5.52
   7  11  -4   -4.71    3.43
   7  11  -4   -2.39    3.46
   7  11  -4   -3.64    3.47
   7  11  -3   10.56    4.21
   7  11  -3   11.72    4.25
   7  11  -3    8.36    5.72
   7  11  -3    6.47    3.70
   7  11  -3   13.21    5.55
   7  11  -3   16.07    5.14
   7  11  -2   61.19    8.09
   7  11  -2   66.59    6.45
   7  11  -2   67.40    8.09
   7  11  -2   68.06    6.34
   7  11  -2   65.75    6.01
   7  11  -1   37.54    6.66
   7  11  -1   55.57    4.99
   7  11  -1   47.89    5.14
   7  11   0   21.16    5.77
   7  11   0   23.12    3.35
   7  11   0   20.14    5.65
   7  11   0   16.87    3.54
   7  11   1  171.74    8.50
   7  11   1  155.59   12.10
   7  11   1  153.96    8.93
   7  11   2   -5.96    2.50
   7  11   2    3.80    4.52
   7  11   2   -0.45    2.47
   7  11   2    0.11    2.90
   7  11   3  262.57   13.56
   7  11   3  258.60   16.26
   7  11   3  284.24   13.27
   7  11   3  249.10   13.48
   7  11   4    0.79    3.79
   7  11   4   -3.51    4.23
   7  11   4    3.01    4.12
   7  11   4    4.16    3.80
   7  11   5  153.10   11.03
   7  11   5  153.91   12.95
   7  11   6   40.46    7.23
   6  11  -7   22.63    9.62
   6  11  -7   40.22    8.78
   6  11  -7   39.79    9.64
   6  11  -7   40.17    8.94
   6  11  -6   34.73    8.35
   6  11  -6   37.30    7.96
   6  11  -6   36.58    9.87
   6  11  -6   26.54    5.99
   6  11  -6    6.20    5.80
   6  11  -6   28.44    7.01
   6  11  -5  217.95   14.03
   6  11  -5  194.94   16.95
   6  11  -5  226.75   15.42
   6  11  -5  239.43   15.02
   6  11  -5  238.29   14.68
   6  11  -4    7.42    4.29
   6  11  -4    5.63    4.21
   6  11  -4    0.22    5.87
   6  11  -4   -0.50    4.29
   6  11  -4   -0.10    3.71
   6  11  -3  106.88    8.29
   6  11  -3  119.04    8.74
   6  11  -3  106.70    8.38
   6  11  -3  114.86    7.23
   6  11  -3   89.88   10.59
   6  11  -3  106.98    9.95
   6  11  -2   70.61    6.57
   6  11  -2   82.89    6.67
   6  11  -2   66.92    8.72
   6  11  -2   83.06    7.17
   6  11  -2   74.86    8.14
   6  11  -1   12.95    3.25
   6  11  -1   15.29    3.66
   6  11  -1   19.99    5.30
   6  11  -1   20.37    3.78
   6  11  -1   13.80    4.74
   6  11  -1   21.49    3.77
   6  11   0    7.19    2.88
   6  11   0    0.75    2.59
   6  11   0   -4.48    3.30
   6  11   0    4.85    3.83
   6  11   0    2.24    2.51
   6  11   0    1.98    2.55
   6  11   1   18.47    3.46
   6  11   1   25.22    3.82
   6  11   1   19.59    3.77
   6  11   1   30.61    4.08
   6  11   1   23.59    5.77
   6  11   1   21.36    5.28
   6  11   2   76.80    6.60
   6  11   2   66.24    8.01
   6  11   2   74.98    6.48
   6  11   2   69.21    6.08
   6  11   2   59.36    6.05
   6  11   2   65.95    5.82
   6  11   2   69.45    8.38
   6  11   3  126.85    8.79
   6  11   3  127.35    9.15
   6  11   3  127.63    8.67
   6  11   3  115.67   10.12
   6  11   4   56.83    6.82
   6  11   4   63.53    7.18
   6  11   4   54.68    7.61
   6  11   5  126.75   10.45
   6  11   5  133.37   11.28
   6  11   6   48.06    7.85
   5  11  -7   59.41   10.22
   5  11  -7   92.55   11.50
   5  11  -7   50.41    9.36
   5  11  -7   56.01   11.54
   5  11  -7   78.25   10.90
   5  11  -6    4.59    5.14
   5  11  -6   19.02    6.56
   5  11  -6    3.55    6.73
   5  11  -6   14.02    6.12
   5  11  -6   10.31    6.23
   5  11  -5   -1.37    5.40
   5  11  -5    0.85    4.44
   5  11  -5   11.34    5.65
   5  11  -5    3.98    4.44
   5  11  -5    0.93    4.76
   5  11  -4  223.84   13.28
   5  11  -4  187.70   14.91
   5  11  -4  203.87   11.67
   5  11  -4  185.37   12.87
   5  11  -4  208.54   12.74
   5  11  -4  178.27   12.06
   5  11  -3  221.33   15.12
   5  11  -3  219.46   13.33
   5  11  -3  237.91   13.23
   5  11  -3  211.51   12.33
   5  11  -3  225.15   12.62
   5  11  -3  230.68   11.58
   5  11  -2  125.37    8.77
   5  11  -2  128.20    8.54
   5  11  -2  119.67    9.25
   5  11  -2  110.38    6.99
   5  11  -2  128.40    8.31
   5  11  -2  121.49    8.61
   5  11  -2  111.09   10.39
   5  11  -1  977.00   37.56
   5  11  -1 1068.76   41.10
   5  11  -1 1012.25   37.55
   5  11  -1 1062.44   38.04
   5  11  -1 1026.98   38.48
   5  11  -1 1030.80   36.39
   5  11   0   -2.48    2.76
   5  11   0    0.64    2.50
   5  11   0    0.21    2.46
   5  11   0   -1.26    2.20
   5  11   0   -2.44    2.34
   5  11   0    0.76    1.77
   5  11   1   56.13    5.53
   5  11   1   51.91    3.91
   5  11   1   49.29    5.03
   5  11   1   53.07    6.92
   5  11   1   42.21    6.26
   5  11   1   44.37    4.98
   5  11   1   46.87    5.34
   5  11   2    9.22    3.37
   5  11   2   13.89    3.89
   5  11   2   10.15    3.67
   5  11   2   12.79    3.69
   5  11   2   10.46    4.70
   5  11   2   14.96    4.60
   5  11   3    2.21    3.20
   5  11   3   -2.40    3.36
   5  11   3    3.86    3.36
   5  11   3    2.47    3.31
   5  11   3    2.98    4.59
   5  11   4    6.17    3.42
   5  11   4    0.34    4.11
   5  11   4    9.93    4.37
   5  11   4   11.67    4.57
   5  11   4    4.38    3.84
   5  11   5   52.48    7.31
   5  11   5   59.74    7.54
   5  11   5   68.82    6.82
   5  11   6   13.75    5.94
   5  11   7   50.56    8.70
   4  11  -7  251.67   17.73
   4  11  -7  230.81   16.99
   4  11  -7  207.19   16.26
   4  11  -7  232.57   19.66
   4  11  -7  251.96   17.44
   4  11  -6    0.34    4.92
   4  11  -6    5.69    5.78
   4  11  -6   10.89    6.06
   4  11  -6   17.46    6.71
   4  11  -6    0.52    6.17
   4  11  -5  247.42   11.06
   4  11  -5  280.87   16.20
   4  11  -5  272.51   11.05
   4  11  -5  268.64   18.24
   4  11  -5  285.41   16.36
   4  11  -5  226.53   15.15
   4  11  -5  255.53   15.96
   4  11  -4   37.89    6.29
   4  11  -4   41.41    3.17
   4  11  -4   53.79    8.42
   4  11  -4   36.65    6.44
   4  11  -4   43.19    6.59
   4  11  -4   36.15    5.38
   4  11  -4   33.17    2.96
   4  11  -4   33.59    6.06
   4  11  -3    2.91    3.47
   4  11  -3   10.30    4.95
   4  11  -3   14.29    4.38
   4  11  -3    6.60    3.64
   4  11  -3    6.23    3.96
   4  11  -3    3.63    3.02
   4  11  -2    5.01    2.74
   4  11  -2    0.04    3.28
   4  11  -2    0.70    2.94
   4  11  -2    2.50    3.04
   4  11  -2    7.23    3.74
   4  11  -2    2.20    3.01
   4  11  -1  379.11   17.13
   4  11  -1  413.89   17.62
   4  11  -1  383.57   16.52
   4  11  -1  408.10   18.77
   4  11  -1  412.75   17.77
   4  11  -1  386.46   17.04
   4  11  -1  413.08   16.42
   4  11   0   24.26    3.49
   4  11   0   25.35    4.07
   4  11   0   22.89    3.83
   4  11   0   27.16    4.15
   4  11   0   26.66    3.43
   4  11   0   25.48    4.24
   4  11   0   21.33    4.43
   4  11   1  983.03   40.01
   4  11   1 1027.39   35.98
   4  11   1  941.86   36.86
   4  11   1  981.53   36.98
   4  11   1 1079.93   37.04
   4  11   2  171.15    9.45
   4  11   2  153.50    9.75
   4  11   2  154.79    9.63
   4  11   2  157.18   10.48
   4  11   2  158.06    8.55
   4  11   2  156.93    9.58
   4  11   3  124.22    9.11
   4  11   3  124.78    8.86
   4  11   3  145.99    8.32
   4  11   3  125.29    9.12
   4  11   3  124.48    9.43
   4  11   4   24.39    5.39
   4  11   4   28.90    4.21
   4  11   4   31.76    4.73
   4  11   4   17.40    4.86
   4  11   4   23.99    5.27
   4  11   4   23.49    4.97
   4  11   5   13.92    5.74
   4  11   5   11.42    4.59
   4  11   5   28.97    6.11
   4  11   5   24.79    4.34
   4  11   6    5.73    4.99
   4  11   7    8.22    5.88
   3  11  -8  119.39   12.64
   3  11  -7   -2.39    6.12
   3  11  -7   16.96    6.53
   3  11  -7    4.82    8.06
   3  11  -7    8.18    6.35
   3  11  -6  192.69   14.87
   3  11  -6  202.98   14.86
   3  11  -6  208.88   14.23
   3  11  -6  196.59   10.67
   3  11  -6  147.48   15.65
   3  11  -6  195.09   14.33
   3  11  -5  118.25    7.42
   3  11  -5  131.84   12.87
   3  11  -5  125.77   11.00
   3  11  -5  122.17   10.40
   3  11  -5  125.27   10.97
   3  11  -5   99.42   10.14
   3  11  -4   16.18    5.18
   3  11  -4   17.29    5.22
   3  11  -4   19.58    5.55
   3  11  -4   14.18    5.59
   3  11  -4   15.53    3.17
   3  11  -4   19.30    4.91
   3  11  -4   15.80    3.41
   3  11  -3   51.30    6.14
   3  11  -3   70.53    6.54
   3  11  -3   81.76    7.42
   3  11  -3   68.45    4.68
   3  11  -3   66.31    6.92
   3  11  -3   61.27    6.78
   3  11  -3   60.01    6.54
   3  11  -3   60.61    7.85
   3  11  -3   68.83    4.58
   3  11  -2   52.72    5.71
   3  11  -2   54.34    3.51
   3  11  -2   55.11    5.85
   3  11  -2   44.63    4.87
   3  11  -2   50.95    5.31
   3  11  -2   38.81    5.22
   3  11  -2   53.60    6.87
   3  11  -2   56.74    3.63
   3  11  -2   40.42    5.19
   3  11  -2   48.92    5.43
   3  11  -1  224.35   12.04
   3  11  -1  232.76   11.73
   3  11  -1  215.84   10.71
   3  11  -1  222.59   13.15
   3  11  -1  240.14   11.98
   3  11  -1  228.39   11.29
   3  11  -1  223.17   11.64
   3  11  -1  205.33   11.33
   3  11   0  162.20   10.04
   3  11   0  162.21    9.25
   3  11   0  162.23    9.49
   3  11   0  172.89    8.75
   3  11   0  157.98    9.37
   3  11   0  161.97    9.36
   3  11   0  162.39    8.69
   3  11   1   -0.64    2.41
   3  11   1    0.09    2.62
   3  11   1    1.90    2.46
   3  11   1    1.70    2.93
   3  11   1    1.46    2.52
   3  11   1    2.33    2.41
   3  11   2   87.39    7.12
   3  11   2   87.96    6.44
   3  11   2   76.73    6.13
   3  11   2   87.64    6.97
   3  11   2   72.94    6.79
   3  11   3  352.44   17.00
   3  11   3  374.95   16.22
   3  11   3  352.83   16.82
   3  11   3  330.20   16.51
   3  11   3  346.61   16.76
   3  11   4   16.94    4.08
   3  11   4   15.49    3.05
   3  11   4   15.44    4.67
   3  11   4   15.48    5.00
   3  11   4   22.16    4.43
   3  11   4   19.06    5.10
   3  11   5  366.10   19.50
   3  11   5  372.91   17.45
   3  11   5  384.44   15.54
   3  11   5  311.41   18.02
   3  11   6   -4.70    4.48
   3  11   6   -1.86    4.80
   3  11   7   96.66   11.09
   2  11  -8   10.35    9.11
   2  11  -8    8.79    6.64
   2  11  -8    4.74    7.82
   2  11  -8    1.49    6.54
   2  11  -7   53.41   11.34
   2  11  -7   56.85   10.04
   2  11  -7   62.34    9.04
   2  11  -7   52.71   10.21
   2  11  -6    6.85    7.02
   2  11  -6   -1.96    4.83
   2  11  -6    7.30    4.91
   2  11  -6   -1.95    5.00
   2  11  -6    3.88    5.38
   2  11  -5   22.50    6.13
   2  11  -5   32.60    6.97
   2  11  -5   17.11    4.00
   2  11  -5   20.42    5.28
   2  11  -5   26.42    6.33
   2  11  -5   15.28    5.51
   2  11  -5   13.54    6.88
   2  11  -5   24.06    5.52
   2  11  -4   10.08    4.85
   2  11  -4    3.58    4.85
   2  11  -4    4.09    3.64
   2  11  -4    2.24    2.76
   2  11  -4    4.05    4.03
   2  11  -4    6.45    4.12
   2  11  -4    7.34    4.49
   2  11  -4    3.95    3.60
   2  11  -3  101.15    6.28
   2  11  -3  100.07    8.06
   2  11  -3  102.89    8.25
   2  11  -3  104.35    8.27
   2  11  -3  105.41    8.45
   2  11  -3  107.68    9.50
   2  11  -3  106.23    7.50
   2  11  -2  139.10    8.91
   2  11  -2  128.80    8.64
   2  11  -2  122.02    8.68
   2  11  -2  123.15    7.65
   2  11  -2  114.10    6.66
   2  11  -2  127.28    8.12
   2  11  -2  128.38    8.45
   2  11  -2  171.96   10.70
   2  11  -2  125.81    6.55
   2  11  -1  439.66   18.79
   2  11  -1  448.05   18.89
   2  11  -1  449.36   20.49
   2  11  -1  454.43   18.74
   2  11  -1  439.04   19.04
   2  11  -1  441.63   16.14
   2  11  -1  411.80   18.45
   2  11  -1  423.98   16.21
   2  11   0    1.98    2.52
   2  11   0    0.26    2.23
   2  11   0    4.92    2.90
   2  11   0    0.10    2.13
   2  11   0    1.35    2.56
   2  11   0    1.91    1.64
   2  11   0    0.33    2.56
   2  11   1  294.70   13.74
   2  11   1  313.22   14.48
   2  11   1  313.92   14.56
   2  11   1  313.42   11.59
   2  11   1  314.21   13.90
   2  11   1  302.24   14.51
   2  11   1  311.55   14.63
   2  11   2   16.39    3.84
   2  11   2   26.61    4.03
   2  11   2   15.49    4.12
   2  11   2   27.81    2.54
   2  11   2   25.38    4.05
   2  11   3   33.77    5.33
   2  11   3   37.00    5.03
   2  11   3   38.88    2.92
   2  11   3   32.00    5.10
   2  11   3   39.14    4.99
   2  11   4   57.60    5.70
   2  11   4   76.90    7.98
   2  11   4   43.93    6.39
   2  11   4   49.50    6.06
   2  11   4   54.08    3.95
   2  11   5  146.47   11.57
   2  11   5  148.12   11.18
   2  11   5  150.08    7.82
   2  11   5  147.89    9.11
   2  11   6   11.08    5.68
   2  11   6   13.13    6.44
   2  11   7   84.65   10.80
   2  11   7  108.27   12.42
   1  11  -8   29.69   10.13
   1  11  -8   25.73    8.89
   1  11  -8   29.89    8.10
   1  11  -8   15.36   10.07
   1  11  -7  272.80   18.92
   1  11  -7  226.73   19.56
   1  11  -7  239.10   15.41
   1  11  -6    0.52    5.11
   1  11  -6    7.40    4.59
   1  11  -6    1.09    5.01
   1  11  -6    3.10    6.80
   1  11  -5  368.67   19.48
   1  11  -5  364.22   19.05
   1  11  -5  327.75   17.82
   1  11  -5  314.23   20.16
   1  11  -5  330.57   16.66
   1  11  -5  365.56   18.91
   1  11  -5  334.99   18.59
   1  11  -4   64.92    5.85
   1  11  -4   76.78    6.79
   1  11  -4   65.24    7.75
   1  11  -4   86.70    8.18
   1  11  -4   68.64    8.86
   1  11  -4   77.82    8.03
   1  11  -4   73.37    8.04
   1  11  -4   91.78    8.85
   1  11  -3   22.92    4.81
   1  11  -3   32.43    5.21
   1  11  -3   26.54    4.62
   1  11  -3   37.56    4.73
   1  11  -3   36.47    5.96
   1  11  -3   34.55    5.24
   1  11  -3   36.19    4.15
   1  11  -3   27.01    4.98
   1  11  -2    5.17    3.33
   1  11  -2    5.76    3.82
   1  11  -2    3.90    2.91
   1  11  -2   -1.05    2.41
   1  11  -2    4.45    2.75
   1  11  -2    8.12    3.52
   1  11  -2    5.47    3.26
   1  11  -2    0.92    2.25
   1  11  -1  223.86   11.64
   1  11  -1  238.04   10.62
   1  11  -1  227.19   12.05
   1  11  -1  252.92   12.78
   1  11  -1  254.02   13.14
   1  11  -1  265.76   12.56
   1  11  -1  258.66   11.87
   1  11  -1  255.09   12.43
   1  11   0  329.65   13.56
   1  11   0  346.64   15.60
   1  11   0  339.55   15.55
   1  11   0  362.61   16.93
   1  11   0  362.95   15.46
   1  11   0  340.37   15.73
   1  11   1  292.56   13.97
   1  11   1  292.40   13.46
   1  11   1  284.39   13.77
   1  11   1  308.90   14.93
   1  11   1  286.63   11.76
   1  11   1  276.24   13.71
   1  11   2   54.80    5.96
   1  11   2   64.36    6.02
   1  11   2   62.27    6.28
   1  11   2   64.82    4.62
   1  11   3   46.83    4.10
   1  11   3   45.85    5.59
   1  11   3   35.38    5.33
   1  11   3   35.24    5.44
   1  11   4    7.69    2.63
   1  11   4    6.93    3.01
   1  11   4    8.37    4.21
   1  11   4    0.52    3.76
   1  11   4    6.92    4.08
   1  11   5   20.09    5.95
   1  11   5   15.41    3.33
   1  11   5   18.24    3.43
   1  11   5   20.24    3.08
   1  11   5   19.74    5.68
   1  11   6    6.43    5.35
   1  11   6    6.84    5.54
   1  11   7   24.81    8.33
   1  11   7   11.24    6.53
   0  11  -7   27.28   10.11
   0  11  -7   49.23    9.15
   0  11  -7   38.63    7.33
   0  11  -7   29.77    8.71
   0  11  -6    6.92    4.53
   0  11  -6   17.11    6.43
   0  11  -6    8.42    7.66
   0  11  -6   12.60    6.31
   0  11  -5  516.80   24.44
   0  11  -5  500.50   24.18
   0  11  -5  534.28   24.08
   0  11  -5  495.17   24.45
   0  11  -5  493.29   26.30
   0  11  -5  527.36   24.57
   0  11  -5  476.51   21.27
   0  11  -4   59.75    8.32
   0  11  -4   75.66    7.96
   0  11  -4   73.36    7.35
   0  11  -4   65.31    7.67
   0  11  -4   70.88    6.11
   0  11  -4   61.94    5.94
   0  11  -4   63.66    7.52
   0  11  -4   68.93    7.70
   0  11  -3  488.58   18.99
   0  11  -3  486.70   21.20
   0  11  -3  514.98   21.73
   0  11  -3  466.22   21.01
   0  11  -3  476.51   20.87
   0  11  -3  455.85   22.29
   0  11  -3  452.27   20.89
   0  11  -2  104.65    7.88
   0  11  -2  107.33    7.87
   0  11  -2   91.25    7.48
   0  11  -2  107.88    8.44
   0  11  -2  103.79    5.85
   0  11  -2   95.43    7.12
   0  11  -2  101.30    7.49
   0  11  -1   86.04    7.03
   0  11  -1  114.45    7.96
   0  11  -1   92.39    6.70
   0  11  -1   91.49    7.22
   0  11  -1  103.16    7.24
   0  11  -1  101.21    7.33
   0  11  -1   85.40    6.95
   0  11   1  108.22    6.03
   0  11   1   95.22    6.80
   0  11   1  144.49    8.53
   0  11   1   83.16    7.02
   0  11   1   95.02    7.19
   0  11   1   78.36    6.91
   0  11   2   90.00    7.01
   0  11   2   87.14    5.80
   0  11   2  110.92    7.75
   0  11   2   99.29    7.09
   0  11   2  102.88    8.02
   0  11   3  472.58   21.43
   0  11   3  491.18   18.91
   0  11   3  458.95   20.66
   0  11   3  487.69   21.26
   0  11   3  505.02   21.20
   0  11   4   68.94    7.87
   0  11   4   71.06    5.70
   0  11   4   62.89    7.34
   0  11   4   70.83    7.35
   0  11   4   55.47    6.60
   0  11   5  487.58   19.98
   0  11   5  491.36   23.67
   0  11   5  488.82   19.48
   0  11   5  509.67   18.73
   0  11   5  494.11   24.08
   0  11   6   13.78    6.04
   0  11   6    9.07    5.87
   0  11   6    2.51    3.31
   0  11   7   40.52    8.98
   0  11   7   29.22    7.91
   0  11   8   -0.97    6.82
  -1  11  -7    6.72    6.79
  -1  11  -7   16.17    7.40
  -1  11  -6   11.09    4.61
  -1  11  -6    7.39    6.16
  -1  11  -6    6.52    5.82
  -1  11  -5   23.82    6.20
  -1  11  -5   17.32    5.45
  -1  11  -5   20.46    6.11
  -1  11  -5   20.63    4.31
  -1  11  -4   -0.12    3.75
  -1  11  -4    1.32    3.93
  -1  11  -4    5.05    5.20
  -1  11  -4    6.80    2.96
  -1  11  -4    2.61    3.86
  -1  11  -4    7.65    4.03
  -1  11  -4    7.71    4.27
  -1  11  -3   36.87    5.78
  -1  11  -3   47.53    5.93
  -1  11  -3   38.32    5.62
  -1  11  -3   50.83    4.21
  -1  11  -3   39.79    5.30
  -1  11  -3   41.82    5.83
  -1  11  -3   38.44    5.59
  -1  11  -2   64.79    6.43
  -1  11  -2   73.60    6.20
  -1  11  -2   65.51    6.26
  -1  11  -2   61.02    6.24
  -1  11  -2   70.96    6.77
  -1  11  -2   62.27    6.28
  -1  11  -2   65.59    4.15
  -1  11  -1  295.34   13.79
  -1  11  -1  293.74   13.58
  -1  11  -1  282.27   14.03
  -1  11  -1  291.94   13.76
  -1  11  -1  297.75   14.02
  -1  11   0  338.13   15.26
  -1  11   0  364.23   15.32
  -1  11   0  332.92   15.55
  -1  11   0  329.61   13.75
  -1  11   0  343.94   15.43
  -1  11   0  334.41   15.36
  -1  11   1  250.61   12.28
  -1  11   1  250.33   12.18
  -1  11   1  260.64   12.51
  -1  11   1  249.43   10.96
  -1  11   1  247.38   12.53
  -1  11   1  237.60   12.52
  -1  11   2    4.41    3.05
  -1  11   2    1.42    2.95
  -1  11   2    3.92    3.03
  -1  11   2    2.17    2.62
  -1  11   2    6.03    2.55
  -1  11   3   35.39    4.18
  -1  11   3   35.44    5.40
  -1  11   3   32.20    5.60
  -1  11   3   37.73    5.89
  -1  11   3   31.02    4.82
  -1  11   3   38.42    5.35
  -1  11   4   63.93    7.43
  -1  11   4   70.06    6.02
  -1  11   4   69.17    7.73
  -1  11   4   79.21    7.60
  -1  11   4   76.08    4.08
  -1  11   4   68.35    7.89
  -1  11   5  347.47   18.01
  -1  11   5  326.21   18.37
  -1  11   5  346.48   15.58
  -1  11   5  325.62   13.66
  -1  11   5  389.82   18.93
  -1  11   5  331.39   18.84
  -1  11   6    4.79    5.12
  -1  11   6   10.00    6.20
  -1  11   6    2.46    3.56
  -1  11   7  250.60   18.33
  -1  11   7  250.36   17.69
  -1  11   7  265.11   13.79
  -1  11   8   11.43    8.18
  -1  11   8   24.44    8.75
  -2  11  -7  110.78   12.65
  -2  11  -7  100.23   12.34
  -2  11  -6   12.87    6.94
  -2  11  -6    9.19    4.11
  -2  11  -6    8.39    5.68
  -2  11  -6   10.94    6.46
  -2  11  -5  143.08   11.84
  -2  11  -5  120.70   11.05
  -2  11  -5  139.89   11.27
  -2  11  -5  139.48    8.30
  -2  11  -4   67.91    7.65
  -2  11  -4   55.62    7.34
  -2  11  -4   56.82    4.64
  -2  11  -4   48.70    6.81
  -2  11  -4   66.59    7.69
  -2  11  -4   71.92    7.62
  -2  11  -3   31.07    5.74
  -2  11  -3   38.60    5.14
  -2  11  -3   32.18    5.22
  -2  11  -3   34.81    5.45
  -2  11  -3   34.19    5.33
  -2  11  -3   44.57    5.99
  -2  11  -2   38.22    5.02
  -2  11  -2   39.88    4.96
  -2  11  -2   29.96    4.52
  -2  11  -2   26.90    5.00
  -2  11  -2   27.88    4.63
  -2  11  -2   29.39    4.71
  -2  11  -2   28.89    4.83
  -2  11  -1  329.97   14.06
  -2  11  -1  296.65   15.45
  -2  11  -1  303.14   14.36
  -2  11  -1  305.52   14.47
  -2  11  -1  305.88   14.61
  -2  11  -1  307.72   14.27
  -2  11  -1  302.02   14.03
  -2  11   0    2.38    2.65
  -2  11   0    3.22    2.54
  -2  11   0    2.21    2.47
  -2  11   0    1.10    2.73
  -2  11   0    1.73    2.77
  -2  11   0    2.16    2.71
  -2  11   1  449.49   19.37
  -2  11   1  449.01   19.60
  -2  11   1  472.62   19.48
  -2  11   1  484.55   19.29
  -2  11   1  453.19   21.39
  -2  11   1  431.64   17.51
  -2  11   2  116.57    7.89
  -2  11   2  132.42    8.72
  -2  11   2  125.51    6.20
  -2  11   2  112.14    8.18
  -2  11   2  119.72    7.03
  -2  11   3  115.96    8.70
  -2  11   3  101.75    8.44
  -2  11   3  112.83    5.58
  -2  11   3  100.48    6.75
  -2  11   3   93.16    8.12
  -2  11   3   98.16    7.88
  -2  11   4    2.24    3.86
  -2  11   4    5.04    4.41
  -2  11   4    7.66    4.24
  -2  11   4    7.08    4.13
  -2  11   4    9.65    4.64
  -2  11   4    6.86    2.42
  -2  11   4    4.52    2.90
  -2  11   5   14.89    5.59
  -2  11   5   22.37    5.54
  -2  11   5   23.57    6.14
  -2  11   5   16.83    4.25
  -2  11   5   12.28    5.97
  -2  11   6    7.32    5.62
  -2  11   6    2.66    3.79
  -2  11   6   -4.20    4.79
  -2  11   7   67.91   11.09
  -2  11   7   75.32   10.86
  -2  11   8   17.01    8.53
  -2  11   8    5.61    7.09
  -3  11  -7  133.35   13.70
  -3  11  -7  114.09   12.98
  -3  11  -6   -2.18    4.95
  -3  11  -6    1.59    5.49
  -3  11  -6    1.88    4.90
  -3  11  -5  418.20   20.36
  -3  11  -5  373.33   19.80
  -3  11  -5  364.28   14.98
  -3  11  -5  353.62   19.98
  -3  11  -4   15.72    2.38
  -3  11  -4   17.39    4.83
  -3  11  -4   10.03    4.53
  -3  11  -4   12.70    4.83
  -3  11  -4   20.65    5.39
  -3  11  -3  338.63   17.02
  -3  11  -3  373.51   17.49
  -3  11  -3  356.08   17.11
  -3  11  -3  359.39   16.95
  -3  11  -3  379.57   19.04
  -3  11  -3  338.14   17.21
  -3  11  -2   79.19    7.15
  -3  11  -2   83.57    6.72
  -3  11  -2   76.64    6.95
  -3  11  -2   82.15    7.03
  -3  11  -2   83.37    6.68
  -3  11  -2   62.17    6.61
  -3  11  -2   67.04    6.34
  -3  11  -1    1.73    2.48
  -3  11  -1    6.42    2.67
  -3  11  -1   -0.80    2.41
  -3  11  -1    2.89    2.65
  -3  11  -1   -1.59    2.40
  -3  11  -1    0.48    2.54
  -3  11  -1   -1.43    2.76
  -3  11   0  154.55    9.44
  -3  11   0  176.46    9.76
  -3  11   0  159.44    9.06
  -3  11   0  174.80    9.69
  -3  11   0  169.54    9.98
  -3  11   0  166.33    9.37
  -3  11   1  224.95   12.44
  -3  11   1  202.67   11.39
  -3  11   1  215.70   11.43
  -3  11   1  214.99    9.91
  -3  11   1  243.12   11.03
  -3  11   1  216.96   11.46
  -3  11   1  218.45   11.08
  -3  11   2   62.62    4.78
  -3  11   2   48.90    4.57
  -3  11   2   37.82    5.63
  -3  11   2   53.15    5.73
  -3  11   2   64.22    6.15
  -3  11   2   51.81    5.43
  -3  11   3   75.54    7.35
  -3  11   3   77.18    5.53
  -3  11   3   67.11    7.38
  -3  11   3   81.11    7.44
  -3  11   3   62.82    7.02
  -3  11   3   72.79    5.77
  -3  11   3   63.98    6.72
  -3  11   4   23.57    3.59
  -3  11   4   12.34    4.48
  -3  11   4   19.09    3.95
  -3  11   4   20.79    5.50
  -3  11   4   12.42    4.78
  -3  11   4   22.17    5.43
  -3  11   5  128.02   10.49
  -3  11   5  108.17   10.73
  -3  11   5  103.40   10.26
  -3  11   5  111.27    8.16
  -3  11   6  180.65   14.31
  -3  11   6  184.23   11.76
  -3  11   6  220.84   15.72
  -3  11   7    5.02    7.14
  -3  11   7    7.53    7.02
  -3  11   8   93.67   13.56
  -4  11  -7   -1.84    6.11
  -4  11  -7    0.30    6.17
  -4  11  -6    6.25    5.72
  -4  11  -6    8.31    6.05
  -4  11  -6    6.43    5.15
  -4  11  -5   22.95    5.94
  -4  11  -5   15.90    5.94
  -4  11  -5   11.81    5.81
  -4  11  -4   23.43    5.53
  -4  11  -4   16.36    4.99
  -4  11  -4   16.70    4.98
  -4  11  -3  150.43   10.56
  -4  11  -3  146.79   10.02
  -4  11  -3  130.63    9.68
  -4  11  -3  134.47    9.63
  -4  11  -3  138.30    9.46
  -4  11  -3  141.00   10.10
  -4  11  -2  168.83   10.47
  -4  11  -2  162.62    9.80
  -4  11  -2  169.26   10.46
  -4  11  -2  164.57   10.15
  -4  11  -2  153.12   10.04
  -4  11  -2  173.87    9.89
  -4  11  -1  996.18   37.51
  -4  11  -1  973.56   42.22
  -4  11  -1 1063.18   37.94
  -4  11  -1 1014.99   37.77
  -4  11  -1 1048.87   37.70
  -4  11  -1 1003.22   38.20
  -4  11  -1 1006.80   37.51
  -4  11   0   17.15    3.71
  -4  11   0   26.32    4.37
  -4  11   0   29.83    4.30
  -4  11   0   22.40    4.01
  -4  11   0   16.35    3.58
  -4  11   0   25.33    4.57
  -4  11   1  469.63   18.77
  -4  11   1  440.16   18.20
  -4  11   1  405.30   19.99
  -4  11   1  422.17   18.42
  -4  11   1  413.95   18.41
  -4  11   1  424.15   18.81
  -4  11   2    5.40    3.14
  -4  11   2    4.94    3.40
  -4  11   2    0.17    3.17
  -4  11   2    2.13    2.83
  -4  11   2    5.61    2.65
  -4  11   2    3.11    2.83
  -4  11   3    3.45    3.44
  -4  11   3    6.68    3.28
  -4  11   3   11.31    3.81
  -4  11   3    8.02    4.11
  -4  11   3    7.06    4.06
  -4  11   3   11.63    4.54
  -4  11   3    5.69    2.94
  -4  11   4   40.17    6.14
  -4  11   4   42.71    6.65
  -4  11   4   37.10    5.12
  -4  11   4   50.25    5.42
  -4  11   4   32.24    6.24
  -4  11   4   47.11    6.64
  -4  11   4   38.51    7.32
  -4  11   5  264.46   16.57
  -4  11   5  250.94   13.49
  -4  11   5  279.34   15.91
  -4  11   5  256.54   16.08
  -4  11   6   -4.96    4.68
  -4  11   6   11.67    6.43
  -4  11   7  239.42   18.57
  -4  11   7  224.06   17.18
  -5  11  -6   14.22    6.47
  -5  11  -6   18.83    7.01
  -5  11  -6   15.13    6.14
  -5  11  -5   73.00    9.04
  -5  11  -5   50.83    7.61
  -5  11  -5   49.99    7.91
  -5  11  -4    5.17    3.83
  -5  11  -4    6.39    4.84
  -5  11  -4   14.74    5.04
  -5  11  -3   -1.21    3.06
  -5  11  -3   -1.10    3.30
  -5  11  -3   -0.17    3.11
  -5  11  -3   -0.69    3.36
  -5  11  -3    3.21    3.54
  -5  11  -2   14.10    4.28
  -5  11  -2   18.33    4.21
  -5  11  -2   16.21    4.13
  -5  11  -2   17.38    3.95
  -5  11  -2   14.04    3.94
  -5  11  -1   57.19    5.52
  -5  11  -1   50.62    5.40
  -5  11  -1   49.52    5.60
  -5  11  -1   56.51    5.85
  -5  11  -1   50.70    5.26
  -5  11  -1   54.99    4.52
  -5  11   0   -0.90    2.33
  -5  11   0   -0.56    2.74
  -5  11   0    2.58    2.78
  -5  11   0    3.05    2.58
  -5  11   0   -1.56    2.33
  -5  11   1 1027.12   37.59
  -5  11   1 1020.93   37.71
  -5  11   1  978.58   41.96
  -5  11   1  973.94   37.99
  -5  11   1 1049.67   37.49
  -5  11   2  123.23    8.34
  -5  11   2  110.33    8.10
  -5  11   2  102.75    7.83
  -5  11   2  114.49    8.75
  -5  11   2  121.46    6.86
  -5  11   3  222.61   12.88
  -5  11   3  231.49   13.54
  -5  11   3  236.56   12.95
  -5  11   3  232.13   12.99
  -5  11   3  221.37   14.19
  -5  11   3  244.36   11.42
  -5  11   4  179.73   10.60
  -5  11   4  212.40   13.14
  -5  11   4  189.32   12.51
  -5  11   4  195.27   13.01
  -5  11   4  201.26   14.16
  -5  11   4  201.68   12.62
  -5  11   5    5.15    3.85
  -5  11   5    5.83    4.83
  -5  11   5   -4.98    4.32
  -5  11   5    1.49    5.07
  -5  11   6   13.49    7.04
  -5  11   6    7.84    6.15
  -5  11   6    3.73    5.70
  -5  11   7   45.31    9.73
  -5  11   7   61.29   10.83
  -6  11  -6   49.16    8.94
  -6  11  -6   58.48    9.28
  -6  11  -5  140.63   11.68
  -6  11  -5  122.45   11.23
  -6  11  -5  126.96   11.44
  -6  11  -4   65.98    7.92
  -6  11  -4   59.31    7.44
  -6  11  -4   55.87    7.17
  -6  11  -3  111.38    9.29
  -6  11  -3  144.87   10.38
  -6  11  -3  125.70    9.16
  -6  11  -3  148.26    9.95
  -6  11  -3  131.83    7.24
  -6  11  -2   74.30    7.06
  -6  11  -2   73.77    6.74
  -6  11  -2   72.15    6.55
  -6  11  -2   70.25    6.83
  -6  11  -2   72.27    6.58
  -6  11  -1   24.83    4.57
  -6  11  -1   23.45    4.35
  -6  11  -1   32.36    4.42
  -6  11  -1   25.05    4.10
  -6  11  -1   25.20    4.03
  -6  11   0    5.67    2.87
  -6  11   0    5.71    3.18
  -6  11   0    8.02    3.11
  -6  11   0    4.26    3.17
  -6  11   0    5.50    2.90
  -6  11   1   12.50    3.73
  -6  11   1   17.14    3.97
  -6  11   1   15.59    3.70
  -6  11   1   19.88    4.02
  -6  11   1   18.91    4.18
  -6  11   2   76.30    7.06
  -6  11   2   88.03    8.04
  -6  11   2   89.13    7.25
  -6  11   2   88.96    7.54
  -6  11   3   82.46    8.13
  -6  11   3  115.51    7.31
  -6  11   3  107.38    9.14
  -6  11   3  115.56    8.66
  -6  11   3  124.24   10.14
  -6  11   3   98.04    8.81
  -6  11   4   11.07    4.89
  -6  11   4    1.10    4.23
  -6  11   4    7.26    3.78
  -6  11   4    3.25    4.62
  -6  11   4    3.31    4.18
  -6  11   4   -6.17    4.91
  -6  11   5  212.30   14.47
  -6  11   5  208.23   15.03
  -6  11   5  248.73   15.59
  -6  11   5  239.74   12.91
  -6  11   6   22.41    7.38
  -6  11   6   13.40    6.92
  -6  11   6    8.08    6.37
  -6  11   7   29.70    9.45
  -6  11   7   34.62    9.14
  -7  11  -6   50.07    8.89
  -7  11  -6   34.44    8.06
  -7  11  -5  123.58   11.15
  -7  11  -5  100.58   10.34
  -7  11  -4   -0.77    4.11
  -7  11  -4    3.05    4.11
  -7  11  -3  266.65   14.89
  -7  11  -3  302.64   13.49
  -7  11  -3  287.24   16.10
  -7  11  -3  284.12   14.94
  -7  11  -3  281.27   15.26
  -7  11  -2   -0.67    2.86
  -7  11  -2   -1.45    3.44
  -7  11  -2   -0.11    3.12
  -7  11  -2   -0.68    3.26
  -7  11  -2    0.71    2.95
  -7  11  -2    1.49    3.08
  -7  11  -1  166.00    9.77
  -7  11  -1  185.02   10.45
  -7  11  -1  171.90    9.77
  -7  11  -1  161.07   10.52
  -7  11  -1  166.78    9.66
  -7  11  -1  189.34   10.63
  -7  11   0   19.34    4.10
  -7  11   0   19.01    3.85
  -7  11   0   11.80    3.46
  -7  11   0   16.43    4.32
  -7  11   0   17.84    3.71
  -7  11   0   14.84    4.09
  -7  11   1   42.67    5.42
  -7  11   1   42.90    5.50
  -7  11   1   42.55    5.48
  -7  11   1   47.88    5.31
  -7  11   1   57.66    5.76
  -7  11   2   56.51    6.59
  -7  11   2   71.95    7.57
  -7  11   2   61.06    6.46
  -7  11   2   64.53    6.58
  -7  11   2   67.36    6.42
  -7  11   3    3.42    3.90
  -7  11   3    6.26    4.27
  -7  11   3    8.98    4.61
  -7  11   3    8.43    4.55
  -7  11   3    3.33    5.13
  -7  11   3   11.92    3.51
  -7  11   4   -5.70    3.65
  -7  11   4    5.95    4.92
  -7  11   4    2.21    4.64
  -7  11   4    2.29    3.52
  -7  11   4   -1.94    5.38
  -7  11   5   82.40    8.05
  -7  11   5  110.28   10.99
  -7  11   5   92.48   10.38
  -7  11   5   91.15   10.08
  -7  11   6    4.07    5.67
  -7  11   6   10.28    6.45
  -7  11   6   13.72    6.81
  -7  11   7  157.47   16.00
  -7  11   7  225.41   17.40
  -8  11  -5   33.28    7.09
  -8  11  -5   32.30    6.99
  -8  11  -4    7.00    5.09
  -8  11  -4   13.97    5.64
  -8  11  -4   15.82    4.96
  -8  11  -3   47.26    6.49
  -8  11  -3   56.18    6.65
  -8  11  -3   46.59    6.65
  -8  11  -2    7.17    3.80
  -8  11  -2    4.84    3.76
  -8  11  -2    7.90    3.68
  -8  11  -2    6.78    3.43
  -8  11  -2    7.78    3.85
  -8  11  -1  242.36   12.83
  -8  11  -1  263.51   12.57
  -8  11  -1  238.25   12.38
  -8  11  -1  253.95   12.55
  -8  11   0   58.13    5.78
  -8  11   0   58.60    6.13
  -8  11   0   49.21    5.67
  -8  11   0   55.83    5.33
  -8  11   0   53.83    5.42
  -8  11   1  560.99   22.97
  -8  11   1  586.32   23.42
  -8  11   1  563.13   25.07
  -8  11   1  555.15   23.50
  -8  11   1  565.86   23.35
  -8  11   2   39.06    5.29
  -8  11   2   31.09    5.44
  -8  11   2   29.62    5.24
  -8  11   2   35.60    6.41
  -8  11   2   36.71    5.58
  -8  11   3   63.04    7.39
  -8  11   3   51.63    6.82
  -8  11   3   47.64    6.71
  -8  11   3   64.64    7.21
  -8  11   3   59.31    5.50
  -8  11   3   48.34    8.00
  -8  11   4   43.18    8.58
  -8  11   4   53.20    7.40
  -8  11   4   42.68    7.20
  -8  11   4   32.79    6.72
  -8  11   4   37.86    5.63
  -8  11   5   -3.34    5.01
  -8  11   5   -7.73    3.79
  -8  11   5   -0.67    4.94
  -8  11   5    0.08    5.04
  -8  11   6    2.63    6.10
  -8  11   6    9.92    6.54
  -8  11   6   -1.24    5.80
  -9  11  -5   71.98    9.45
  -9  11  -4    6.07    4.59
  -9  11  -4    0.66    4.75
  -9  11  -4   -3.65    4.21
  -9  11  -3  141.37   10.28
  -9  11  -3  135.78    9.79
  -9  11  -3  132.25   10.30
  -9  11  -2   64.96    6.41
  -9  11  -2   78.20    7.19
  -9  11  -2   66.71    6.66
  -9  11  -2   70.13    7.33
  -9  11  -2   68.16    7.64
  -9  11  -1   11.43    3.82
  -9  11  -1   16.14    3.58
  -9  11  -1   19.47    4.24
  -9  11  -1   20.51    4.59
  -9  11   0   33.58    4.75
  -9  11   0   32.30    4.41
  -9  11   0   44.96    5.26
  -9  11   0   39.58    5.35
  -9  11   1  326.51   16.06
  -9  11   1  325.77   15.55
  -9  11   1  325.79   15.17
  -9  11   2   21.65    4.74
  -9  11   2   16.77    5.38
  -9  11   2   27.74    5.16
  -9  11   2   24.28    5.27
  -9  11   3  427.76   20.38
  -9  11   3  422.43   22.38
  -9  11   3  422.56   20.39
  -9  11   3  428.22   20.13
  -9  11   4   95.73    7.85
  -9  11   4   88.34    9.36
  -9  11   4   91.87    9.64
  -9  11   4   80.12   10.67
  -9  11   5  116.92   11.63
  -9  11   5  140.92   12.75
  -9  11   5  127.01   10.26
  -9  11   6    6.82    6.44
  -9  11   6   12.42    7.11
 -10  11  -4    4.57    5.30
 -10  11  -4    4.61    4.75
 -10  11  -4   -1.52    4.62
 -10  11  -3   39.46    6.33
 -10  11  -3   40.05    6.12
 -10  11  -3   41.49    6.39
 -10  11  -2    5.35    4.01
 -10  11  -2   -0.81    3.86
 -10  11  -2    2.07    3.41
 -10  11  -2    4.26    3.52
 -10  11  -1   64.19    6.81
 -10  11  -1   70.28    5.88
 -10  11  -1   78.26    6.88
 -10  11  -1   83.04    6.94
 -10  11  -1   84.50    9.42
 -10  11   0   10.46    3.70
 -10  11   0    1.03    3.20
 -10  11   0    3.97    3.94
 -10  11   0    3.85    3.25
 -10  11   1  122.57    8.84
 -10  11   1  130.20    8.91
 -10  11   1  132.87    8.78
 -10  11   2    7.34    3.85
 -10  11   2    6.84    5.02
 -10  11   2    3.13    3.84
 -10  11   2    2.09    3.98
 -10  11   3   -5.59    5.44
 -10  11   3   -4.13    3.83
 -10  11   3   -5.20    3.46
 -10  11   4   23.14    8.30
 -10  11   4   20.89    6.29
 -10  11   4   25.93    6.38
 -10  11   5   42.62    8.22
 -10  11   5   36.40    7.78
 -11  11  -3    7.71    4.86
 -11  11  -3    7.96    5.03
 -11  11  -2    2.60    4.33
 -11  11  -2    7.67    4.24
 -11  11  -2    0.04    3.39
 -11  11  -2    1.75    3.73
 -11  11  -1   65.10    6.47
 -11  11  -1   61.54    6.30
 -11  11  -1   58.55    6.42
 -11  11  -1   54.45    5.29
 -11  11   0    6.36    3.54
 -11  11   0    9.95    3.81
 -11  11   0    5.71    3.87
 -11  11   0    6.91    4.10
 -11  11   1  268.09   13.71
 -11  11   1  262.29   13.67
 -11  11   1  273.44   14.00
 -11  11   1  285.26   14.26
 -11  11   2    9.37    5.35
 -11  11   2   11.84    4.69
 -11  11   2   10.97    4.58
 -11  11   2   13.34    4.62
 -11  11   3  155.13   11.48
 -11  11   3  152.28   12.81
 -11  11   3  170.91   11.62
 -11  11   4   11.92    5.96
 -11  11   4    8.22    5.73
 -11  11   5    6.71    6.05
 -12  11  -2   25.86    4.99
 -12  11  -2   28.65    5.52
 -12  11  -1  -10.38    3.79
 -12  11  -1    2.18    3.20
 -12  11  -1    0.88    4.11
 -12  11  -1   13.09    4.23
 -12  11   0    2.04    3.67
 -12  11   0   10.54    4.01
 -12  11   0    9.50    4.09
 -12  11   1   71.07    7.24
 -12  11   1   60.30    6.65
 -12  11   1   60.63    6.71
 -12  11   1   60.69    6.61
 -12  11   2   -0.85    4.01
 -12  11   2   -7.96    4.61
 -12  11   2    7.68    4.51
 -12  11   3  171.72   13.56
 -12  11   3  172.31   12.02
 -12  11   3  158.27   11.67
  13  10  -1   70.53   11.55
  13  10   0    3.55    6.53
  12  10  -4    3.20    5.89
  12  10  -4   -4.62    5.84
  12  10  -3   20.02    7.71
  12  10  -3    3.24    6.12
  12  10  -2   44.22    9.05
  12  10  -2   42.45    9.13
  12  10  -1   28.77    8.59
  12  10   0  126.65   14.23
  12  10   1   55.45   10.43
  12  10   2   66.03   11.41
  11  10  -5    6.12    4.62
  11  10  -5    8.35    6.93
  11  10  -5   -1.03    3.76
  11  10  -5   17.87    8.45
  11  10  -5   11.01    6.45
  11  10  -4   43.64    5.75
  11  10  -4   55.51    9.98
  11  10  -4   56.85    9.27
  11  10  -3  111.36    7.23
  11  10  -3  115.10   12.59
  11  10  -3  123.21   12.51
  11  10  -2   40.42    8.56
  11  10  -2   43.12    8.67
  11  10  -1   -0.86    4.94
  11  10   0    3.22    5.41
  11  10   1    4.57    6.15
  11  10   2   57.43   10.18
  11  10   3  110.48   13.38
  10  10  -5   30.76    5.96
  10  10  -5   24.73    7.13
  10  10  -5   45.83    9.50
  10  10  -5   33.65    9.75
  10  10  -5   24.92    5.67
  10  10  -4   29.38    8.64
  10  10  -4   33.11    8.39
  10  10  -4   34.54    5.16
  10  10  -4   27.64    7.05
  10  10  -4   38.62    5.75
  10  10  -3   28.77    7.18
  10  10  -3   24.10    7.33
  10  10  -3   27.24    4.48
  10  10  -3   28.63    3.67
  10  10  -2   55.04    4.80
  10  10  -2   43.37    8.22
  10  10  -2   49.29    8.64
  10  10  -1   47.21    8.18
  10  10   0  178.25   14.44
  10  10   1   24.54    7.14
  10  10   2  139.68   13.50
  10  10   3   24.33    7.66
  10  10   4   16.82    3.58
  10  10   4   14.32    3.51
  10  10   4   20.03    7.92
   9  10  -6    4.76    4.99
   9  10  -6   -3.38    6.08
   9  10  -6    4.47    5.28
   9  10  -6    2.42    7.27
   9  10  -6   -1.22    4.73
   9  10  -5   -0.25    4.06
   9  10  -5    6.41    4.85
   9  10  -5    7.89    7.20
   9  10  -5    2.55    6.08
   9  10  -5    5.22    4.86
   9  10  -4   12.18    6.77
   9  10  -4    5.79    3.95
   9  10  -4    8.28    5.45
[truncated: 1,221,533 more chars]
