# Supplementary material for: Synthesis and crystal structure of trans-di­aqua(1,4,8,11-tetra­aza­undeca­ne)copper(II) isophthalate monohydrate
Source: Acta Crystallogr E Crystallogr Commun. 2022 Jul 29;78(Pt 8):851–4. doi: 10.1107/S2056989022007538 (PMC9361364; doi:10.1107/S2056989022007538)
Supplement: Supplementary file 2 [file e-78-00851-Isup2.hkl]

#
# h,k,l, Fc-squared, Fo-squared, sigma(Fo-squared), status flag
#
data_I
_shelx_title ' yala065_P21c in P2(1)/c'
_shelx_refln_list_code          4
_shelx_F_calc_maximum      273.02
_exptl_crystal_F_000       932.00
_reflns_d_resolution_high  0.8217

loop_
 _space_group_symop_operation_xyz
 'x, y, z'
 '-x, y+1/2, -z+1/2'
 '-x, -y, -z'
 'x, -y-1/2, z-1/2'

_cell_length_a    11.4727
_cell_length_b    24.1694
_cell_length_c     7.1591
_cell_angle_alpha  90.000
_cell_angle_beta   96.679
_cell_angle_gamma  90.000

_shelx_F_squared_multiplier     1.000

loop_
 _refln_index_h
 _refln_index_k
 _refln_index_l
 _refln_F_squared_calc
 _refln_F_squared_meas
 _refln_F_squared_sigma
 _refln_observed_status
   2   0   0        638.20        546.77        11.53 o
   3   0   0        919.39        801.15        18.25 o
   4   0   0       6317.69       6276.78        84.48 o
   5   0   0        754.99        876.10        21.82 o
   6   0   0       8254.58       7643.32       132.97 o
   7   0   0        108.72         67.95        15.78 o
   8   0   0        178.00        185.25        21.49 o
   9   0   0       3319.73       3084.57       161.62 o
  10   0   0         89.08        119.47        26.79 o
  11   0   0         31.92         97.31        36.42 o
   1   1   0       5907.04       5203.91       164.86 o
   2   1   0       1142.33       1176.09        10.56 o
   3   1   0         10.73         16.99         3.19 o
   4   1   0       2328.45       2393.27        27.29 o
   5   1   0       5985.45       6025.54        76.47 o
   6   1   0        172.14        196.47        10.90 o
   7   1   0        156.78        142.51        12.62 o
   8   1   0       1363.80       1254.20        31.53 o
   9   1   0       1981.49       1821.25        44.00 o
  10   1   0        209.55        204.88        23.52 o
  11   1   0        857.32        801.75        53.71 o
  12   1   0          0.66        102.94        54.20 o
   1   2   0        400.22        457.73         4.76 o
   2   2   0        120.48        151.64         3.46 o
   3   2   0       1160.78       1308.71        11.99 o
   4   2   0        794.12        806.82        12.03 o
   5   2   0         43.03         89.77         5.14 o
   6   2   0       3078.51       2899.50        39.30 o
   7   2   0         27.56         20.83         5.08 o
   8   2   0        230.49        259.45        10.60 o
   9   2   0        397.89        422.79        17.43 o
  10   2   0        783.45        724.73        40.10 o
  11   2   0        164.29        162.90        37.40 o
  12   2   0        813.68        830.95       101.90 o
  13   2   0        230.45        169.28        66.08 o
   1   3   0      20913.21      22402.34       128.20 o
   2   3   0         30.93         27.48         2.19 o
   3   3   0        218.86        298.94         6.19 o
   4   3   0      20774.15      22157.57       187.05 o
   5   3   0      15774.29      16397.89       179.70 o
   6   3   0         22.74         67.61         4.59 o
   7   3   0       4760.92       4458.90        47.88 o
   8   3   0       5719.53       5394.93        66.14 o
   9   3   0         41.28         43.46         9.89 o
  10   3   0         10.13         27.49         8.99 o
  11   3   0        837.04        826.00        44.54 o
  12   3   0        278.68        347.14        77.01 o
  13   3   0        667.60        699.49       101.03 o
   0   4   0      27688.37      30511.06       263.22 o
   1   4   0       5891.53       5955.99        37.42 o
   2   4   0       6152.39       6844.41        44.55 o
   3   4   0       5084.54       5390.15        38.96 o
   4   4   0        270.42        293.02         5.78 o
   5   4   0        377.06        474.18         7.69 o
   6   4   0       1193.52       1146.35        15.82 o
   7   4   0          7.86         28.81         5.45 o
   8   4   0       2258.25       2261.89        31.16 o
   9   4   0       4620.94       4447.81        66.23 o
  10   4   0        897.50        832.61        24.71 o
  11   4   0        188.83        196.02        17.12 o
  12   4   0        780.63        775.28        29.93 o
  13   4   0        555.18        547.01        28.20 o
   1   5   0       1722.67       1695.15        13.17 o
   2   5   0       4836.80       4959.40        32.28 o
   4   5   0       2495.50       2693.70        28.30 o
   5   5   0        566.84        523.97         8.84 o
   6   5   0        552.97        549.83         9.78 o
   7   5   0         86.39        112.33         6.46 o
   8   5   0       2718.47       2632.05        32.05 o
   9   5   0        545.15        561.21        14.69 o
  10   5   0          7.23         12.22         7.52 o
  11   5   0        365.79        387.46        15.90 o
  12   5   0          2.15          6.32        10.68 o
  13   5   0         73.43         95.19        31.75 o
   0   6   0       1808.63       1758.16        20.42 o
   1   6   0       2312.61       2305.19        17.56 o
   2   6   0         71.69         71.88         3.33 o
   3   6   0      29273.02      30995.00       196.75 o
   4   6   0        453.36        429.75         7.50 o
   5   6   0       1562.82       1818.34        17.95 o
   6   6   0       4402.76       4182.40        38.51 o
   7   6   0       2727.19       2584.58        29.50 o
   8   6   0        784.89        756.30        14.06 o
   9   6   0       3511.89       3592.51        44.19 o
  10   6   0        255.06        254.05        12.04 o
  11   6   0          1.51          1.96         6.87 o
  12   6   0       1946.45       1994.74        37.24 o
  13   6   0       1093.78       1124.01        30.86 o
   1   7   0         30.53         42.59         3.51 o
   2   7   0       1466.88       1674.86        14.12 o
   3   7   0       1207.74       1253.81        11.81 o
   4   7   0      11456.77      11924.00        85.40 o
   5   7   0       1530.19       1414.51        19.42 o
   6   7   0        167.04        239.38         7.28 o
   7   7   0       3448.02       3271.02        39.68 o
   8   7   0       2381.37       2326.19        28.10 o
   9   7   0        168.76        178.31         9.95 o
  10   7   0        226.35        233.41        11.54 o
  11   7   0        145.27        166.10        11.47 o
  12   7   0         48.85         62.41        10.99 o
  13   7   0        306.24        375.74        21.49 o
   0   8   0        568.42        575.26        11.38 o
   1   8   0       4295.60       4505.28        33.70 o
   2   8   0       7292.10       8062.74        52.35 o
   3   8   0       3479.70       3663.15        30.44 o
   4   8   0         81.59         87.48         3.77 o
   5   8   0       1192.61       1425.74        16.88 o
   6   8   0         11.94          2.67         3.82 o
   7   8   0       1235.65       1275.80        17.06 o
   8   8   0        733.26        718.95        14.36 o
   9   8   0        113.60        115.41         9.50 o
  10   8   0        194.07        185.13        11.17 o
  11   8   0         40.25         55.85        11.04 o
  12   8   0        212.52        208.01        13.46 o
  13   8   0         26.20         16.14        17.82 o
   1   9   0       1069.22       1046.35        12.26 o
   2   9   0       1723.29       1682.51        16.85 o
   3   9   0        445.06        533.05        10.02 o
   4   9   0       3248.91       3211.33        26.79 o
   5   9   0       5699.63       5443.19        47.13 o
   6   9   0        818.21        880.82        13.48 o
   7   9   0       3731.83       3616.08        34.28 o
   8   9   0       5405.38       5273.57        55.85 o
   9   9   0         16.56         23.80         8.23 o
  10   9   0        111.89        145.31        11.17 o
  11   9   0       1731.86       1702.44        51.32 o
  12   9   0         56.56         68.05        14.69 o
  13   9   0        170.23        219.81        21.75 o
   0  10   0       1338.24       1169.88        19.94 o
   1  10   0        779.18        917.92        12.04 o
   2  10   0       9134.21       9285.38        65.30 o
   3  10   0       7468.26       7443.47        55.62 o
   4  10   0       1672.95       1626.29        16.81 o
   5  10   0        226.94        275.00         7.23 o
   6  10   0       1855.73       1754.85        21.01 o
   7  10   0         70.82         76.95         5.78 o
   8  10   0        498.25        533.27        14.27 o
   9  10   0        344.33        436.80        14.42 o
  10  10   0       1915.95       1807.66        35.32 o
  11  10   0         19.50         23.36        11.96 o
  12  10   0       1168.92       1135.28        31.27 o
  13  10   0          5.29         48.54        38.87 o
   1  11   0       2719.43       3010.46        27.44 o
   2  11   0          1.32         15.77         4.24 o
   3  11   0       1340.39       1453.83        16.21 o
   4  11   0        208.85        211.73         7.02 o
   5  11   0          3.67         -0.89         4.47 o
   6  11   0         32.31         42.07         5.74 o
   7  11   0        140.07        158.97         7.60 o
   8  11   0        458.27        447.63        12.53 o
   9  11   0        310.05        319.72        15.76 o
  10  11   0         17.91         20.86        10.20 o
  11  11   0         46.19         45.93        11.67 o
  12  11   0         18.73         32.37        12.62 o
   0  12   0       8810.17       8555.05        93.86 o
   1  12   0        917.12       1069.89        16.55 o
   2  12   0        776.60        927.88        13.39 o
   3  12   0        240.92        170.46         6.69 o
   4  12   0       1883.64       1779.99        19.59 o
   5  12   0        475.48        478.97        10.42 o
   6  12   0       2853.66       2714.47        28.28 o
   7  12   0         14.93         25.42         6.08 o
   8  12   0        626.93        624.35        14.12 o
   9  12   0       1735.75       1695.46        40.42 o
  10  12   0        920.54        950.96        20.50 o
  11  12   0        233.99        237.38        15.78 o
  12  12   0       2785.85       2887.80        61.32 o
   1  13   0       3597.27       3533.60        33.70 o
   2  13   0        257.97        222.98         7.86 o
   3  13   0          0.26         -0.66         4.62 o
   4  13   0       1038.07        956.72        14.49 o
   5  13   0       1345.08       1321.17        17.68 o
   6  13   0         73.46         73.66         6.66 o
   7  13   0       1126.47       1095.20        18.96 o
   8  13   0        912.32        910.01        16.25 o
   9  13   0         39.89         56.11        12.11 o
  10  13   0        517.01        554.20        19.00 o
  11  13   0       1529.62       1533.85        36.13 o
  12  13   0          3.60         19.15        18.48 o
   0  14   0       7403.89       7566.43        90.01 o
   1  14   0         50.45        118.10         7.20 o
   2  14   0        733.72        814.95        13.44 o
   3  14   0         41.48         38.59         5.26 o
   4  14   0         75.59         86.35         6.95 o
   5  14   0        374.64        379.67        11.17 o
   6  14   0        458.58        454.42        12.47 o
   7  14   0         33.87         38.93         7.65 o
   8  14   0          9.39         13.02         7.53 o
   9  14   0        469.66        446.91        15.85 o
  10  14   0        179.73        132.71        13.55 o
  11  14   0        100.56        104.08        12.20 o
  12  14   0        193.74        190.99        24.44 o
   1  15   0       1894.45       1929.84        22.57 o
   2  15   0       1049.95       1015.62        15.72 o
   4  15   0       1094.42       1067.33        17.23 o
   5  15   0       1781.33       1793.64        23.90 o
   6  15   0        268.08        296.27        11.51 o
   7  15   0         18.40         12.63         7.72 o
   8  15   0       3084.20       3056.02        44.25 o
   9  15   0        946.68        907.27        23.31 o
  10  15   0        818.46        836.97        29.98 o
  11  15   0       1626.33       1605.24        31.91 o
   0  16   0       6775.70       6647.97        79.14 o
   1  16   0       3431.98       3256.38        32.79 o
   2  16   0        115.56        174.59         8.62 o
   3  16   0       5033.64       4796.19        42.94 o
   4  16   0       2129.88       2065.90        25.74 o
   5  16   0       2774.26       2802.04        32.55 o
   6  16   0         15.26         11.24         7.71 o
   7  16   0       1218.31       1245.69        22.52 o
   8  16   0         30.56         34.22         9.39 o
   9  16   0       2124.02       2107.70        39.35 o
  10  16   0        676.95        720.64        25.50 o
  11  16   0         17.39         31.99        12.16 o
   1  17   0         15.03         18.91         6.45 o
   2  17   0       1235.89       1166.18        19.04 o
   3  17   0        246.68        323.95        40.80 o
   4  17   0       1470.67       1424.25        21.93 o
   5  17   0          4.01         20.28         7.82 o
   6  17   0        976.76        893.92        20.61 o
   7  17   0         32.40         25.12         9.75 o
   8  17   0          1.82         -2.79         9.82 o
   9  17   0         25.70         49.19        11.28 o
  10  17   0         91.11         86.21        15.46 o
  11  17   0         53.30         48.81        14.85 o
   0  18   0       1496.17       1464.75        30.09 o
   1  18   0         55.26         95.24         8.28 o
   2  18   0        122.19        273.26        39.28 o
   3  18   0       4776.94       4554.17        42.65 o
   4  18   0       1328.45       1456.92        23.70 o
   5  18   0          3.29         31.22         9.04 o
   6  18   0        119.91        135.93        12.48 o
   7  18   0        264.36        273.53        15.28 o
   8  18   0         62.17         77.71        12.65 o
   9  18   0       3248.22       3095.75        48.44 o
  10  18   0        385.05        416.59        22.53 o
   1  19   0        495.37        498.62        14.13 o
   2  19   0       3341.06       3082.49        36.54 o
   3  19   0        492.31        482.41        13.02 o
   4  19   0       2584.01       2469.93        40.44 o
   5  19   0       1672.49       1636.56        30.70 o
   6  19   0        198.92        207.10        15.66 o
   7  19   0        251.65        268.04        16.83 o
   8  19   0       2391.12       2391.13        44.06 o
   9  19   0         61.01         59.88        13.48 o
  10  19   0        455.28        456.40        25.15 o
   0  20   0        127.90        168.69        15.17 o
   1  20   0        680.28        743.10        17.63 o
   2  20   0         29.22         85.29        10.47 o
   3  20   0        102.59        103.31        11.60 o
   4  20   0        519.57        647.89        27.69 o
   5  20   0        585.17        615.07        20.45 o
   6  20   0          3.86         17.92        12.02 o
   7  20   0        588.27        596.80        22.46 o
   8  20   0         18.34         17.52        13.13 o
   9  20   0         39.11         21.17        16.33 o
  10  20   0         15.47         29.75        17.74 o
   1  21   0        896.83        889.87        21.94 o
   2  21   0        649.80        723.95        20.61 o
   4  21   0       3893.50       3916.15        54.70 o
   5  21   0       1877.64       1874.09        35.39 o
   6  21   0         22.58         52.59        13.34 o
   7  21   0        784.85        792.75        25.96 o
   8  21   0       1270.55       1279.20        33.70 o
   9  21   0         40.36         42.77        14.32 o
   0  22   0        139.76        165.96        21.45 o
   1  22   0        265.10        249.15        16.20 o
   2  22   0        804.63        742.36        22.19 o
   3  22   0       1959.94       1996.05        36.44 o
   4  22   0       1593.20       1620.82        33.16 o
   5  22   0         73.27         77.73        13.82 o
   6  22   0       1751.32       1746.78        38.79 o
   7  22   0        642.19        663.75        30.69 o
   8  22   0        140.92         90.97        17.53 o
   9  22   0        530.89        544.73        27.01 o
   1  23   0         49.68         57.61        13.14 o
   2  23   0         13.28         48.67        12.62 o
   4  23   0        136.49        142.17        16.49 o
   5  23   0          0.44         14.93        13.24 o
   6  23   0        165.70        223.93        18.96 o
   7  23   0         12.15        -10.22        14.95 o
   8  23   0         23.86         17.62        16.01 o
   0  24   0       4692.40       4427.43        96.05 o
   2  24   0        247.79        386.36        20.45 o
   3  24   0       2235.01       2202.43        50.48 o
   4  24   0        452.65        513.13        25.40 o
   5  24   0         75.85         85.57        17.24 o
   6  24   0       1061.51       1032.98        38.72 o
   7  24   0        170.16        179.04        21.86 o
   8  24   0        334.62        364.05        83.34 o
   1  25   0       1072.33       1135.51        43.61 o
   2  25   0       1648.48       1669.28        45.91 o
   3  25   0          3.36         -2.31        14.96 o
   4  25   0        973.32        980.80        37.04 o
   5  25   0       1316.10       1306.20        59.74 o
   6  25   0         59.53         50.19        18.45 o
   7  25   0        785.27        813.18        44.80 o
   0  26   0         11.10         46.49        27.61 o
   1  26   0         97.86        104.89        18.71 o
   2  26   0        533.29        538.39        31.18 o
   3  26   0         59.77         36.43        19.95 o
   4  26   0          2.02         26.72        18.57 o
   5  26   0        110.81         61.46        20.72 o
   6  26   0          1.33         17.49        19.68 o
   1  27   0        357.03        463.35        27.24 o
   2  27   0        496.71        531.38        37.06 o
   3  27   0         15.76         43.47        20.01 o
   4  27   0        377.36        434.51        30.34 o
   5  27   0        312.21        337.20        29.15 o
   0  28   0       1647.14       1787.97        74.87 o
   1  28   0        838.17        822.94        38.47 o
   2  28   0         60.90         54.48        21.62 o
   3  28   0        679.61        667.75        49.57 o
   4  28   0          8.04          2.83        21.26 o
   1  29   0         35.42         38.87        22.57 o
   2  29   0        259.41        265.19        39.12 o
 -13   1   1          2.74         13.77        15.22 o
 -12   1   1        396.26        401.26        61.43 o
 -11   1   1       2236.06       2194.82        44.61 o
 -10   1   1        145.73        142.21        10.36 o
  -9   1   1         70.61         57.60         7.05 o
  -8   1   1       2154.44       2006.02        29.27 o
  -7   1   1         72.15         82.34         6.60 o
  -6   1   1         13.70         17.08         4.37 o
  -5   1   1        447.95        384.73         7.33 o
  -4   1   1         81.22         93.21         2.94 o
  -3   1   1         20.17         26.16         2.64 o
  -2   1   1       6585.13       7722.76        46.56 o
  -1   1   1       8634.81       9647.72        58.22 o
   0   1   1        262.38        181.21         2.93 o
   1   1   1      33997.91      38093.47       203.95 o
   2   1   1        254.72        264.13         3.85 o
   3   1   1        223.98        189.58         3.56 o
   4   1   1      16454.22      17054.92       125.25 o
   5   1   1        308.18        307.84         7.50 o
   6   1   1          5.74         15.80         4.75 o
   7   1   1       3605.51       3283.85        36.36 o
   8   1   1       1180.57       1098.92        18.21 o
   9   1   1        252.30        261.78        15.74 o
  10   1   1       5152.60       5018.24       109.06 o
  11   1   1       1808.22       1747.68        66.17 o
 -13   2   1        668.08        729.31        32.73 o
 -12   2   1        279.74        356.46        19.25 o
 -11   2   1        319.72        331.67        14.57 o
 -10   2   1       5392.39       5172.57        70.47 o
  -9   2   1        357.62        361.31        10.52 o
  -8   2   1         43.46         50.10         6.41 o
  -7   2   1       3324.36       3109.93        36.91 o
  -6   2   1       1017.53        898.01        14.63 o
  -5   2   1        192.73        252.07         5.69 o
  -4   2   1        637.63        598.24         7.33 o
  -3   2   1        215.82        234.76         4.52 o
  -2   2   1       2546.66       3013.48        20.65 o
  -1   2   1      27292.40      29697.13       170.27 o
   0   2   1        510.94        423.07         5.23 o
   1   2   1        116.27        112.74         2.59 o
   2   2   1       1855.39       2055.40        14.19 o
   3   2   1       7357.86       7717.28        49.63 o
   4   2   1       7595.05       8102.20        61.86 o
   5   2   1        949.68        820.95        21.55 o
   6   2   1       9327.08       9362.33        94.94 o
   7   2   1        457.26        398.32        10.98 o
   8   2   1       1305.84       1311.72        20.56 o
   9   2   1        961.17        915.81        42.02 o
  10   2   1       3286.48       3247.26        75.90 o
  11   2   1       1479.57       1437.53       122.88 o
  12   2   1       2193.96       2143.66        90.51 o
 -13   3   1         80.90         80.12        16.80 o
 -12   3   1        498.30        457.82        31.96 o
 -11   3   1        117.87        137.30        11.62 o
 -10   3   1        674.16        673.33        16.73 o
  -9   3   1       2850.95       2858.80        34.32 o
  -8   3   1          4.56         -1.77         5.58 o
  -7   3   1        861.10        862.94        14.40 o
  -6   3   1       1062.69       1097.71        14.61 o
  -5   3   1        142.76        104.24         3.83 o
  -4   3   1        146.83        205.40         5.39 o
  -3   3   1       1333.72       1472.40        12.73 o
  -2   3   1        679.78        771.45         7.42 o
  -1   3   1       4095.99       4532.60        28.45 o
   0   3   1        234.11        263.55         5.57 o
   1   3   1      10938.56      12267.73        71.64 o
   2   3   1         93.03        101.15         2.78 o
   3   3   1       3708.97       3637.51        26.12 o
   4   3   1          1.62         15.44         2.47 o
   5   3   1       8491.89       9008.81        85.47 o
   6   3   1        354.73        383.32        10.08 o
   7   3   1         89.19        103.67         7.77 o
   8   3   1        739.48        749.26        18.02 o
   9   3   1        288.19        309.18        11.85 o
  10   3   1        218.06        273.81        19.11 o
  11   3   1        126.11         82.72        30.70 o
  12   3   1        142.93        220.13        25.97 o
  13   3   1         16.34         14.19        45.01 o
 -13   4   1        996.90        963.46        28.99 o
 -12   4   1        598.31        618.79        22.01 o
 -11   4   1        280.94        286.87        12.43 o
 -10   4   1         50.05         37.54         6.99 o
  -9   4   1        314.46        351.41        10.62 o
  -8   4   1        431.42        459.46        13.02 o
  -7   4   1       7516.83       7155.38        67.80 o
  -6   4   1       2311.39       2146.19        22.32 o
  -5   4   1       8918.47       9971.75        88.81 o
  -4   4   1       1548.14       1562.43        17.75 o
  -3   4   1         69.44         45.56         2.87 o
  -2   4   1        137.88        171.02         3.90 o
  -1   4   1        555.67        524.26         6.23 o
   0   4   1      17939.28      19458.40       120.72 o
   1   4   1        251.58        304.96         5.45 o
   2   4   1       2204.78       2270.91        16.22 o
   3   4   1       2940.02       2951.49        23.46 o
   4   4   1       1408.31       1539.86        14.09 o
   5   4   1      21793.52      22584.69       204.25 o
   6   4   1       4052.46       3630.89        37.39 o
   7   4   1       1881.55       1831.09        27.83 o
   8   4   1        549.29        571.33        16.28 o
   9   4   1        929.87        973.92        18.08 o
  10   4   1        545.22        537.98        15.82 o
  11   4   1        228.02        263.17        15.46 o
  12   4   1       2629.36       2613.67        60.37 o
  13   4   1        334.66        381.93        29.56 o
 -13   5   1          7.64          3.65        11.55 o
 -12   5   1       1213.59       1251.80        25.80 o
 -11   5   1       1209.23       1247.91        23.77 o
 -10   5   1        326.27        321.77        11.84 o
  -9   5   1          5.01         -3.92         5.76 o
  -8   5   1       6810.45       6489.56        61.66 o
  -7   5   1       1529.04       1497.65        18.38 o
  -6   5   1       1984.01       2015.92        20.20 o
  -5   5   1       6154.83       6067.48        60.15 o
  -4   5   1       1250.22       1503.66        13.65 o
  -3   5   1         50.33         87.99         3.04 o
  -2   5   1       6487.02       6684.29        41.22 o
  -1   5   1        661.24        628.76         6.99 o
   0   5   1       1675.39       1943.98        15.37 o
   1   5   1       1556.78       1567.92        13.21 o
   2   5   1       2663.13       2660.65        19.76 o
   3   5   1       2191.60       2287.69        16.69 o
   4   5   1       3426.59       3170.77        29.36 o
   5   5   1       3170.91       2967.75        26.94 o
   6   5   1          2.77          6.93         3.74 o
   7   5   1      10372.43      10064.66       109.72 o
   8   5   1        742.14        727.65        13.47 o
   9   5   1          0.22          5.62         5.80 o
  10   5   1       1976.64       2042.38        33.68 o
  11   5   1       1995.37       1978.91        47.95 o
  12   5   1          3.49         31.61        11.61 o
  13   5   1       1161.65       1154.60        54.27 o
 -13   6   1          1.40         -8.17        12.16 o
 -12   6   1         47.53         62.99        12.33 o
 -11   6   1        501.18        529.84        16.24 o
 -10   6   1         75.21         59.52         8.70 o
  -9   6   1        393.96        382.29        11.73 o
  -8   6   1       1356.27       1366.61        19.32 o
  -7   6   1        250.24        241.58         8.13 o
  -6   6   1         29.65         49.76         4.22 o
  -5   6   1          8.40         18.08         4.43 o
  -4   6   1         29.54         64.09         4.69 o
  -3   6   1       4220.72       4498.87        29.59 o
  -2   6   1       2031.58       2073.43        15.25 o
  -1   6   1        687.58        745.44         8.35 o
   0   6   1        908.97        916.66         9.80 o
   1   6   1       3110.08       3216.20        24.51 o
   2   6   1         22.11         31.95         3.09 o
   3   6   1       2031.67       2080.41        15.67 o
   4   6   1       5348.83       5325.43        54.87 o
   5   6   1         17.26         18.53         3.81 o
   6   6   1        257.74        285.31         8.33 o
   7   6   1        404.17        478.84        11.73 o
   8   6   1       1348.05       1313.33        23.26 o
   9   6   1        342.70        337.77        12.15 o
  10   6   1        317.59        332.33        18.92 o
  11   6   1         42.12         55.67         9.34 o
  12   6   1         36.18         28.44        12.94 o
  13   6   1         47.02         43.89        21.94 o
 -13   7   1        439.29        528.21        26.71 o
 -12   7   1        678.52        666.53        20.03 o
 -11   7   1        316.86        351.06        14.85 o
 -10   7   1          1.66         -5.91         7.72 o
  -9   7   1        802.90        793.46        17.36 o
  -8   7   1       3121.21       3092.73        34.35 o
  -7   7   1        214.44        213.87         7.32 o
  -6   7   1          3.16         11.26         4.28 o
  -5   7   1       7233.00       7168.77        58.12 o
  -4   7   1        585.36        546.56         7.31 o
  -3   7   1       7585.01       7779.84        53.16 o
  -2   7   1      10348.92      10831.47        65.26 o
  -1   7   1       5807.51       5950.82        40.81 o
   0   7   1       5941.70       6048.15        43.34 o
   1   7   1       5268.02       5351.69        38.02 o
   2   7   1       1175.17       1327.51        12.79 o
   3   7   1        510.54        641.29         7.97 o
   4   7   1       7143.63       6814.64        50.37 o
   5   7   1        153.63        117.01         6.14 o
   6   7   1        170.88        217.32         7.03 o
   7   7   1       5293.76       4952.41        50.44 o
   8   7   1       2454.65       2399.28        30.93 o
   9   7   1         45.72         36.29         8.73 o
  10   7   1         39.77         50.09         9.53 o
  11   7   1        640.28        658.25        27.54 o
  12   7   1        157.45        173.63        14.97 o
  13   7   1        366.60        390.46        26.35 o
 -13   8   1       2138.12       2141.37        64.22 o
 -12   8   1        418.21        430.09        18.33 o
 -11   8   1          2.68         -2.87         9.30 o
 -10   8   1        180.03        218.38        12.74 o
  -9   8   1        874.47        844.76        19.45 o
  -8   8   1       1228.27       1162.78        18.66 o
  -7   8   1       9010.18       8745.99        75.78 o
  -6   8   1       3989.25       3631.13        35.05 o
  -5   8   1       2268.21       2421.60        21.50 o
  -4   8   1      13273.36      13101.10        85.47 o
  -3   8   1      13144.73      13054.23        88.29 o
  -2   8   1        915.55        913.28        10.08 o
  -1   8   1       6355.00       6366.13        45.71 o
   0   8   1      10371.60      10619.31        71.72 o
   1   8   1        633.53        654.71         8.98 o
   2   8   1       1088.14        993.69        10.46 o
   3   8   1       6749.01       6405.48        46.79 o
   4   8   1       2595.45       2472.20        20.01 o
   5   8   1       3151.50       3097.90        28.67 o
   6   8   1       7551.23       7304.10        64.25 o
   7   8   1       4161.63       4047.07        46.15 o
   8   8   1        700.72        715.80        13.98 o
   9   8   1       2304.79       2192.75        39.53 o
  10   8   1         10.51          3.43         9.24 o
  11   8   1        455.99        462.26        23.45 o
  12   8   1       1556.89       1556.06        33.41 o
  13   8   1         88.60         58.60        37.05 o
 -13   9   1        175.19        224.34        22.99 o
 -12   9   1        193.98        173.20        14.93 o
 -11   9   1          9.04          3.91         9.92 o
 -10   9   1        112.70         95.43        10.99 o
  -9   9   1        595.98        581.56        16.81 o
  -8   9   1        824.19        821.41        14.49 o
  -7   9   1        174.57        215.79         7.49 o
  -6   9   1        107.37        124.81         6.77 o
  -5   9   1        167.50        180.11         5.94 o
  -4   9   1       1247.56       1291.36        13.33 o
  -3   9   1        197.02        247.26         6.16 o
  -2   9   1       1633.30       1589.52        15.26 o
  -1   9   1       3643.41       3608.43        29.22 o
   0   9   1          2.25         28.29         3.94 o
   1   9   1       1940.34       1823.67        17.95 o
   2   9   1       1197.23       1105.60        11.85 o
   3   9   1          3.52          7.66         3.78 o
   4   9   1        114.34        113.23         4.54 o
   5   9   1          1.00          6.78         3.98 o
   6   9   1        194.19        241.66         7.36 o
   7   9   1        624.68        659.42        13.68 o
   8   9   1       2761.37       2590.36        35.72 o
   9   9   1        126.51        149.33        11.57 o
  10   9   1         85.54         68.96        10.83 o
  11   9   1         12.43         32.72        10.53 o
  12   9   1         20.07         31.04        11.46 o
 -13  10   1        574.03        629.74        27.64 o
 -12  10   1        282.22        306.89        16.68 o
 -11  10   1         40.68         34.77        10.86 o
 -10  10   1        479.91        511.98        16.91 o
  -9  10   1       1569.30       1536.35        33.58 o
  -8  10   1        553.35        513.24        12.36 o
  -7  10   1       3014.73       2816.14        31.23 o
  -6  10   1       3811.53       3655.52        33.39 o
  -5  10   1        121.30        119.21         5.84 o
  -4  10   1       8981.27       8926.60        64.41 o
  -3  10   1       1032.74        859.74        11.22 o
  -2  10   1        147.17        174.31         6.05 o
  -1  10   1        947.65        829.92        12.00 o
   0  10   1       6806.97       6575.01        50.48 o
   1  10   1         92.85        104.46         5.55 o
   2  10   1       1298.00       1196.67        13.95 o
   3  10   1       4335.18       4076.46        33.00 o
   4  10   1          1.36         10.58         4.00 o
   5  10   1        190.12        194.23         6.48 o
   6  10   1        645.42        625.34        11.48 o
   7  10   1         51.49         47.22         6.05 o
   8  10   1        633.70        649.13        16.29 o
   9  10   1        363.48        416.06        12.73 o
  10  10   1        147.04        137.79        12.82 o
  11  10   1          2.28          7.55        10.59 o
  12  10   1        535.17        575.89        26.35 o
 -12  11   1        518.09        536.42        22.75 o
 -11  11   1       2306.81       2278.11        40.57 o
 -10  11   1       1120.54       1062.15        23.73 o
  -9  11   1       2957.57       2731.74        40.14 o
  -8  11   1       4880.93       4792.10        45.15 o
  -7  11   1        400.75        422.84        10.65 o
  -6  11   1        164.70        151.88         6.92 o
  -5  11   1       9458.13       8916.58        70.57 o
  -4  11   1       3708.55       3580.28        31.52 o
  -3  11   1       2012.31       1958.39        18.64 o
  -2  11   1       4369.74       3891.73        32.18 o
  -1  11   1       2520.30       2183.34        21.31 o
   0  11   1        786.69        847.90        22.55 o
   1  11   1       3064.33       2522.26        25.35 o
   2  11   1       2882.16       2656.09        23.50 o
   3  11   1          1.80          6.52         4.21 o
   4  11   1       9126.00       8785.39        69.52 o
   5  11   1        464.13        446.26         9.29 o
   6  11   1        196.09        216.61         7.96 o
   7  11   1       1558.02       1503.62        21.86 o
   8  11   1       2131.41       2101.73        28.23 o
   9  11   1        142.03        139.09         9.80 o
  10  11   1        659.50        679.52        19.24 o
  11  11   1        478.64        510.91        18.06 o
  12  11   1         19.29         22.97        11.87 o
 -12  12   1        301.47        323.09        20.39 o
 -11  12   1          2.00         24.72        12.13 o
 -10  12   1         22.78         16.69        10.16 o
  -9  12   1        104.69        121.88        10.33 o
  -8  12   1         54.62         73.94         7.10 o
  -7  12   1         71.53         73.41         7.02 o
  -6  12   1        176.90        212.76         8.45 o
  -5  12   1        415.65        451.62        10.03 o
  -4  12   1       1195.86       1183.75        15.53 o
  -3  12   1        370.97        380.58         7.50 o
  -2  12   1       3327.22       3498.36        30.89 o
  -1  12   1          3.01         18.04         4.71 o
   0  12   1       9424.29       9826.74        70.56 o
   1  12   1        823.98       1109.16        34.33 o
   2  12   1        226.65        278.24         7.84 o
   3  12   1        318.12        318.25         7.93 o
   4  12   1        775.93        795.33        12.62 o
   5  12   1       1587.33       1499.18        17.73 o
   6  12   1         16.30         13.03         5.61 o
   7  12   1        116.04        104.26         7.81 o
   8  12   1         61.74         56.56         8.18 o
   9  12   1        711.75        669.23        17.82 o
  10  12   1          2.63          6.14         8.24 o
  11  12   1         37.80         49.66        11.91 o
  12  12   1        270.59        296.73        20.26 o
 -12  13   1        362.59        416.69        24.36 o
 -11  13   1       1419.64       1484.99        35.84 o
 -10  13   1        483.16        487.40        19.58 o
  -9  13   1         30.09         65.13        12.15 o
  -8  13   1       1145.89       1116.92        18.34 o
  -7  13   1         23.51         22.95         7.11 o
  -6  13   1         20.21         22.33         6.46 o
  -5  13   1       2424.97       2329.33        24.29 o
  -4  13   1       3570.47       3453.91        32.75 o
  -3  13   1       2138.08       2274.44        22.09 o
  -2  13   1       5950.36       5402.01        45.07 o
  -1  13   1        328.02        348.92        11.40 o
   0  13   1         34.04        107.08        10.42 o
   1  13   1       7090.59       6987.38        59.88 o
   2  13   1       3109.05       3056.59        28.85 o
   3  13   1        121.06        117.78        11.11 o
   4  13   1       2379.73       2279.23        23.43 o
   5  13   1          5.34          2.96         5.47 o
   6  13   1        607.19        586.95        12.73 o
   7  13   1        144.18        151.10         8.52 o
   8  13   1         27.64         23.57         7.12 o
   9  13   1        539.31        548.06        17.05 o
  10  13   1        784.52        768.71        22.16 o
  11  13   1         48.30         48.22        13.27 o
  12  13   1        162.63        149.30        20.59 o
 -12  14   1        870.43        890.12        44.31 o
 -11  14   1          7.09         11.50        12.92 o
 -10  14   1       5198.89       5021.21        76.81 o
  -9  14   1       3137.81       2993.17        40.13 o
  -8  14   1        102.93        104.05         9.57 o
  -7  14   1        560.02        571.99        14.84 o
  -6  14   1       1214.25       1216.72        19.50 o
  -5  14   1        685.21        703.48        13.71 o
  -4  14   1       7145.12       6845.36        56.89 o
  -3  14   1       5066.38       4668.03        40.15 o
  -2  14   1        152.90        145.77         7.21 o
  -1  14   1       3787.10       3456.16        32.38 o
   0  14   1       6257.58       5818.25        46.98 o
   1  14   1         13.40         39.68         6.08 o
   2  14   1       4628.78       4257.20        37.72 o
   3  14   1       8180.40       7767.52        66.49 o
   4  14   1         92.12        125.93         7.55 o
   5  14   1         34.49         50.65         6.88 o
   6  14   1         22.68         23.78         6.73 o
   7  14   1         11.03         11.33         7.32 o
   8  14   1        447.48        444.95        14.46 o
   9  14   1       3167.51       3102.40        41.52 o
  10  14   1        471.83        488.99        19.16 o
  11  14   1        284.82        293.15        20.07 o
 -11  15   1        381.73        416.85        24.39 o
 -10  15   1         84.54         78.96        15.61 o
  -9  15   1        254.02        247.94        12.28 o
  -8  15   1        162.09        176.50        10.90 o
  -7  15   1       1318.21       1303.56        24.76 o
  -6  15   1        367.58        378.03        12.35 o
  -5  15   1        710.24        702.83        14.45 o
  -4  15   1        353.83        358.84        10.73 o
  -3  15   1         70.88        100.70         6.58 o
  -2  15   1        128.31        180.26         8.14 o
  -1  15   1        321.91        391.42        10.80 o
   0  15   1       3198.10       3037.95        28.95 o
   1  15   1        818.38        798.43        15.03 o
   2  15   1        143.05        200.72         8.97 o
   3  15   1        756.51        775.27        19.24 o
   4  15   1       1110.74       1025.32        16.74 o
   5  15   1       3043.13       2901.14        32.40 o
   6  15   1        889.90        882.21        17.33 o
   7  15   1        178.40        205.25        11.11 o
   8  15   1         25.51         38.09         8.76 o
   9  15   1         13.87         14.90        10.11 o
  10  15   1         99.93        116.33        13.44 o
  11  15   1        222.96        243.34        16.16 o
 -11  16   1         41.64         45.23        15.08 o
 -10  16   1       1730.71       1650.33        35.68 o
  -9  16   1        126.86        139.38        13.21 o
  -8  16   1        326.02        304.47        15.17 o
  -7  16   1       1458.81       1498.91        25.53 o
  -6  16   1        826.90        858.95        18.31 o
  -5  16   1        244.93        264.94        10.25 o
  -4  16   1        903.36       1005.04        24.10 o
  -3  16   1       1432.12       1401.54        18.66 o
  -2  16   1        445.13        575.53        33.24 o
  -1  16   1        940.22        972.50        16.41 o
   0  16   1        623.77        635.93        12.91 o
   1  16   1        150.15        346.06        36.55 o
   2  16   1       1951.30       1968.11        24.51 o
   3  16   1       1747.42       1677.73        23.19 o
   4  16   1          4.08         47.47         7.16 o
   5  16   1         21.73         22.78         7.27 o
   6  16   1        976.20        977.26        20.15 o
   7  16   1        900.08        862.12        19.31 o
   8  16   1          3.61          6.15         9.26 o
   9  16   1        210.30        233.72        15.72 o
  10  16   1        166.64        195.37        15.55 o
  11  16   1          2.01         -6.29        11.28 o
 -11  17   1       1787.27       1772.23        48.03 o
 -10  17   1        149.80        120.01        15.44 o
  -9  17   1        415.75        438.98        18.63 o
  -8  17   1       1408.27       1393.07        28.83 o
  -7  17   1        242.30        247.15        14.83 o
  -6  17   1        506.10        569.11        17.13 o
  -5  17   1       2610.80       2591.78        31.43 o
  -4  17   1       3840.26       3827.60        40.89 o
  -3  17   1       1352.99       1447.65        19.64 o
  -2  17   1       4581.01       4516.55        44.16 o
  -1  17   1        630.17        862.19        19.82 o
   0  17   1       1365.51       1275.36        19.91 o
   1  17   1       7192.75       6939.71        60.66 o
   2  17   1       1689.68       1729.24        23.84 o
   3  17   1       1058.12       1111.33        17.39 o
   4  17   1       4529.84       4342.96        44.94 o
   5  17   1        842.51        867.90        19.52 o
   6  17   1         64.12         71.26        11.08 o
   7  17   1        938.66        936.98        25.38 o
   8  17   1       1076.31       1078.69        26.54 o
   9  17   1         20.03         17.97        12.23 o
  10  17   1        886.16        855.75        26.40 o
  11  17   1        554.26        681.55        59.58 o
 -11  18   1          0.50         28.59        23.85 o
 -10  18   1        470.55        454.16        22.15 o
  -9  18   1        865.96        867.55        31.25 o
  -8  18   1        221.09        192.22        14.81 o
  -7  18   1          4.75          5.14        10.36 o
  -6  18   1        172.71        193.92        13.01 o
  -5  18   1       3226.53       3080.09        40.53 o
  -4  18   1       1065.39       1191.62        21.79 o
  -3  18   1       1605.69       1632.96        21.88 o
  -2  18   1       1687.83       1643.15        23.11 o
  -1  18   1       2905.12       2906.31        32.16 o
   0  18   1        414.60        401.76        11.69 o
   1  18   1        286.27        344.33        12.95 o
   2  18   1       1126.59       1125.04        19.57 o
   3  18   1        744.03        795.76        16.66 o
   4  18   1         79.77         96.78        10.66 o
   5  18   1       1828.31       1780.67        30.71 o
   6  18   1        681.15        651.44        21.06 o
   7  18   1         30.25         38.86        10.93 o
   8  18   1       1279.01       1206.20        28.97 o
   9  18   1       1088.87       1064.62        29.57 o
  10  18   1        209.13        195.07        18.55 o
 -10  19   1         40.27         39.86        15.04 o
  -9  19   1          4.15         10.34        12.61 o
  -8  19   1        275.13        334.28        18.43 o
  -7  19   1         95.08         99.24        15.71 o
  -6  19   1        296.99        304.01        15.59 o
  -5  19   1       1394.23       1345.23        34.88 o
  -4  19   1       2561.08       2548.39        40.80 o
  -3  19   1         74.63        194.48        18.82 o
  -2  19   1        273.76        249.87        11.39 o
  -1  19   1       1548.53       1460.27        22.07 o
   0  19   1         85.94        169.67         9.66 o
   1  19   1        564.77        527.70        15.30 o
   3  19   1        637.98        776.38        19.04 o
   4  19   1         12.06         -9.61         9.61 o
   5  19   1        126.25        143.32        17.18 o
   6  19   1         11.59         26.34        11.50 o
   7  19   1       1286.69       1237.90        29.21 o
   8  19   1         41.80         65.96        13.88 o
   9  19   1        231.44        239.59        18.96 o
  10  19   1        319.77        339.75        28.21 o
 -10  20   1        132.39         98.08        18.53 o
  -9  20   1        654.24        649.61        24.50 o
  -8  20   1         37.56         33.63        13.10 o
  -7  20   1       1217.09       1269.79        29.41 o
  -6  20   1        983.17        974.72        25.92 o
  -5  20   1        879.53        858.67        23.12 o
  -4  20   1       2506.80       2448.99        38.69 o
  -3  20   1       3242.42       3143.38        42.39 o
  -2  20   1         60.42         76.05        10.22 o
  -1  20   1        321.31        418.17        13.61 o
   0  20   1        990.56        937.81        18.46 o
   1  20   1         52.95         54.98         9.81 o
   2  20   1       1399.75       1438.48        27.66 o
   3  20   1       3397.98       3573.01        54.10 o
   4  20   1          1.42         -7.40        10.33 o
   5  20   1       3571.23       3401.28        53.06 o
   6  20   1       1233.96       1271.56        31.07 o
   7  20   1         14.08         16.62        12.73 o
   8  20   1       1061.89       1063.42        30.43 o
   9  20   1        855.87        838.53        29.56 o
  -9  21   1        572.06        651.62        25.50 o
  -8  21   1        846.01        858.99        29.17 o
  -7  21   1       1098.75       1060.55        28.79 o
  -6  21   1        674.26        645.97        23.22 o
  -5  21   1        598.37        581.37        20.92 o
  -4  21   1        695.83        650.06        29.38 o
  -3  21   1        426.91        441.61        16.80 o
  -2  21   1        113.71        179.37        12.68 o
  -1  21   1        678.33        610.85        18.05 o
   0  21   1         13.30         16.63         9.95 o
   2  21   1       1067.76        976.27        23.56 o
   3  21   1       2644.95       2376.61        40.07 o
   4  21   1        215.39        242.89        20.01 o
   5  21   1        529.45        532.66        23.40 o
   6  21   1          0.46          1.86        12.79 o
   7  21   1       1073.01       1050.44        30.01 o
   8  21   1        386.84        386.47        21.67 o
   9  21   1         17.62         14.48        15.45 o
  -9  22   1          0.96         -2.03        15.42 o
  -8  22   1         31.63         71.04        16.49 o
  -7  22   1        326.22        320.34        20.43 o
  -6  22   1         65.30         43.15        14.60 o
  -5  22   1         87.23        143.32        15.96 o
  -4  22   1        516.18        542.00        22.13 o
  -3  22   1          5.08         54.49        11.96 o
  -2  22   1        833.11        927.12        23.52 o
  -1  22   1         17.61         37.61        10.99 o
   0  22   1         29.12         35.49        12.95 o
   1  22   1       1096.26       1096.75        32.20 o
   2  22   1        339.58        432.36        18.14 o
   3  22   1        227.92        196.59        15.67 o
   4  22   1       1224.40       1185.21        31.24 o
   5  22   1        300.41        281.03        19.71 o
   6  22   1        839.73        802.03        28.06 o
   7  22   1        452.62        500.67        24.32 o
   8  22   1        140.67        128.17        18.57 o
  -8  23   1        852.98        836.65        37.13 o
  -7  23   1         24.51         23.71        14.74 o
  -6  23   1         16.84         42.22        15.28 o
  -5  23   1       1432.56       1398.86        44.53 o
  -4  23   1        339.65        362.71        21.02 o
  -3  23   1        957.65       1068.34        35.31 o
  -2  23   1       2097.87       2041.71        43.25 o
  -1  23   1        324.67        422.40        19.95 o
   1  23   1       1473.79       1507.59        33.23 o
   2  23   1        811.53        859.91        26.84 o
   3  23   1        151.41        140.96        16.88 o
   4  23   1       1628.17       1703.06        37.16 o
   5  23   1         44.18         54.71        15.46 o
   6  23   1         14.78         25.91        14.78 o
   7  23   1       1777.00       1757.00        41.34 o
   8  23   1       2103.94       2148.68        50.53 o
  -8  24   1        203.45        267.00        49.38 o
  -7  24   1        369.80        356.84        26.55 o
  -6  24   1        892.90        930.04        35.06 o
  -5  24   1          7.99         -4.40        18.62 o
  -4  24   1        483.43        512.79        27.79 o
  -3  24   1       1212.20       1133.68        40.97 o
  -2  24   1          0.81          0.40        13.70 o
  -1  24   1        678.74        659.52        33.72 o
   0  24   1       1994.42       1967.83        42.67 o
   1  24   1         69.04         90.66        15.81 o
   2  24   1        246.59        292.05        21.28 o
   3  24   1        135.33        160.78        19.12 o
   4  24   1          4.19         14.58        15.77 o
   5  24   1        600.20        609.10        28.12 o
   6  24   1        964.39        960.35        33.48 o
   7  24   1         88.36        106.62        19.27 o
  -7  25   1        152.50        204.81        25.97 o
  -6  25   1          7.37         -3.59        18.08 o
  -5  25   1         16.25         15.92        19.48 o
  -4  25   1         38.44         65.98        18.35 o
  -3  25   1        153.52        158.65        20.62 o
  -2  25   1         89.49         79.62        17.45 o
  -1  25   1         28.89        126.57        18.81 o
   0  25   1         44.67         70.71        17.49 o
   1  25   1        422.07        409.73        23.08 o
   2  25   1        117.20        188.08        20.19 o
   3  25   1        327.74        413.70        25.80 o
   4  25   1        232.82        275.02        23.02 o
   5  25   1          5.73         11.91        17.00 o
   6  25   1         30.16         41.63        18.72 o
  -6  26   1        151.10        158.10        24.01 o
  -5  26   1         39.89         63.67        21.68 o
  -4  26   1        949.31        897.05        37.74 o
  -3  26   1        800.17        837.60        35.32 o
  -2  26   1          5.23          7.16        18.33 o
  -1  26   1        627.25        814.28        32.57 o
   0  26   1        256.97        364.61        27.80 o
   1  26   1         57.18        156.62        18.82 o
   2  26   1        628.62        651.53        31.06 o
   3  26   1       2009.73       2045.65        50.35 o
   4  26   1        340.15        357.29        25.36 o
   5  26   1        741.71        725.11        33.58 o
   6  26   1        426.33        419.73        33.48 o
  -5  27   1        732.09        742.88        39.29 o
  -4  27   1          3.96         33.62        20.09 o
  -3  27   1         16.15         -1.10        19.04 o
  -2  27   1        174.58        138.57        39.27 o
  -1  27   1       1668.12       1663.13        62.15 o
   0  27   1        112.80        161.18        24.67 o
   1  27   1       1382.91       1337.26        57.13 o
   2  27   1        166.96        179.60        24.54 o
   3  27   1        108.03        123.85        21.62 o
   4  27   1        463.90        512.77        30.62 o
   5  27   1        564.06        526.76        40.71 o
  -4  28   1          3.53         51.31        56.19 o
  -3  28   1         38.06         64.68        22.36 o
  -2  28   1         56.02         99.08        23.41 o
  -1  28   1          0.71         35.09        21.12 o
   0  28   1          2.10         28.15        21.05 o
   1  28   1         80.28        187.12        25.25 o
   2  28   1        140.59        148.72        24.20 o
   3  28   1          5.96         -3.78        20.94 o
  -1  29   1        525.35        552.11        34.97 o
   0  29   1         85.09        136.95        25.33 o
   1  29   1       1077.66       1084.40        72.30 o
 -13   0   2       4553.54       4638.30       113.69 o
 -12   0   2        930.88        898.27        37.11 o
 -11   0   2        875.77        803.54        31.98 o
 -10   0   2        291.73        257.47        19.81 o
  -9   0   2        304.58        244.98        26.88 o
  -8   0   2         47.69         21.59        10.42 o
  -7   0   2       8615.42       8300.00       109.79 o
  -6   0   2       1718.74       1578.86        26.45 o
  -5   0   2        763.53        671.06        14.39 o
  -4   0   2       5589.03       5505.46        52.72 o
  -3   0   2        140.73        231.33         7.57 o
  -2   0   2        987.60       1185.61        17.35 o
  -1   0   2      74540.30      83506.67       737.12 o
   0   0   2      65752.91      73655.45       618.94 o
   1   0   2         13.78          5.77         4.31 o
   2   0   2       5184.72       6191.48        53.70 o
   3   0   2        878.74        778.01        10.52 o
   4   0   2        262.97        291.76         9.09 o
   5   0   2      20224.74      20323.85       210.38 o
   6   0   2         18.89         11.76         5.45 o
   7   0   2         94.39         81.83         8.00 o
   8   0   2       1158.71       1135.44        34.66 o
   9   0   2       1996.57       1994.86        53.70 o
  10   0   2         30.67         15.65         9.43 o
  11   0   2       2007.34       1964.04        47.44 o
  12   0   2       2096.61       1967.16        56.76 o
  13   0   2        159.50        212.90        29.92 o
 -13   1   2          0.30         31.99        21.04 o
 -12   1   2        856.14        870.87        27.00 o
 -11   1   2        120.84        119.94        12.64 o
 -10   1   2         78.14         85.52        11.25 o
  -9   1   2       8097.19       7828.51        82.91 o
  -8   1   2       1288.89       1229.99        20.54 o
  -7   1   2         89.94         90.24         6.15 o
  -6   1   2        674.80        662.64        10.99 o
  -5   1   2       1885.85       1845.86        19.18 o
  -4   1   2         55.07         83.69         3.72 o
  -3   1   2        517.30        513.92         6.92 o
  -2   1   2         13.28         -0.09         2.70 o
  -1   1   2       4446.35       5028.89        35.58 o
   0   1   2      30607.36      35315.29       218.57 o
   2   1   2       1326.73       1469.10        11.62 o
   3   1   2         82.77         68.67         2.88 o
   4   1   2       5976.94       6022.06        45.11 o
   5   1   2       3981.00       4046.01        31.22 o
   6   1   2        382.95        441.07         9.09 o
   7   1   2         52.30         42.01         5.38 o
   8   1   2        901.03        825.53        13.85 o
   9   1   2         72.66         65.16        11.52 o
  10   1   2        133.14        113.76         8.47 o
  11   1   2        271.48        278.79        13.15 o
  12   1   2        499.33        498.99        19.99 o
  13   1   2        300.38        303.38        25.07 o
 -13   2   2        863.29        909.87        25.72 o
 -12   2   2        862.57        857.03        26.62 o
 -11   2   2         44.66         42.09        10.22 o
 -10   2   2       1558.57       1523.03        29.81 o
  -9   2   2        375.28        384.79        12.59 o
  -8   2   2        549.50        573.42        16.97 o
  -7   2   2       1803.54       1680.75        23.91 o
  -6   2   2        252.03        249.12         7.17 o
  -5   2   2       1069.18       1065.39        12.99 o
  -4   2   2        349.89        366.37         6.19 o
  -3   2   2        748.29        802.09         9.18 o
  -2   2   2       8423.48       9494.15        60.75 o
  -1   2   2       3628.82       3989.37        29.16 o
   0   2   2        113.76         57.87         4.87 o
   1   2   2       3890.21       4341.79        31.20 o
   2   2   2        595.42        680.25         7.36 o
   3   2   2        263.34        246.69         4.35 o
   4   2   2        893.51        999.86        13.09 o
   5   2   2        813.63        718.64        10.90 o
   6   2   2        824.02        867.76        12.46 o
   7   2   2         36.53         22.76         5.12 o
   8   2   2         38.04         27.77         5.69 o
   9   2   2        227.51        256.49        10.61 o
  10   2   2        470.55        450.84        18.29 o
  11   2   2       1193.93       1105.59        22.25 o
  12   2   2        285.97        299.71        16.19 o
  13   2   2         11.64        101.20        64.69 o
 -13   3   2          8.92         27.80        11.81 o
 -12   3   2       2577.87       2621.05        43.06 o
 -11   3   2        531.62        578.95        18.17 o
 -10   3   2        141.14        160.43        14.15 o
  -9   3   2       8073.54       7739.71        89.95 o
  -8   3   2       8132.66       7900.63        76.72 o
  -7   3   2       1358.77       1332.56        14.90 o
  -6   3   2       3429.92       3218.95        29.39 o
  -5   3   2       1792.08       1555.13        16.41 o
  -4   3   2       3783.26       3980.27        29.12 o
  -3   3   2        360.17        319.96         5.75 o
  -2   3   2         46.87         34.84         3.43 o
  -1   3   2       7414.45       8207.92        58.19 o
   0   3   2      21143.94      24121.35       158.00 o
   1   3   2        707.79        667.52         7.91 o
   2   3   2          3.28          5.95         2.56 o
   3   3   2       4285.33       4322.60        28.24 o
   4   3   2      11450.55      11425.33        87.34 o
   5   3   2       2872.69       2807.80        24.87 o
   6   3   2        377.73        392.71        10.29 o
   7   3   2        478.30        435.41        10.24 o
   8   3   2        525.51        565.87        12.71 o
   9   3   2        310.63        374.42        12.45 o
  10   3   2         42.06         38.38         8.60 o
  11   3   2        740.17        719.64        19.09 o
  12   3   2        469.39        520.15        30.61 o
  13   3   2       1712.87       1504.51       143.61 o
 -13   4   2       1394.33       1461.69        31.04 o
 -12   4   2         12.86         13.46        10.33 o
 -11   4   2         53.15         47.24        10.09 o
 -10   4   2        740.77        713.47        19.27 o
  -9   4   2       1105.46       1093.69        20.92 o
  -8   4   2       1018.33        945.02        15.60 o
  -7   4   2        976.81        948.55        12.19 o
  -6   4   2         12.09         11.40         4.48 o
  -5   4   2        159.09        172.94         5.46 o
  -4   4   2       9149.18       9296.71        63.61 o
  -3   4   2        426.98        548.35         8.14 o
  -2   4   2       8951.37       9369.80        61.37 o
  -1   4   2       3229.31       3456.02        26.92 o
   0   4   2       1702.34       1878.35        16.82 o
   1   4   2       5284.79       5901.75        40.89 o
   2   4   2         31.96         14.74         3.03 o
   3   4   2        454.27        421.68         6.24 o
   4   4   2        324.12        320.82         6.44 o
   5   4   2       1056.33       1036.97        12.51 o
   6   4   2        177.31        154.88         5.73 o
   7   4   2        139.02        143.69         8.17 o
   8   4   2       1227.71       1176.82        21.95 o
   9   4   2       1981.98       1940.94        30.54 o
  10   4   2          0.06          3.06         7.49 o
  11   4   2        907.20        933.26        24.40 o
  12   4   2        928.58        900.02        37.86 o
 -13   5   2         11.84         51.82        12.28 o
 -12   5   2        114.47        161.63        13.42 o
 -11   5   2        395.25        415.46        16.72 o
 -10   5   2         24.67         26.58         9.42 o
  -9   5   2         63.28         65.55         8.44 o
  -8   5   2        268.89        266.63         9.28 o
  -7   5   2        596.55        547.02        10.32 o
  -6   5   2          7.66          6.92         4.54 o
  -5   5   2        342.67        335.78         6.27 o
  -4   5   2       2352.24       2640.40        21.21 o
  -3   5   2       1385.45       1519.28        14.83 o
  -2   5   2       4287.75       4329.55        31.72 o
  -1   5   2       3732.80       3712.96        28.33 o
   0   5   2       5739.76       6291.45        43.95 o
   1   5   2       2476.73       2606.58        20.92 o
   2   5   2       1749.50       1757.24        15.99 o
   3   5   2       2178.35       2337.18        18.24 o
   4   5   2        392.64        393.14         6.58 o
   5   5   2         16.01          8.95         3.59 o
   6   5   2        113.73        141.82         5.77 o
   7   5   2        519.83        501.27        10.83 o
   8   5   2         56.11         79.04         7.17 o
   9   5   2        178.04        208.50        12.55 o
  10   5   2       1118.16       1089.98        24.94 o
  11   5   2         20.66         17.83         8.94 o
  12   5   2         46.26         33.13        11.17 o
 -13   6   2       2014.47       2204.14        54.96 o
 -12   6   2        395.49        420.34        18.19 o
 -11   6   2          4.35          8.62         9.72 o
 -10   6   2       1145.52       1128.18        24.14 o
  -9   6   2        837.04        796.17        18.10 o
  -8   6   2       1227.98       1177.47        22.31 o
  -7   6   2       3049.07       2919.18        29.00 o
  -6   6   2        124.68        114.63         6.17 o
  -5   6   2       2251.55       2421.01        20.48 o
  -4   6   2      28762.24      29592.22       186.88 o
  -3   6   2       8480.50       8376.63        59.60 o
  -2   6   2        814.59        813.94        10.98 o
  -1   6   2       5240.03       5347.23        39.72 o
   0   6   2        566.15        452.91         7.48 o
   1   6   2       1139.87       1199.55        12.57 o
   2   6   2       8176.58       8100.38        54.54 o
   3   6   2        527.77        432.11         7.25 o
   4   6   2         27.56         32.79         3.78 o
   5   6   2        305.72        282.50         7.44 o
   6   6   2       3129.83       2996.90        26.12 o
   7   6   2          0.23         -3.32         5.10 o
   8   6   2       9455.12       9185.45        94.42 o
   9   6   2        676.81        665.07        18.24 o
  10   6   2        690.83        672.96        20.58 o
  11   6   2        609.61        638.08        20.92 o
  12   6   2       1487.04       1541.91        42.02 o
 -13   7   2        119.47        119.52        17.15 o
 -12   7   2        513.76        552.28        24.78 o
 -11   7   2        134.38        135.07        12.88 o
 -10   7   2        133.00        126.70        11.47 o
  -9   7   2       1548.61       1458.93        24.47 o
  -8   7   2       1629.79       1590.90        20.68 o
  -7   7   2        322.75        297.42         9.59 o
  -6   7   2       1308.81       1214.77        14.33 o
  -5   7   2        365.93        290.89         6.75 o
  -4   7   2       4022.73       4389.09        34.19 o
  -3   7   2       7630.43       7854.26        56.64 o
  -2   7   2       1244.58       1258.52        14.50 o
  -1   7   2       3052.93       3156.58        26.96 o
   0   7   2       3516.70       3543.44        29.32 o
   1   7   2        546.19        504.44         8.24 o
   2   7   2        274.72        254.27         5.99 o
   3   7   2       2469.11       2353.13        19.54 o
   4   7   2       3719.20       3546.88        27.51 o
   5   7   2       2490.01       2426.09        23.46 o
   6   7   2       1313.19       1364.20        15.37 o
   7   7   2       2763.52       2639.67        29.90 o
   8   7   2       1110.98       1168.03        28.32 o
   9   7   2         64.12         95.89        11.27 o
  10   7   2        344.87        383.47        17.08 o
  11   7   2        528.80        514.14        28.68 o
  12   7   2        111.40        127.23        15.91 o
 -13   8   2         25.02         -0.68        20.90 o
 -12   8   2        219.38        265.20        16.87 o
 -11   8   2         20.47         12.48        10.42 o
 -10   8   2         17.71         18.95         8.32 o
  -9   8   2          1.16          5.62         7.79 o
  -8   8   2        142.20        164.43         7.66 o
  -7   8   2         62.33         61.26         5.84 o
  -6   8   2       1063.85       1092.23        13.72 o
  -5   8   2       2583.81       2811.71        26.23 o
  -4   8   2       2329.45       2398.82        22.08 o
  -3   8   2        807.39        759.59        10.13 o
  -2   8   2        344.80        351.21         7.39 o
  -1   8   2        866.09        886.97        12.31 o
   0   8   2        981.48        931.43        12.09 o
   1   8   2       3952.40       4290.34        33.89 o
   2   8   2       1073.08       1051.26        12.17 o
   3   8   2          1.41         -0.97         3.85 o
   4   8   2        165.28        172.16         5.66 o
   5   8   2       1222.95       1216.75        15.27 o
   6   8   2        614.30        646.65        11.64 o
   7   8   2        271.76        308.71         8.55 o
   8   8   2       1322.13       1283.78        20.83 o
   9   8   2        107.73        123.98        11.64 o
  10   8   2         81.52         92.27        11.46 o
  11   8   2        218.16        221.66        14.75 o
  12   8   2         16.82         18.73        11.43 o
 -13   9   2          0.19        -17.48        17.48 o
 -12   9   2       1666.58       1748.85        45.54 o
 -11   9   2        163.60        183.87        13.88 o
 -10   9   2         51.86         38.99         9.02 o
  -9   9   2        336.80        397.24        12.56 o
  -8   9   2       2024.43       1912.42        23.71 o
  -7   9   2        837.83        791.12        15.94 o
  -6   9   2       3516.63       3376.31        30.94 o
  -5   9   2       3767.66       3675.50        30.41 o
  -4   9   2         70.15         78.82         5.27 o
  -3   9   2       6612.92       6594.48        48.14 o
  -2   9   2       4343.40       4017.79        33.70 o
  -1   9   2        155.52        166.28         5.69 o
   0   9   2       3066.42       2794.81        25.04 o
   1   9   2      10198.66      10054.91        75.02 o
   2   9   2       1078.86       1047.02        12.87 o
   3   9   2       6553.90       6361.73        47.12 o
   4   9   2       5073.03       4757.51        37.77 o
   5   9   2       4137.16       4066.65        35.62 o
   6   9   2        660.79        626.69        11.35 o
   7   9   2       8742.82       8362.10        75.42 o
   8   9   2        685.77        681.77        15.32 o
   9   9   2        279.36        294.86        11.65 o
  10   9   2       2092.96       2014.12        34.07 o
  11   9   2        298.26        342.91        15.82 o
  12   9   2        257.17        229.27        18.80 o
 -13  10   2        239.55        281.58        50.04 o
 -12  10   2        245.11        290.64        23.35 o
 -11  10   2        273.91        282.32        16.04 o
 -10  10   2        436.20        483.30        16.78 o
  -9  10   2         27.64          6.83         7.90 o
  -8  10   2        131.78        127.87         7.76 o
  -7  10   2       2159.55       2050.84        23.71 o
  -6  10   2        177.43        237.03         8.11 o
  -5  10   2       4497.01       4364.91        36.04 o
  -4  10   2       6877.84       7030.84        56.41 o
  -3  10   2       8139.27       8254.09        61.82 o
  -2  10   2         56.98         78.27         5.64 o
  -1  10   2       5598.43       5560.78        44.30 o
   0  10   2          6.77         23.61         4.55 o
   1  10   2       2875.64       3165.37        30.46 o
   2  10   2       4564.88       4205.02        34.85 o
   3  10   2       5151.16       4908.86        39.00 o
   4  10   2        118.10        137.37         6.14 o
   5  10   2       2386.41       2390.57        23.97 o
   6  10   2        458.74        453.34        10.20 o
   7  10   2        547.26        572.27        11.29 o
   8  10   2       1387.10       1322.94        21.91 o
   9  10   2       1847.14       1787.89        32.25 o
  10  10   2       1217.60       1170.84        30.93 o
  11  10   2        526.81        578.35        19.39 o
  12  10   2        450.54        473.35        22.31 o
 -12  11   2         11.96         14.48        17.62 o
 -11  11   2         92.86         87.80        13.77 o
 -10  11   2         49.51         45.60        10.32 o
  -9  11   2        209.88        208.21        10.88 o
  -8  11   2        258.09        257.84         9.95 o
  -7  11   2        601.66        575.07        12.55 o
  -6  11   2        641.20        712.73        13.67 o
  -5  11   2       1027.15       1048.65        14.98 o
  -4  11   2         39.59         25.63         5.67 o
  -3  11   2        485.92        455.98         9.35 o
  -2  11   2        922.64       1098.65        17.36 o
  -1  11   2         25.48         30.36         5.06 o
   0  11   2        837.86        857.56        12.84 o
   1  11   2        599.48        567.21        11.18 o
   2  11   2        190.40        247.66         8.00 o
   3  11   2        712.51        687.57        11.30 o
   4  11   2       1467.30       1411.14        16.50 o
   5  11   2         87.60        117.69         6.94 o
   6  11   2        601.37        619.65        12.30 o
   7  11   2          0.62         -4.36         5.84 o
   8  11   2         48.49         63.61         8.28 o
   9  11   2        608.32        605.83        16.52 o
  10  11   2         27.39         22.10        10.78 o
  11  11   2         16.19         30.01        12.11 o
  12  11   2        151.78        211.05        20.25 o
 -12  12   2        589.76        541.97        39.68 o
 -11  12   2        323.04        385.61        18.12 o
 -10  12   2        740.81        771.18        22.59 o
  -9  12   2        511.18        539.45        13.91 o
  -8  12   2         76.06         94.86         8.40 o
  -7  12   2       2454.51       2406.25        29.34 o
  -6  12   2       1257.86       1172.78        18.56 o
  -5  12   2        453.53        432.59        10.61 o
  -4  12   2       1417.63       1285.58        17.50 o
  -3  12   2        194.68        148.84         6.41 o
  -2  12   2        298.65        336.05         9.29 o
  -1  12   2      13526.59      12900.48        96.31 o
   0  12   2       6663.28       6424.80        52.27 o
   1  12   2          4.09         16.88         5.47 o
   2  12   2       3901.80       3516.05        32.90 o
   3  12   2       1868.53       1713.86        19.82 o
   4  12   2          1.49         19.01         5.14 o
   5  12   2       7705.46       7264.43        61.52 o
   6  12   2       2397.07       2408.71        30.45 o
   7  12   2         45.57         44.26         7.16 o
   8  12   2       2634.12       2572.51        32.89 o
   9  12   2        620.77        670.52        18.87 o
  10  12   2        126.85        149.46        12.43 o
  11  12   2       1992.54       2052.03        46.17 o
 -12  13   2        531.49        546.31        30.34 o
 -11  13   2       1936.94       1946.33        42.59 o
 -10  13   2         17.75         14.68        10.35 o
  -9  13   2        142.15        177.23        10.34 o
  -8  13   2       1526.75       1449.00        22.41 o
  -7  13   2        194.27        218.31        11.86 o
  -6  13   2       1092.93       1053.04        17.70 o
  -5  13   2       1420.61       1329.12        19.92 o
  -4  13   2        153.12        160.68         8.06 o
  -3  13   2         12.09         16.46         4.80 o
  -2  13   2       2285.12       2149.64        24.69 o
  -1  13   2       1162.61       1195.42        16.29 o
   0  13   2       1942.92       1886.49        21.35 o
   1  13   2       8858.85       8519.08        75.43 o
   2  13   2        550.62        487.76        10.96 o
   3  13   2       1503.55       1389.82        17.54 o
   4  13   2       4953.15       4767.87        41.67 o
   5  13   2        315.64        322.63        10.28 o
   6  13   2       1299.74       1247.53        20.46 o
   7  13   2        356.36        339.78        11.99 o
   8  13   2        432.12        488.94        14.21 o
   9  13   2         11.11          4.53         9.70 o
  10  13   2       1234.17       1260.21        28.70 o
  11  13   2         51.65         45.59        14.64 o
 -12  14   2         44.65         36.93        21.07 o
 -11  14   2         21.62         33.42        14.13 o
 -10  14   2        387.27        364.66        19.87 o
  -9  14   2         28.28         20.46         9.11 o
  -8  14   2         15.71          6.10         8.34 o
  -7  14   2        171.69        144.89        10.80 o
  -6  14   2        148.82        151.57         9.64 o
  -5  14   2        113.69        128.07         8.83 o
  -4  14   2       1363.77       1299.45        18.67 o
  -3  14   2        292.70        296.57         8.89 o
  -2  14   2        297.25        348.89        10.38 o
  -1  14   2       1598.10       1515.18        19.07 o
   0  14   2       1334.10       1600.29        26.46 o
   1  14   2         44.08         39.15         8.12 o
   2  14   2         45.68         49.20         6.77 o
   3  14   2          8.53         16.58         6.00 o
   4  14   2          3.51         25.43         6.34 o
   5  14   2       1676.60       1585.31        22.08 o
   6  14   2          3.99         -5.52         7.08 o
   7  14   2        304.54        311.28        12.12 o
   8  14   2        717.88        701.23        18.91 o
   9  14   2         64.48         63.59        11.12 o
  10  14   2          0.07         20.20        11.17 o
  11  14   2         11.71         21.77        14.67 o
 -11  15   2        327.99        337.19        27.80 o
 -10  15   2          1.46          1.16        11.62 o
  -9  15   2       2906.05       2727.11        49.93 o
  -8  15   2        383.44        403.53        16.31 o
  -7  15   2         72.68         67.21         9.80 o
  -6  15   2        787.07        823.07        18.33 o
  -5  15   2       5172.70       5062.97        49.71 o
  -4  15   2        220.51        250.51        10.23 o
  -3  15   2        559.55        594.13        12.57 o
  -2  15   2        443.12        395.51        10.73 o
  -1  15   2        129.02        142.30         8.45 o
   0  15   2       8197.99       7981.68        76.23 o
   1  15   2       5062.30       4651.26        46.85 o
   2  15   2        990.21       1037.57        23.13 o
   3  15   2       2629.12       2555.43        28.07 o
   4  15   2       5189.76       4857.03        47.01 o
   5  15   2        494.10        499.27        13.93 o
   6  15   2        147.05        159.36        10.43 o
   7  15   2       2659.63       2599.31        39.13 o
   8  15   2        902.93        968.62        21.95 o
   9  15   2        423.41        395.26        17.33 o
  10  15   2        663.06        711.55        23.22 o
  11  15   2        229.49        227.86        17.32 o
 -11  16   2        314.60        310.24        23.43 o
 -10  16   2       1083.84       1084.02        32.20 o
  -9  16   2        391.65        417.59        19.50 o
  -8  16   2        152.68        167.27        13.30 o
  -7  16   2        284.24        352.13        15.72 o
  -6  16   2       1340.74       1382.83        23.91 o
  -5  16   2       1136.23       1139.64        21.09 o
  -4  16   2       2927.33       2855.30        32.55 o
  -3  16   2       2385.14       2224.62        25.81 o
  -2  16   2        696.38        676.29        13.86 o
  -1  16   2       2720.83       2535.98        27.25 o
   0  16   2       6411.88       6182.42        52.78 o
   1  16   2          0.66         -5.17         6.80 o
   2  16   2       4214.75       4008.78        43.70 o
   3  16   2       2852.89       2777.74        33.94 o
   4  16   2          6.07          1.86         7.18 o
   5  16   2       3054.15       3056.87        41.37 o
   6  16   2       1117.35       1127.90        22.79 o
   7  16   2         93.30         85.62        11.51 o
   8  16   2       1898.20       1865.81        33.34 o
   9  16   2        606.44        630.56        24.67 o
  10  16   2        611.30        629.16        23.28 o
 -11  17   2         67.13         79.81        20.15 o
 -10  17   2          0.76         35.08        14.14 o
  -9  17   2        167.61        166.69        16.72 o
  -8  17   2         94.06         77.82        11.87 o
  -7  17   2         85.58         79.16        11.84 o
  -6  17   2         27.03         19.37         9.44 o
  -5  17   2        602.32        614.68        17.26 o
  -4  17   2        353.50        407.43        19.92 o
  -3  17   2          9.83          9.31         6.32 o
  -2  17   2        318.01        338.12        10.71 o
  -1  17   2        488.75        510.18        12.78 o
   0  17   2        600.45        620.48        13.37 o
   1  17   2         34.64         48.22         8.27 o
   2  17   2         20.40         72.08         9.13 o
   3  17   2        357.78        392.75        13.93 o
   4  17   2        430.08        466.56        14.88 o
   5  17   2          3.93          1.44         8.82 o
   6  17   2        396.34        386.26        16.98 o
   7  17   2        188.80        198.47        14.20 o
   8  17   2         55.71         96.51        13.27 o
   9  17   2          9.32         22.47        11.91 o
  10  17   2         47.17         44.28        13.78 o
 -10  18   2       1618.89       1651.71        40.28 o
  -9  18   2        504.34        531.41        23.97 o
  -8  18   2        340.01        340.00        18.00 o
  -7  18   2        151.60        157.45        14.41 o
  -6  18   2        181.65        195.08        14.35 o
  -5  18   2       1058.68       1173.86        29.22 o
  -4  18   2       6565.30       6172.02        67.33 o
  -3  18   2        386.35        427.53        12.75 o
  -2  18   2        327.42        361.71        12.35 o
  -1  18   2        779.53        778.47        15.58 o
   0  18   2       1367.64       1416.86        20.68 o
   2  18   2       3162.61       3016.62        39.62 o
   3  18   2       1326.69       1325.23        26.56 o
   4  18   2        255.68        272.72        15.04 o
   5  18   2        259.60        250.51        14.85 o
   6  18   2         20.74         23.71        11.49 o
   7  18   2         43.62         45.09        12.66 o
   8  18   2       3103.46       3149.93        52.32 o
   9  18   2       1081.14       1083.04        38.77 o
  10  18   2        139.07        123.69        19.50 o
 -10  19   2         89.80        108.85        17.59 o
  -9  19   2        559.25        530.91        24.95 o
  -8  19   2       1252.21       1231.01        30.53 o
  -7  19   2         29.15         15.19        11.85 o
  -6  19   2         40.72         30.37        11.40 o
  -5  19   2       4596.88       4364.36        58.46 o
  -4  19   2        369.11        395.74        16.69 o
  -3  19   2        889.13        858.29        18.82 o
  -2  19   2       1101.94       1099.52        21.70 o
  -1  19   2        233.24        231.67        10.05 o
   0  19   2        164.81        220.37        11.19 o
   1  19   2       4123.32       3836.67        45.56 o
   2  19   2        497.28        485.54        21.03 o
   3  19   2        734.34        749.80        23.76 o
   4  19   2       2013.64       1988.42        33.63 o
   5  19   2         50.73         41.99        12.12 o
   6  19   2         35.18         38.65        12.28 o
   7  19   2       1964.38       1980.36        38.97 o
   8  19   2        143.40        178.25        16.68 o
   9  19   2        639.33        672.33        27.15 o
 -10  20   2          3.55         62.85        32.18 o
  -9  20   2        136.18         94.57        17.44 o
  -8  20   2          4.34          9.28        12.91 o
  -7  20   2         62.42         74.48        14.33 o
  -6  20   2        281.51        284.93        17.62 o
  -5  20   2        523.00        571.79        26.01 o
  -4  20   2        124.23        175.42        13.87 o
  -3  20   2         75.77         86.82         9.72 o
  -2  20   2        295.08        291.82        13.92 o
  -1  20   2          0.19         18.85         9.15 o
   0  20   2        580.07        595.57        17.15 o
   1  20   2         20.80         39.22        10.04 o
   2  20   2         25.32         19.63        10.39 o
   3  20   2         77.16         74.94        12.81 o
   4  20   2         79.22        101.39        12.79 o
   5  20   2        231.74        214.78        17.18 o
   6  20   2        582.99        586.00        27.38 o
   7  20   2          4.40          7.96        12.67 o
   8  20   2          5.03         -8.77        12.99 o
   9  20   2         71.17         68.92        16.73 o
  -9  21   2        366.56        382.19        24.88 o
  -8  21   2        767.86        799.20        36.79 o
  -7  21   2        160.83        172.05        18.40 o
  -6  21   2        739.74        708.14        25.88 o
  -5  21   2        855.25        866.98        28.10 o
  -4  21   2       1539.28       1620.79        34.95 o
  -3  21   2        718.92        754.20        24.36 o
  -2  21   2        483.11        481.45        17.46 o
  -1  21   2        311.87        365.75        17.40 o
   0  21   2        599.81        617.12        21.75 o
   1  21   2        526.39        530.08        19.65 o
   2  21   2         81.06         93.75        11.96 o
   3  21   2        216.08        281.85        19.14 o
   4  21   2        744.07        826.66        24.01 o
   5  21   2        689.35        657.92        25.74 o
   6  21   2        773.05        762.89        26.53 o
   7  21   2       1023.81       1040.74        44.05 o
   8  21   2        275.44        280.95        21.01 o
  -8  22   2         17.39         35.72        18.92 o
  -7  22   2       1054.20       1008.69        34.76 o
  -6  22   2       1079.84       1049.28        33.41 o
  -5  22   2       1196.93       1180.55        43.62 o
  -4  22   2       2880.88       2817.04        53.71 o
  -3  22   2       1341.98       1258.66        35.63 o
  -2  22   2        106.51        118.69        13.37 o
  -1  22   2        534.76        608.41        21.45 o
   0  22   2        321.58        408.33        18.51 o
   1  22   2         34.78         57.80        12.58 o
   2  22   2        665.83        681.23        22.93 o
   3  22   2        855.12        881.74        29.99 o
   4  22   2          0.15         -8.99        12.51 o
   5  22   2         69.47         79.01        16.08 o
   6  22   2        472.82        465.31        22.80 o
   7  22   2        155.95        119.76        18.35 o
   8  22   2        839.09        792.27        32.34 o
  -8  23   2         59.55         58.03        21.71 o
  -7  23   2          3.43         22.52        17.92 o
  -6  23   2         73.11         33.48        18.59 o
  -5  23   2        125.25         80.94        19.67 o
  -4  23   2          0.04         69.03        17.71 o
  -3  23   2          3.55         24.05        16.13 o
  -2  23   2        414.76        421.76        19.99 o
  -1  23   2        450.50        543.13        24.59 o
   0  23   2        320.23        317.14        19.30 o
   1  23   2        792.10        727.00        34.50 o
   2  23   2        156.82        190.71        18.84 o
   3  23   2         11.26         18.88        13.86 o
   4  23   2        365.48        379.58        22.94 o
   5  23   2        129.40        159.73        19.51 o
   6  23   2        247.83        261.20        21.73 o
   7  23   2         42.68         29.69        16.89 o
  -7  24   2       1043.60       1055.34        41.93 o
  -6  24   2         52.22         80.09        21.68 o
  -5  24   2        122.10        101.68        21.22 o
  -4  24   2       1544.92       1561.74        44.28 o
  -3  24   2        636.48        674.60        31.12 o
  -1  24   2        915.83        908.22        33.18 o
   0  24   2        339.68        412.88        29.63 o
   1  24   2          2.54         68.61        21.87 o
   2  24   2        355.33        323.08        24.32 o
   3  24   2        347.40        339.25        23.75 o
   4  24   2        126.32        136.83        19.73 o
   5  24   2        350.91        312.10        24.77 o
   6  24   2        275.35        288.62        24.08 o
  -6  25   2        925.75        880.30        40.33 o
  -5  25   2        469.03        450.27        31.83 o
  -4  25   2         36.98         42.20        18.78 o
  -3  25   2        647.62        656.02        31.66 o
  -2  25   2       2062.18       1993.64        47.86 o
  -1  25   2          7.65          4.60        18.19 o
   0  25   2        592.59        637.05        33.79 o
   1  25   2        687.06        730.18        37.22 o
   2  25   2         83.32        122.17        20.18 o
   3  25   2        327.74        363.79        24.99 o
   4  25   2        777.50        871.39        35.42 o
   5  25   2       1047.57       1017.90        42.91 o
   6  25   2        469.40        458.69        30.27 o
  -5  26   2        129.99        176.96        28.36 o
  -4  26   2        209.47        224.94        25.51 o
  -3  26   2         97.32         71.84        24.51 o
  -2  26   2         83.32         76.97        21.63 o
  -1  26   2         68.24         62.21        20.80 o
   0  26   2        417.50        427.32        32.44 o
   1  26   2         95.30        138.52        23.48 o
   2  26   2        485.79        518.78        31.46 o
   3  26   2        205.09        201.55        23.92 o
   4  26   2        229.24        230.61        24.91 o
   5  26   2         65.18         77.86        20.79 o
  -4  27   2        224.13        237.17        28.75 o
  -3  27   2        106.23        103.46        23.33 o
  -2  27   2         34.90         25.03        21.12 o
  -1  27   2         18.59         10.71        21.83 o
   0  27   2        527.88        702.45        39.01 o
   1  27   2        175.31        205.31        25.68 o
   2  27   2        222.04        291.15        27.31 o
   3  27   2        175.48        223.18        26.91 o
   4  27   2        202.46        181.34        42.34 o
  -3  28   2         62.61        102.86        38.79 o
  -2  28   2        282.30        289.84        32.28 o
  -1  28   2        582.14        676.35        42.47 o
   0  28   2       1323.96       1339.59        60.05 o
   1  28   2        112.21        123.34        24.76 o
   2  28   2       1168.88       1114.60        43.71 o
 -13   1   3          2.39        -12.01        12.01 o
 -12   1   3        522.08        617.17        29.88 o
 -11   1   3        954.68        942.66        28.17 o
 -10   1   3        617.03        659.67        22.36 o
  -9   1   3       1389.04       1312.73        24.73 o
  -8   1   3        820.09        789.48        14.88 o
  -7   1   3        484.82        499.89        12.58 o
  -6   1   3       3475.18       3247.11        28.35 o
  -5   1   3       3096.33       3035.21        25.15 o
  -4   1   3        284.75        258.59         6.77 o
  -3   1   3      11053.41      11188.74        76.53 o
  -2   1   3       8770.17       9213.57        69.00 o
  -1   1   3         22.34          6.39         3.81 o
   0   1   3       3754.08       3744.89        28.99 o
   1   1   3      11169.19      11236.33        76.43 o
   2   1   3         37.89         45.07         4.21 o
   3   1   3      14307.82      14844.45        94.04 o
   4   1   3       6414.84       6448.68        48.15 o
   5   1   3          0.73          2.09         4.67 o
   6   1   3       1458.65       1369.08        16.05 o
   7   1   3        964.27        866.11        13.74 o
   8   1   3         85.68         76.87         8.82 o
   9   1   3        679.93        677.59        19.87 o
  10   1   3       1654.45       1642.65        33.20 o
  11   1   3        267.93        292.28        15.92 o
  12   1   3         31.40        -16.85        16.85 o
 -13   2   3         45.33         45.95        14.58 o
 -12   2   3          1.36         10.04        12.95 o
 -11   2   3       2126.02       2119.15        42.81 o
 -10   2   3       2927.74       2861.34        48.85 o
  -9   2   3       2860.49       2767.67        40.24 o
  -8   2   3       4522.81       4449.25        45.84 o
  -7   2   3       3825.59       3696.33        39.11 o
  -6   2   3       1276.68       1222.08        14.87 o
  -5   2   3       4954.27       4833.34        38.22 o
  -4   2   3       2078.89       2032.99        19.13 o
  -3   2   3       4401.18       4503.55        34.80 o
  -2   2   3       9359.25      10045.92        74.85 o
  -1   2   3      11759.44      12035.96        86.15 o
   1   2   3      11585.75      12326.70        86.18 o
   2   2   3       6933.20       6995.04        47.27 o
   3   2   3       6993.08       7086.93        46.93 o
   4   2   3       2264.73       2353.76        20.93 o
   5   2   3       2178.71       2075.53        22.26 o
   6   2   3       2181.96       2077.89        22.29 o
   7   2   3        299.57        289.99         8.56 o
   8   2   3        360.60        364.40        11.92 o
   9   2   3        328.35        355.01        17.91 o
  10   2   3          3.70         -4.00         9.76 o
  11   2   3        812.64        711.52        29.87 o
  12   2   3         90.14         92.73        30.76 o
 -13   3   3          6.88         17.28        14.00 o
 -12   3   3         59.45         67.63        14.47 o
 -11   3   3         46.42         41.38        13.41 o
 -10   3   3          2.00          1.27        12.48 o
  -9   3   3       2022.28       1984.35        31.57 o
  -8   3   3        909.69        896.14        16.85 o
  -7   3   3        142.65        145.93         8.41 o
  -6   3   3        526.52        522.31        10.17 o
  -5   3   3          5.77          2.51         4.30 o
  -4   3   3       3729.32       4155.43        34.01 o
  -3   3   3         36.70         47.20         4.37 o
  -2   3   3        205.64        160.25         5.88 o
  -1   3   3       5280.10       6156.16        45.26 o
   0   3   3        101.18        113.74         5.31 o
   1   3   3        753.37        824.34        11.22 o
   2   3   3        183.94        226.41         6.20 o
   3   3   3          0.94         -5.15         5.15 o
   4   3   3       1865.60       1968.19        18.54 o
   5   3   3        234.61        242.82         8.11 o
   6   3   3        803.33        818.46        12.68 o
   7   3   3        519.01        540.78        11.28 o
   8   3   3        329.73        294.14         9.86 o
   9   3   3          8.07         -3.78         7.91 o
  10   3   3        970.86        932.23        39.26 o
  11   3   3        482.08        533.24        19.61 o
  12   3   3          9.44         36.05        15.85 o
 -13   4   3        319.34        365.60        25.94 o
 -12   4   3        253.57        247.35        18.54 o
 -11   4   3        370.71        391.26        20.14 o
 -10   4   3        297.54        338.59        17.61 o
  -9   4   3         14.64          8.63         7.67 o
  -8   4   3       4147.13       3870.51        41.41 o
  -7   4   3       2067.14       1982.98        23.89 o
  -6   4   3       2142.37       2109.29        23.06 o
  -5   4   3        345.31        285.20         7.86 o
  -4   4   3       1057.94        915.83        12.49 o
  -3   4   3        871.82        896.01        11.50 o
  -2   4   3       3637.44       3657.05        31.53 o
  -1   4   3       9647.73       9887.72        74.95 o
   0   4   3      14526.15      15591.38       107.98 o
   1   4   3       1811.78       1738.39        17.35 o
   2   4   3       3943.83       3857.40        30.06 o
   3   4   3       2368.75       2277.63        19.67 o
   4   4   3       3012.35       3010.14        25.33 o
   5   4   3       3306.69       3234.67        31.31 o
   6   4   3       1462.03       1382.25        17.16 o
   7   4   3          6.77          5.65         4.90 o
   8   4   3        861.23        877.05        17.30 o
   9   4   3        134.92        142.65        10.18 o
  10   4   3        531.85        629.81        20.05 o
  11   4   3       1075.04       1102.74        27.74 o
  12   4   3       1347.96       1383.79        42.34 o
 -13   5   3        186.97        222.67        30.23 o
 -12   5   3       1231.03       1317.82        52.14 o
 -11   5   3        970.49        953.13        31.96 o
 -10   5   3        149.27        136.48        14.33 o
  -9   5   3       3153.91       2975.80        38.47 o
  -8   5   3       2432.67       2307.63        28.13 o
  -7   5   3        318.96        342.31         8.87 o
  -6   5   3       2828.95       2738.00        25.95 o
  -5   5   3       4628.75       4775.22        39.20 o
  -4   5   3        306.07        338.61         8.67 o
  -3   5   3       6669.73       6831.13        48.45 o
  -2   5   3       9429.46       9548.52        74.04 o
  -1   5   3        441.91        492.12        11.22 o
   0   5   3       2529.93       2463.70        22.74 o
   1   5   3         97.88         79.29         5.68 o
   2   5   3        309.82        328.51         8.71 o
   3   5   3       2562.88       2573.21        26.33 o
   4   5   3       1302.03       1182.17        13.83 o
   5   5   3        333.08        371.50         8.96 o
   6   5   3       2085.60       1954.05        22.19 o
   7   5   3       1815.53       1753.97        20.99 o
   8   5   3         28.08         24.77         6.81 o
   9   5   3        200.09        231.82        11.38 o
  10   5   3       2421.25       2508.52        36.88 o
  11   5   3        122.00        123.18        11.17 o
  12   5   3       1374.16       1440.77        32.70 o
 -13   6   3         85.18         75.78        22.88 o
 -12   6   3         55.95         67.22        15.33 o
 -11   6   3         36.52         31.83        13.61 o
 -10   6   3        341.09        367.00        18.86 o
  -9   6   3       1822.74       1729.84        25.43 o
  -8   6   3          1.46         14.10         5.92 o
  -7   6   3        300.16        313.09         8.72 o
  -6   6   3          1.46          7.51         4.67 o
  -5   6   3        855.73        935.86        12.85 o
  -4   6   3        705.75        740.65        11.07 o
  -3   6   3       5278.63       5389.93        42.23 o
  -2   6   3        118.86        146.78         7.02 o
  -1   6   3         55.56         58.89         5.01 o
   0   6   3          0.17         -4.32         4.32 o
   1   6   3       2837.19       2969.90        26.61 o
   2   6   3        279.74        326.03         7.74 o
   3   6   3        653.59        671.67        10.76 o
   4   6   3         16.66         14.38         4.40 o
   5   6   3          0.73         -0.72         4.56 o
   6   6   3        355.18        367.33         9.88 o
   7   6   3        834.31        821.58        13.15 o
   8   6   3          8.10         15.91         7.07 o
   9   6   3         99.59         92.27         9.85 o
  10   6   3         34.69         40.86         9.34 o
  11   6   3         11.06         16.06         9.96 o
  12   6   3        102.49        117.45        14.94 o
 -13   7   3        466.67        447.68        32.66 o
 -12   7   3        488.90        478.09        25.46 o
 -11   7   3         97.86        100.03        15.35 o
 -10   7   3          1.86         10.81         9.78 o
  -9   7   3       1042.40       1020.61        18.29 o
  -8   7   3        604.25        639.16        12.82 o
  -7   7   3        109.32        118.39         6.75 o
  -6   7   3       1408.32       1344.26        16.45 o
  -5   7   3       1080.04       1036.49        14.08 o
  -4   7   3       2748.52       2830.21        27.01 o
  -3   7   3       6462.71       6430.48        49.42 o
  -2   7   3       4243.25       4214.87        39.05 o
  -1   7   3       1382.92       1534.00        20.57 o
   0   7   3       8789.05       8983.74        65.46 o
   1   7   3        213.18        298.19         7.51 o
   2   7   3         73.15         65.59         4.92 o
   3   7   3        659.96        596.40         9.98 o
   4   7   3       3561.47       3380.63        30.67 o
   5   7   3         72.38         73.70         5.79 o
   6   7   3       3231.92       3209.84        32.25 o
   7   7   3       3444.87       3313.62        32.73 o
   8   7   3        624.30        620.32        16.03 o
   9   7   3       1094.49       1100.00        21.07 o
  10   7   3          8.98          3.25         9.51 o
  11   7   3        732.07        788.09        22.23 o
  12   7   3        191.34        175.32        23.99 o
 -13   8   3       1080.94       1191.10        91.58 o
 -12   8   3         34.09         17.14        16.57 o
 -11   8   3          7.04         21.23        12.21 o
 -10   8   3        336.14        363.46        16.50 o
  -9   8   3         88.66        107.06         8.10 o
  -8   8   3       3063.51       3018.71        36.06 o
  -7   8   3       1256.80       1236.24        16.30 o
  -6   8   3       2775.49       2704.21        26.41 o
  -5   8   3       1268.71       1219.33        15.75 o
  -4   8   3       4794.37       4683.66        40.53 o
  -3   8   3        169.68        187.40         6.86 o
  -2   8   3       4129.59       4284.41        37.96 o
  -1   8   3       3926.37       3876.83        32.49 o
   0   8   3        902.46        909.25        13.06 o
   1   8   3         41.52         16.49         4.67 o
   2   8   3       1192.94       1155.10        17.19 o
   3   8   3       2346.38       2257.42        22.03 o
   4   8   3        966.34        887.30        15.06 o
   5   8   3       3144.18       3054.64        29.51 o
   6   8   3       2553.91       2499.58        27.08 o
   7   8   3       1179.75       1128.55        16.77 o
   8   8   3       3340.54       3134.57        39.47 o
   9   8   3        723.99        726.59        20.56 o
  10   8   3        453.10        478.87        18.37 o
  11   8   3       2986.13       2928.76        49.68 o
 -12   9   3         11.08        -10.28        14.76 o
 -11   9   3        353.77        381.40        18.34 o
 -10   9   3        189.45        191.43        13.03 o
  -9   9   3        149.33        154.00         9.62 o
  -8   9   3         48.13         44.06         6.97 o
  -7   9   3          0.82          2.26         5.77 o
  -6   9   3          5.88          7.10         5.48 o
  -5   9   3       2108.74       2105.82        22.52 o
  -4   9   3        153.00        166.99         7.86 o
  -3   9   3       2194.49       2258.67        22.73 o
  -2   9   3          9.58          6.18         4.84 o
  -1   9   3         88.49        108.22         5.76 o
   0   9   3        594.95        641.99        11.39 o
   1   9   3       1765.84       1766.41        19.93 o
   2   9   3        128.53        137.21         6.29 o
   3   9   3        184.13        200.50         7.31 o
   4   9   3         33.56         20.05         5.22 o
   5   9   3       2986.61       2931.28        29.14 o
   6   9   3        329.95        357.30        10.55 o
   7   9   3        641.19        633.33        13.08 o
   8   9   3          4.60         15.14         7.86 o
   9   9   3          6.99         12.22         8.63 o
  10   9   3        188.90        172.05        14.19 o
  11   9   3          0.50         12.78        12.57 o
 -12  10   3        100.97         80.30        17.57 o
 -11  10   3       1283.80       1212.35        52.54 o
 -10  10   3        227.44        270.77        14.91 o
  -9  10   3        246.94        268.48        11.54 o
  -8  10   3        149.04        160.71         9.34 o
  -7  10   3        510.07        524.64        13.01 o
  -6  10   3       1156.10       1097.43        16.48 o
  -5  10   3        710.74        697.52        14.05 o
  -4  10   3       1002.07        935.14        15.40 o
  -3  10   3          5.81         -4.62         4.63 o
  -2  10   3         17.73          0.83         4.89 o
  -1  10   3        561.93        500.21        12.78 o
   0  10   3       1015.09       1072.95        14.88 o
   1  10   3       1505.74       1464.26        18.54 o
   2  10   3        989.48        914.95        13.53 o
   3  10   3       1216.74       1117.34        15.99 o
   4  10   3        121.72        114.43         7.23 o
   5  10   3        288.54        298.04         9.95 o
   6  10   3        473.36        508.63        13.18 o
   7  10   3        100.26        110.29         8.13 o
   8  10   3       1097.58       1053.26        22.26 o
   9  10   3        207.89        218.95        13.41 o
  10  10   3        150.54        160.65        15.94 o
  11  10   3        833.12        908.37        30.58 o
 -12  11   3       1423.01       1476.78        40.82 o
 -11  11   3       1363.64       1355.49        37.01 o
 -10  11   3          3.55        -10.62        10.62 o
  -9  11   3       3705.67       3584.83        41.19 o
  -8  11   3        493.63        502.69        14.01 o
  -7  11   3         74.46         69.81         8.04 o
  -6  11   3        997.70        954.05        15.69 o
  -5  11   3       2173.17       1991.07        25.01 o
  -4  11   3         60.60         55.91         6.89 o
  -3  11   3        624.12        603.00        12.33 o
  -2  11   3        972.92        914.60        14.48 o
  -1  11   3        282.10        287.81         8.92 o
   0  11   3       4232.24       4170.90        38.00 o
   1  11   3        476.24        369.63        10.26 o
   2  11   3        282.10        311.90         9.27 o
   3  11   3       3152.13       3096.58        31.02 o
   4  11   3       1204.93       1145.01        17.73 o
   5  11   3          3.86          7.13         6.33 o
   6  11   3       1161.23       1144.96        18.61 o
   7  11   3       2467.61       2434.98        30.13 o
   8  11   3        459.98        444.03        16.13 o
   9  11   3       1192.47       1190.39        27.32 o
  10  11   3        311.44        343.15        17.29 o
  11  11   3         86.68         74.21        17.19 o
 -12  12   3        182.58        186.36        17.28 o
 -11  12   3          2.85          3.49        13.62 o
 -10  12   3         26.76         39.11        12.24 o
  -9  12   3        200.31        190.64        12.37 o
  -8  12   3        112.19        119.01         9.59 o
  -7  12   3        410.99        430.64        12.80 o
  -6  12   3         81.35         77.11         7.81 o
  -5  12   3        594.02        583.88        13.92 o
  -4  12   3        535.63        532.10        12.79 o
  -3  12   3        730.53        747.88        13.16 o
  -2  12   3        408.78        408.16        10.06 o
  -1  12   3       2326.19       2301.58        24.70 o
   0  12   3       1093.88       1162.57        17.09 o
   1  12   3          6.78         -1.20         5.68 o
   2  12   3        352.26        342.47        10.24 o
   3  12   3        164.73        189.77         8.68 o
   4  12   3        448.73        445.28        11.72 o
   5  12   3        828.34        827.43        16.26 o
   6  12   3        600.73        591.05        13.90 o
   7  12   3         98.88         96.60         8.78 o
   8  12   3        480.50        496.45        15.71 o
   9  12   3        586.76        544.41        20.20 o
  10  12   3         51.56         53.62        11.61 o
  11  12   3         89.46        115.01        20.41 o
 -12  13   3        469.72        525.18        53.98 o
 -11  13   3        157.12        173.37        18.07 o
 -10  13   3        264.47        245.11        17.21 o
  -9  13   3         92.41         88.17        11.68 o
  -8  13   3         86.97         82.17         9.63 o
  -7  13   3          7.62         -3.23         7.89 o
  -6  13   3        809.55        842.76        16.26 o
  -5  13   3        586.79        551.76        14.82 o
  -4  13   3        303.17        274.87        10.51 o
  -3  13   3        140.41        121.90         7.39 o
  -2  13   3         68.02         98.42         7.46 o
  -1  13   3        483.48        511.24        11.75 o
   0  13   3         75.17         78.26         7.25 o
   1  13   3       1488.35       1465.51        21.13 o
   2  13   3         26.35         17.68         7.01 o
   3  13   3       2253.12       2217.78        26.47 o
   4  13   3          7.47          4.26         6.46 o
   5  13   3       2234.40       2217.19        27.37 o
   6  13   3        681.84        710.64        16.75 o
   7  13   3       1184.89       1172.29        21.02 o
   8  13   3        111.00        109.00        10.88 o
   9  13   3       1313.75       1316.38        33.16 o
  10  13   3        195.63        189.19        15.18 o
 -11  14   3       1869.22       1944.23        43.93 o
 -10  14   3       2657.66       2512.71        49.01 o
  -9  14   3        130.83        134.12        13.17 o
  -8  14   3        263.22        289.71        13.89 o
  -7  14   3        974.99       1011.85        25.52 o
  -6  14   3         57.33         54.44         8.59 o
  -5  14   3       2538.86       2502.31        30.70 o
  -4  14   3       3535.75       3376.66        37.15 o
  -3  14   3        310.11        296.64        10.62 o
  -2  14   3          6.07         -2.04         6.22 o
  -1  14   3       1416.17       1356.59        19.18 o
   0  14   3        266.36        251.95        10.31 o
   1  14   3        760.53        775.50        16.57 o
   2  14   3       3901.57       3690.28        42.03 o
   3  14   3       2348.53       2259.31        27.90 o
   4  14   3        653.18        661.01        15.40 o
   5  14   3        703.58        743.44        15.84 o
   6  14   3          5.90         -8.26         8.26 o
   7  14   3        113.74        113.46        11.54 o
   8  14   3       2111.19       2104.51        35.29 o
   9  14   3       1070.55       1092.56        30.15 o
  10  14   3          4.45          7.40        11.97 o
 -11  15   3         16.39         34.31        16.93 o
 -10  15   3        122.06        127.58        16.85 o
  -9  15   3        461.71        364.39        18.70 o
  -8  15   3        677.06        684.88        19.79 o
  -7  15   3          0.13         -0.18         9.24 o
  -6  15   3       1109.72       1112.93        22.91 o
  -5  15   3         10.73          9.76         8.38 o
  -4  15   3        170.94        174.77         8.62 o
  -3  15   3        395.40        376.52        11.98 o
  -2  15   3        222.08        204.97         9.86 o
  -1  15   3        233.18        217.19         9.95 o
   0  15   3       3200.35       3127.23        35.38 o
   1  15   3        492.06        492.93        14.18 o
   2  15   3          2.72          9.07         7.30 o
   3  15   3        230.05        228.29        11.33 o
   4  15   3       2574.56       2477.23        30.59 o
   5  15   3       1241.93       1247.99        22.27 o
   6  15   3        125.12        141.20        11.52 o
   7  15   3        133.06        145.04        12.40 o
   8  15   3        116.35        123.14        12.82 o
   9  15   3         29.69         40.81        12.17 o
  10  15   3        123.52        145.16        15.75 o
 -11  16   3        586.93        615.29        36.45 o
 -10  16   3        366.19        402.44        22.26 o
  -9  16   3         98.81        102.99        14.98 o
  -8  16   3        408.45        423.24        20.16 o
  -7  16   3        191.06        229.58        15.08 o
  -6  16   3        406.52        388.41        15.84 o
  -5  16   3        653.17        665.98        19.63 o
  -4  16   3        105.36         97.53         9.02 o
  -3  16   3          3.87          9.58         7.19 o
  -2  16   3        102.32         94.51         9.34 o
  -1  16   3        297.61        296.24        11.27 o
   0  16   3        325.20        319.73        12.29 o
   1  16   3        835.21        905.33        27.05 o
   2  16   3       1272.50       1195.71        22.36 o
   3  16   3        194.84        179.30        12.13 o
   4  16   3        242.88        244.06        13.36 o
   5  16   3         30.03         32.76         9.81 o
   6  16   3       1468.42       1428.42        26.83 o
   7  16   3        194.43        197.75        15.20 o
   8  16   3        314.47        297.07        17.23 o
   9  16   3          3.15         -4.60        12.33 o
  10  16   3          0.28          6.18        17.77 o
 -10  17   3        482.27        489.96        24.47 o
  -9  17   3        401.70        436.85        22.62 o
  -8  17   3        430.67        493.84        20.35 o
  -7  17   3        201.48        223.27        15.52 o
  -6  17   3       2594.47       2557.43        41.86 o
  -5  17   3        615.80        645.32        20.53 o
  -4  17   3        261.30        269.13        15.32 o
  -3  17   3       1610.87       1628.08        27.65 o
  -2  17   3        567.48        583.95        16.62 o
  -1  17   3        130.40        130.54         9.51 o
   0  17   3       2963.28       2786.76        36.25 o
   1  17   3       3924.86       3737.22        45.53 o
   2  17   3         75.73         78.23         9.74 o
   3  17   3       2424.81       2321.34        36.44 o
   4  17   3       2697.49       2632.25        40.80 o
   5  17   3        726.93        774.21        21.62 o
   6  17   3       2029.74       2043.56        35.69 o
   7  17   3       1155.14       1184.10        30.05 o
   8  17   3        218.93        257.27        18.08 o
   9  17   3        539.68        547.80        24.59 o
 -10  18   3        235.70        202.20        23.39 o
  -9  18   3         47.71         72.77        15.43 o
  -8  18   3          2.88          3.60        12.49 o
  -7  18   3        328.06        374.24        19.02 o
  -6  18   3        206.98        204.26        15.17 o
  -5  18   3       2277.20       2230.80        38.75 o
  -4  18   3       4194.24       3963.19        55.53 o
  -3  18   3        154.22        146.18        11.67 o
  -2  18   3        289.56        286.73        13.68 o
  -1  18   3        653.79        596.11        16.29 o
   0  18   3         42.03         49.26         9.66 o
   1  18   3         18.10         26.10         9.89 o
   2  18   3       1232.70       1172.40        23.62 o
   3  18   3         15.80        -10.04        10.04 o
   4  18   3        156.52        144.00        13.57 o
   5  18   3        258.06        295.50        16.59 o
   6  18   3       1158.03       1258.88        33.29 o
   7  18   3        108.00        104.52        15.19 o
   8  18   3       1418.46       1461.18        35.07 o
   9  18   3        371.19        384.73        22.83 o
  -9  19   3        145.13        121.85        20.02 o
  -8  19   3         16.81          8.84        14.37 o
  -7  19   3        186.59        199.23        18.59 o
  -6  19   3       1298.72       1198.90        31.34 o
  -5  19   3        371.93        361.31        18.51 o
  -4  19   3       1368.04       1418.99        37.39 o
  -3  19   3         23.79         40.28         9.94 o
  -2  19   3       2079.92       1987.14        31.45 o
  -1  19   3        578.91        649.18        20.91 o
   0  19   3        647.21        672.88        19.65 o
   1  19   3        122.43        128.31        12.29 o
   2  19   3        260.25        288.39        16.72 o
   3  19   3          3.13          0.64        10.70 o
   4  19   3        211.96        211.35        15.50 o
   5  19   3       1691.15       1639.58        34.04 o
   6  19   3        233.80        241.32        17.82 o
   7  19   3        261.07        236.93        19.05 o
   8  19   3         94.80        101.04        16.36 o
  -9  20   3          4.44         -1.30        16.35 o
  -8  20   3        638.35        633.71        28.81 o
  -7  20   3       1403.85       1329.57        36.29 o
  -6  20   3         63.57         97.13        17.87 o
  -5  20   3        160.57        142.40        16.44 o
  -4  20   3       2116.20       2112.83        41.18 o
  -3  20   3       1278.75       1210.61        29.17 o
  -2  20   3        735.11        769.24        22.96 o
  -1  20   3       2084.21       2096.76        37.18 o
   0  20   3       1765.28       1670.92        32.53 o
   1  20   3        419.25        446.05        20.07 o
   2  20   3       2519.46       2400.58        43.97 o
   3  20   3        361.22        398.62        18.88 o
   4  20   3         82.51         90.27        14.06 o
   5  20   3       1533.05       1567.86        35.80 o
   6  20   3        619.11        638.36        24.91 o
   7  20   3        245.51        256.91        23.80 o
   8  20   3       1096.86       1154.55        35.18 o
  -8  21   3        367.10        361.84        25.96 o
  -7  21   3         11.64         -8.20        14.77 o
  -6  21   3        544.29        550.89        29.34 o
  -5  21   3        273.19        287.62        20.72 o
  -4  21   3         57.07         95.42        16.30 o
  -3  21   3        401.49        437.76        22.31 o
  -2  21   3          4.05         -1.25        11.25 o
  -1  21   3          9.68         24.47        13.19 o
   0  21   3        304.33        321.24        18.71 o
   1  21   3       1564.25       1589.33        34.30 o
   2  21   3         71.30         57.00        15.31 o
   3  21   3        508.18        463.30        21.16 o
   4  21   3          4.27         13.90        12.97 o
   5  21   3       1491.09       1434.55        43.13 o
   6  21   3          4.67          4.72        13.84 o
   7  21   3       1208.57       1211.73        40.32 o
  -8  22   3        406.05        404.16        29.69 o
  -7  22   3         79.72         78.51        20.36 o
  -6  22   3        469.76        444.45        30.25 o
  -5  22   3        726.88        773.49        34.03 o
  -4  22   3          7.92         27.47        15.88 o
  -3  22   3         34.40        141.65        20.82 o
  -2  22   3        278.85        322.18        20.67 o
  -1  22   3        374.28        396.13        21.55 o
   0  22   3        237.76        226.31        21.45 o
   1  22   3       1502.01       1390.11        38.87 o
   2  22   3         91.93        124.49        17.00 o
   3  22   3       1312.12       1184.34        32.79 o
   4  22   3          3.16         30.38        15.67 o
   5  22   3         46.37         52.51        16.16 o
   6  22   3        556.48        551.96        27.53 o
   7  22   3         42.57         72.40        23.66 o
  -7  23   3         57.40         70.23        20.56 o
  -6  23   3        717.98        770.18        37.54 o
  -5  23   3       2408.93       2376.92        57.45 o
  -4  23   3        652.02        676.56        30.01 o
  -3  23   3       4576.08       4505.25        75.56 o
  -2  23   3       1087.19       1106.66        50.59 o
  -1  23   3         26.15         46.39        16.09 o
   0  23   3       1003.64       1091.31        34.35 o
   1  23   3       1184.48       1200.02        35.59 o
   2  23   3        117.00        123.81        17.33 o
   3  23   3        687.74        684.92        27.16 o
   4  23   3       1066.21       1152.37        40.50 o
   5  23   3        248.09        238.38        22.48 o
   6  23   3        713.09        721.59        33.07 o
  -6  24   3          1.50        -18.58        18.58 o
  -5  24   3        459.36        525.52        31.64 o
  -4  24   3        395.99        344.23        30.15 o
  -3  24   3         65.07         94.61        20.11 o
  -2  24   3         30.58         30.94        16.06 o
  -1  24   3       1137.45       1109.60        47.58 o
   0  24   3        550.65        522.37        26.58 o
   1  24   3          9.51         -0.18        18.78 o
   2  24   3        261.60        273.69        24.45 o
   3  24   3         28.55         12.80        16.91 o
   4  24   3          6.14         11.68        17.63 o
   5  24   3       1063.26        991.24        37.64 o
  -6  25   3         71.11        103.91        32.93 o
  -5  25   3        529.23        578.97        37.88 o
  -4  25   3          1.26         34.12        19.13 o
  -3  25   3        273.33        310.60        27.72 o
  -2  25   3         27.98         24.30        19.12 o
  -1  25   3          0.92         84.57        20.55 o
   0  25   3         91.77         88.27        21.00 o
   1  25   3        389.57        443.24        29.00 o
   2  25   3          0.35         64.68        17.38 o
   3  25   3         91.98        134.77        21.09 o
   4  25   3          0.65         16.16        18.60 o
  -4  26   3       1124.11       1110.52        48.89 o
  -3  26   3        255.34        303.30        29.08 o
  -2  26   3        380.47        382.21        30.28 o
  -1  26   3       1117.08       1186.75        45.22 o
   0  26   3         61.97         85.37        21.39 o
   1  26   3       1063.90        979.30        39.25 o
   2  26   3       1422.36       1424.87        51.51 o
   3  26   3        649.12        655.57        33.49 o
  -3  27   3         87.57        112.94        35.12 o
  -2  27   3        533.56        517.49        43.83 o
  -1  27   3         54.55         48.44        23.06 o
   0  27   3        601.14        595.41        36.06 o
   1  27   3        564.71        563.69        33.00 o
   2  27   3         85.24        110.27        36.61 o
 -13   0   4        545.53        606.16        57.63 o
 -12   0   4         39.43         14.56        27.31 o
 -11   0   4         32.71         19.70        20.54 o
 -10   0   4         15.71         13.36        12.16 o
  -9   0   4       1388.04       1409.97        32.11 o
  -8   0   4        652.67        664.63        19.90 o
  -7   0   4       2796.58       2762.53        50.61 o
  -6   0   4        131.33        141.83        10.04 o
  -5   0   4        816.46        743.06        17.83 o
  -4   0   4        860.93        874.50        19.54 o
  -3   0   4       1321.06       1393.10        23.61 o
  -2   0   4       2008.53       1874.62        31.49 o
  -1   0   4      10787.03      10859.09       106.67 o
   0   0   4        216.18        237.97         9.96 o
   1   0   4        817.41       1030.24        18.67 o
   2   0   4       2845.73       2888.30        35.93 o
   3   0   4         61.62         43.36         7.65 o
   4   0   4      23721.37      23292.21       217.94 o
   5   0   4      14999.63      14530.42       152.41 o
   6   0   4          5.15          2.15         8.59 o
   7   0   4       1146.74       1167.10        25.50 o
   8   0   4       3474.70       3386.39        64.26 o
   9   0   4        630.38        635.05        24.87 o
  10   0   4        961.51        849.50        34.10 o
  11   0   4       1437.55       1313.15        48.64 o
 -13   1   4        207.19        247.58        30.51 o
 -12   1   4          9.64         11.69        16.82 o
 -11   1   4          8.55         -6.05        14.60 o
 -10   1   4         51.42         38.74         9.19 o
  -9   1   4       3253.21       3236.32        36.61 o
  -8   1   4        582.53        591.48        14.29 o
  -7   1   4         93.53        115.14         7.73 o
  -6   1   4         59.83         49.60         5.91 o
  -5   1   4        892.30        861.08        13.26 o
  -4   1   4       1402.37       1389.47        17.50 o
  -3   1   4        134.48        146.81         6.28 o
  -2   1   4          9.56         10.98         5.21 o
  -1   1   4       4754.38       5074.61        40.42 o
   0   1   4       2595.73       2648.18        23.99 o
   1   1   4         13.84         -4.20         4.20 o
   2   1   4        217.01        235.03         7.29 o
   3   1   4       5732.89       5767.06        42.42 o
   4   1   4       3374.85       3344.90        28.30 o
   5   1   4        477.97        505.14        11.09 o
   6   1   4          8.44          9.91         6.35 o
   7   1   4        683.95        700.13        14.74 o
   8   1   4          1.10          3.38         8.58 o
   9   1   4        550.65        516.37        16.60 o
  10   1   4         56.09         64.81        12.40 o
  11   1   4         74.94         81.69        15.23 o
 -13   2   4        678.49        876.48       106.93 o
 -12   2   4         53.47         59.09        17.22 o
 -11   2   4         61.61         64.79        16.84 o
 -10   2   4        645.66        641.41        17.92 o
  -9   2   4         33.02         48.13         9.31 o
  -8   2   4       1225.11       1196.76        19.63 o
  -7   2   4         78.04         65.35         7.16 o
  -6   2   4        399.16        371.94        10.17 o
  -5   2   4        447.86        439.88        10.33 o
  -4   2   4        348.24        322.77         8.55 o
  -3   2   4        592.25        575.78        10.65 o
  -2   2   4        240.49        209.53         7.64 o
  -1   2   4       1769.71       1917.96        23.03 o
   0   2   4        756.11        709.76        15.98 o
   1   2   4         64.34         73.72         6.02 o
   2   2   4         81.58         79.19         5.69 o
   3   2   4         44.18         24.95         5.40 o
   4   2   4       2723.37       2656.53        24.39 o
   5   2   4          5.16         -4.43         5.64 o
   6   2   4         92.59         84.03         7.73 o
   7   2   4        151.78        158.79         9.05 o
   8   2   4        449.62        454.14        15.95 o
   9   2   4        394.31        381.62        13.01 o
  10   2   4        108.03        108.60        13.38 o
  11   2   4        747.14        743.32        26.81 o
 -12   3   4        535.43        565.59        28.44 o
 -11   3   4        266.84        275.31        21.73 o
 -10   3   4       1154.82       1180.57        26.50 o
  -9   3   4       2638.19       2607.68        33.53 o
  -8   3   4       2175.36       2171.90        28.52 o
  -7   3   4         20.79         16.23         6.10 o
  -6   3   4        170.84        166.78         7.20 o
  -5   3   4        798.50        763.78        13.43 o
  -4   3   4        794.16        760.35        12.89 o
  -3   3   4        298.86        268.10         7.92 o
  -2   3   4       3542.98       3641.49        33.16 o
  -1   3   4       2212.22       2205.89        22.98 o
   0   3   4       9583.53       9785.07        75.89 o
   1   3   4       4351.73       4357.62        41.32 o
   2   3   4       2420.96       2489.93        22.96 o
   3   3   4       6513.92       6458.69        48.29 o
   4   3   4       4870.71       4668.10        38.56 o
   5   3   4         97.46         93.45         6.81 o
   6   3   4        484.98        495.26        13.01 o
   7   3   4       1151.17       1124.43        18.68 o
   8   3   4        684.89        691.42        19.45 o
   9   3   4       2157.44       2146.44        36.47 o
  10   3   4        326.70        312.17        18.42 o
  11   3   4        246.57        276.88        19.72 o
 -12   4   4         55.62         10.67        18.08 o
 -11   4   4          5.35          2.46        16.71 o
 -10   4   4        921.18        933.26        24.55 o
  -9   4   4       1772.06       1744.71        25.30 o
  -8   4   4        587.60        584.62        14.81 o
  -7   4   4         20.26         17.87         6.49 o
  -6   4   4       1131.62       1092.38        16.71 o
  -5   4   4        575.09        534.24        11.20 o
  -4   4   4       8118.50       8330.67        69.69 o
  -3   4   4         16.18         31.26         5.14 o
  -2   4   4        672.93        675.90        13.10 o
  -1   4   4       2511.96       2488.87        25.62 o
   0   4   4        675.77        620.22        11.89 o
   1   4   4       1836.26       2068.51        24.23 o
   2   4   4       1298.30       1248.94        15.97 o
   3   4   4         11.93          0.76         4.94 o
   4   4   4       1557.87       1522.35        18.05 o
   5   4   4       2163.05       2096.45        23.79 o
   6   4   4        644.39        609.12        13.37 o
   7   4   4        180.84        187.93         9.52 o
   8   4   4       1757.76       1725.53        32.59 o
   9   4   4        305.63        337.18        12.74 o
  10   4   4        183.19        195.45        16.05 o
  11   4   4       1183.61       1211.63        35.79 o
 -12   5   4        353.99        354.99        27.35 o
 -11   5   4        530.66        522.41        30.00 o
 -10   5   4        189.10        214.25        13.01 o
  -9   5   4          1.85          6.50         7.57 o
  -8   5   4          9.25         11.58         7.37 o
  -7   5   4         35.56         33.38         6.94 o
  -6   5   4          3.20          5.12         5.94 o
  -5   5   4        678.62        730.05        13.43 o
  -4   5   4       1788.23       1860.82        22.11 o
  -3   5   4       1024.83       1009.53        13.82 o
  -2   5   4        378.06        416.93        11.05 o
  -1   5   4        648.13        655.92        13.62 o
   0   5   4       1410.60       1524.14        18.66 o
   1   5   4        505.51        488.35        11.40 o
   2   5   4        323.20        272.40         8.20 o
   3   5   4        869.62        839.64        12.99 o
   4   5   4        108.31        103.00         6.99 o
   5   5   4         65.79         65.55         7.10 o
   6   5   4        514.39        508.71        12.66 o
   7   5   4         33.75         40.86         7.75 o
   8   5   4        516.96        609.28        17.48 o
   9   5   4         57.08         54.02        10.70 o
  10   5   4       2064.65       2063.51        48.55 o
  11   5   4          6.00         15.97        17.00 o
 -12   6   4         12.33          9.83        17.55 o
 -11   6   4        323.69        335.68        24.91 o
 -10   6   4        823.58        849.27        25.14 o
  -9   6   4        130.96        121.06         9.51 o
  -8   6   4       1723.92       1718.56        24.84 o
  -7   6   4       1016.74       1022.48        17.72 o
  -6   6   4          0.78          3.62         6.04 o
  -5   6   4       8260.40       7918.60        69.08 o
  -4   6   4      12423.09      11946.22        96.28 o
  -3   6   4         39.49         66.71         5.26 o
  -2   6   4       1557.50       1531.77        18.49 o
  -1   6   4       2163.76       2182.07        23.20 o
   0   6   4        837.02        843.33        14.77 o
   1   6   4       5506.50       5351.35        47.55 o
   2   6   4       2699.79       2503.84        27.19 o
   3   6   4        159.75        172.25         7.80 o
   4   6   4        432.37        416.01        10.67 o
   5   6   4       1179.37       1149.94        17.76 o
   6   6   4        506.39        532.97        13.11 o
   7   6   4       4608.25       4473.57        44.26 o
   8   6   4       2844.64       2845.61        37.47 o
   9   6   4        180.21        188.81        12.71 o
  10   6   4         33.70         42.16        14.11 o
  11   6   4        759.33        904.24        38.05 o
 -12   7   4        213.61        205.30        23.72 o
 -11   7   4        443.84        470.93        29.00 o
 -10   7   4        238.48        242.82        14.99 o
  -9   7   4       1017.63        984.20        19.47 o
  -8   7   4        124.68        144.74         9.96 o
  -7   7   4        116.96        130.13         8.94 o
  -6   7   4        238.81        217.18        10.02 o
  -5   7   4       2053.28       1993.21        23.86 o
  -4   7   4         34.94         49.07         5.91 o
  -3   7   4       3583.45       3470.10        34.03 o
  -2   7   4        618.67        563.10        11.74 o
  -1   7   4        352.29        358.65         8.64 o
   0   7   4       1522.51       1517.05        17.86 o
   1   7   4       5209.41       4965.28        43.96 o
   2   7   4         18.10         24.15         5.67 o
   3   7   4       1864.85       1810.24        22.00 o
   4   7   4       1798.18       1709.97        21.68 o
   5   7   4        313.24        317.49        10.77 o
   6   7   4       1104.38       1108.57        20.07 o
   7   7   4        689.95        699.36        16.45 o
   8   7   4         16.23         11.84         9.12 o
   9   7   4        496.79        512.33        18.49 o
  10   7   4        384.14        434.50        23.93 o
  11   7   4        355.07        406.49        30.68 o
 -12   8   4          1.96         12.81        18.46 o
 -11   8   4         17.99          0.99        18.63 o
 -10   8   4          2.09         -3.46        10.34 o
  -9   8   4          3.96         11.88         8.83 o
  -8   8   4        413.32        428.23        13.75 o
  -7   8   4        414.11        443.86        12.15 o
  -6   8   4         23.43         30.91         6.37 o
  -5   8   4        505.33        468.02        11.85 o
  -4   8   4          4.74         17.11         5.63 o
  -3   8   4        144.91        141.14         7.45 o
  -2   8   4       1043.42       1023.22        15.31 o
  -1   8   4          8.33         -1.21         4.99 o
   0   8   4          1.15         -4.25         4.62 o
   1   8   4       1478.65       1444.92        17.85 o
   2   8   4         40.40         58.13         6.40 o
   3   8   4        864.72        838.99        13.93 o
   4   8   4        203.80        195.98         8.17 o
   5   8   4         82.89         71.25         7.69 o
   6   8   4       1092.06       1045.88        19.05 o
   7   8   4        240.11        264.70        11.97 o
   8   8   4          6.44          1.58         9.01 o
   9   8   4          1.67          0.54        10.04 o
  10   8   4         97.69        105.96        12.15 o
 -12   9   4       1839.49       1954.56        57.77 o
 -11   9   4        131.96        151.01        18.59 o
 -10   9   4        572.37        551.43        20.41 o
  -9   9   4        983.09       1003.31        26.51 o
  -8   9   4        749.93        742.29        17.84 o
  -7   9   4        682.72        741.38        17.79 o
  -6   9   4       2466.07       2472.60        27.18 o
  -5   9   4        567.45        588.29        13.50 o
  -4   9   4       4374.64       4322.86        40.16 o
  -3   9   4       5098.20       4848.99        43.81 o
  -2   9   4       2015.76       1889.54        21.97 o
  -1   9   4       2980.32       2830.82        27.75 o
   0   9   4       1927.61       1697.31        20.30 o
   1   9   4       3923.11       3731.52        34.89 o
   2   9   4        463.80        451.83        11.17 o
   3   9   4       1237.63       1205.72        17.10 o
   4   9   4       1526.21       1507.00        20.28 o
   5   9   4        210.14        214.30         9.99 o
   6   9   4       1547.92       1624.88        25.10 o
   7   9   4       1583.24       1584.95        25.55 o
   8   9   4        505.27        502.52        17.26 o
   9   9   4        149.91        160.08        14.01 o
  10   9   4       2067.88       2059.29        36.84 o
 -12  10   4         10.72         15.95        21.91 o
 -11  10   4        459.38        477.35        25.29 o
 -10  10   4        275.34        300.61        17.14 o
  -9  10   4         96.70         78.31        11.33 o
  -8  10   4       1465.37       1437.93        26.33 o
  -7  10   4        960.46        960.76        18.02 o
  -6  10   4       1189.96       1141.71        18.13 o
  -5  10   4       1586.59       1506.34        21.44 o
  -4  10   4       5301.66       5200.35        46.76 o
  -3  10   4       1252.82       1157.38        17.06 o
  -2  10   4       2708.85       2563.94        27.24 o
  -1  10   4       1589.59       1471.27        18.67 o
   0  10   4         15.73         15.50         5.53 o
   1  10   4       1875.11       1866.74        22.28 o
   2  10   4       3843.56       3606.45        36.23 o
   3  10   4       1563.98       1481.48        19.73 o
   4  10   4        602.85        611.27        13.72 o
   5  10   4        895.02        890.12        17.67 o
   6  10   4        880.44        846.53        18.55 o
   7  10   4        762.74        752.78        18.89 o
   8  10   4       1046.91       1006.43        21.91 o
   9  10   4        762.06        721.65        23.40 o
  10  10   4        135.12        154.81        14.24 o
 -11  11   4         97.69         95.57        18.80 o
 -10  11   4        246.35        227.43        16.64 o
  -9  11   4        717.64        732.12        21.51 o
  -8  11   4        393.00        377.84        15.59 o
  -7  11   4          8.00          3.46         7.93 o
  -6  11   4         22.31         25.37         7.87 o
  -5  11   4       1787.27       1723.04        25.13 o
  -4  11   4        362.97        350.17        10.20 o
  -3  11   4        142.04        150.78         8.39 o
  -2  11   4         47.60         48.80         6.67 o
  -1  11   4        635.25        628.21        12.43 o
   0  11   4        584.68        592.05        12.83 o
   1  11   4         46.54         44.86         6.90 o
   2  11   4        501.14        523.09        15.99 o
   3  11   4        138.73        136.27         7.96 o
   4  11   4        218.52        227.54         9.89 o
   5  11   4         49.82         48.33         8.97 o
   6  11   4        510.35        502.79        17.31 o
   7  11   4          6.97         10.69         9.64 o
   8  11   4        116.09         95.64        11.25 o
   9  11   4          8.47          9.03        11.98 o
  10  11   4         21.70         14.11        12.12 o
 -11  12   4       1202.11       1196.50        42.77 o
 -10  12   4        576.20        541.14        22.73 o
  -9  12   4         43.15         29.83        12.09 o
  -8  12   4       4500.31       4386.74        54.09 o
  -7  12   4       3848.63       3745.21        45.98 o
  -6  12   4          2.12          9.31         8.54 o
  -5  12   4       3921.70       3813.57        43.56 o
  -4  12   4        292.93        285.68         9.81 o
  -3  12   4       1208.70       1153.66        18.73 o
  -2  12   4       1422.47       1310.12        18.16 o
  -1  12   4       5472.24       5199.99        46.34 o
   0  12   4          0.85          3.13         6.38 o
   1  12   4        938.69        854.14        17.44 o
   2  12   4        236.94        238.37        10.58 o
   3  12   4        102.98        111.28         9.47 o
   4  12   4       1386.85       1341.04        23.26 o
   5  12   4        792.05        788.63        20.31 o
   6  12   4       2672.45       2530.38        41.86 o
   7  12   4        243.40        258.19        15.71 o
   8  12   4        354.21        395.81        16.21 o
   9  12   4        361.67        400.82        19.93 o
  10  12   4        200.32        204.03        17.51 o
 -11  13   4        308.45        303.17        25.05 o
 -10  13   4        639.74        656.07        25.48 o
  -9  13   4        616.07        605.97        22.26 o
  -8  13   4        319.72        345.28        16.55 o
  -7  13   4        818.16        851.54        22.85 o
  -6  13   4       1970.48       1850.14        29.39 o
  -5  13   4        315.93        347.81        15.88 o
  -4  13   4         98.59         97.44         8.18 o
  -3  13   4       2407.52       2343.89        27.90 o
  -2  13   4       1166.71       1143.79        19.11 o
  -1  13   4       1023.73       1014.92        19.42 o
   0  13   4       2123.14       2062.37        25.23 o
   1  13   4       1744.62       1708.34        25.06 o
   2  13   4          7.51          0.35         6.50 o
   3  13   4       1489.32       1520.31        25.60 o
   4  13   4        575.38        605.38        18.48 o
   5  13   4       1258.42       1205.20        27.25 o
   6  13   4        503.38        549.73        19.66 o
   7  13   4         80.16         91.00        12.12 o
   8  13   4        227.47        202.35        13.69 o
   9  13   4        187.78        187.45        17.79 o
 -11  14   4        148.17        140.13        23.49 o
 -10  14   4          0.65          3.91        14.44 o
  -9  14   4         65.95         54.50        14.37 o
  -8  14   4          2.54          3.32        11.25 o
  -7  14   4          9.34          8.53        11.51 o
  -6  14   4          0.89         14.71         9.93 o
  -5  14   4        245.97        247.16        14.80 o
  -4  14   4        168.86        188.37        10.79 o
  -3  14   4          3.84         12.42         7.64 o
  -2  14   4         18.05         13.64         7.69 o
  -1  14   4        321.38        311.98        11.77 o
   0  14   4         65.06         77.76         9.03 o
   1  14   4         24.61         26.17         8.29 o
   2  14   4         22.05         15.49         8.79 o
   3  14   4         74.88         73.56        13.28 o
   4  14   4        552.24        529.26        18.34 o
   5  14   4        493.29        515.66        20.41 o
   6  14   4          5.36          0.39        10.41 o
   7  14   4         16.96         -6.60        11.38 o
   8  14   4         38.81         16.74        12.03 o
   9  14   4         15.40         -9.24        15.12 o
 -10  15   4        448.20        405.99        24.20 o
  -9  15   4       2923.18       2877.51        55.44 o
  -8  15   4        405.97        385.12        18.88 o
  -7  15   4        750.91        867.99        25.96 o
  -6  15   4       3388.47       3371.07        55.17 o
  -5  15   4        952.11        916.63        23.89 o
  -4  15   4       3575.44       3454.78        46.55 o
  -3  15   4         12.53         18.47         9.06 o
  -2  15   4        216.85        220.51        11.07 o
  -1  15   4       1738.52       1724.62        24.55 o
   0  15   4       5078.77       4992.33        55.27 o
   1  15   4        675.87        687.59        21.13 o
   2  15   4         38.22         15.14         9.54 o
   3  15   4       1620.13       1496.09        30.33 o
   4  15   4       1306.96       1324.44        34.52 o
   5  15   4        236.12        235.86        16.72 o
   6  15   4         86.07         96.13        13.75 o
   7  15   4       1124.55       1098.99        32.84 o
   8  15   4        219.71        184.67        16.21 o
   9  15   4         22.20          1.07        15.51 o
 -10  16   4        308.24        334.59        23.42 o
  -9  16   4         43.26         53.03        16.50 o
  -8  16   4        803.63        886.17        26.05 o
  -7  16   4       1022.33       1083.24        38.51 o
  -6  16   4         44.58         54.06        12.68 o
  -5  16   4       1637.68       1626.56        32.67 o
  -4  16   4         53.12         48.10        12.27 o
  -3  16   4          2.90         15.00         9.29 o
  -2  16   4       1154.82       1119.20        25.11 o
  -1  16   4        743.11        708.80        17.33 o
   0  16   4        314.34        314.43        16.01 o
   1  16   4       2290.00       2179.55        37.24 o
   2  16   4       1371.67       1294.35        29.15 o
   3  16   4         22.71         22.38        11.20 o
   4  16   4       1462.15       1444.09        29.00 o
   5  16   4       1775.59       1873.42        36.18 o
   6  16   4        939.62        988.70        27.66 o
   7  16   4        735.92        729.94        26.06 o
   8  16   4        610.74        620.42        24.62 o
 -10  17   4         70.49         71.17        19.28 o
  -9  17   4         15.66         18.93        20.36 o
  -8  17   4         26.88         50.58        14.84 o
  -7  17   4          5.20         -0.76        14.54 o
  -6  17   4        163.67        149.18        17.17 o
  -5  17   4         80.48        103.99        14.17 o
  -4  17   4        118.06        124.75        14.51 o
  -3  17   4        213.69        205.19        13.31 o
  -2  17   4       1285.12       1207.72        27.87 o
  -1  17   4          5.49          3.22        12.06 o
   0  17   4          9.32         -8.41        11.02 o
   1  17   4        759.41        677.15        21.90 o
   2  17   4         38.96         34.63        12.79 o
   3  17   4          0.39        -10.38        10.38 o
   4  17   4         42.61         53.41        12.84 o
   5  17   4         34.21         20.27        12.38 o
   6  17   4        167.55        169.40        16.07 o
   7  17   4         20.71         29.23        14.39 o
   8  17   4         29.12         39.21        14.78 o
  -9  18   4        122.26         90.60        19.50 o
  -8  18   4        452.19        497.21        27.05 o
  -7  18   4        183.34        189.89        20.04 o
  -6  18   4          0.20         21.38        14.10 o
  -5  18   4       3838.72       3647.62        57.37 o
  -4  18   4       1906.94       1836.04        40.22 o
  -3  18   4          6.12         17.90        10.44 o
  -2  18   4         80.46         75.74        12.72 o
  -1  18   4       1520.99       1529.36        33.37 o
   0  18   4         10.70         18.52        13.56 o
   1  18   4       1293.40       1146.66        29.09 o
   2  18   4        771.84        733.26        33.76 o
   3  18   4          3.70         -2.87        11.46 o
   4  18   4        558.61        519.21        20.79 o
   5  18   4         72.40         68.99        14.19 o
   6  18   4         81.38        101.33        16.82 o
   7  18   4        878.95        899.67        31.12 o
   8  18   4       1314.28       1305.68        50.57 o
  -9  19   4        815.19        800.34        38.59 o
  -8  19   4          9.72        -17.15        17.15 o
  -7  19   4         58.59         44.86        17.59 o
  -6  19   4       1037.70        950.64        35.36 o
  -5  19   4        793.56        852.49        29.56 o
  -4  19   4        657.99        646.89        28.07 o
  -3  19   4        954.17       1006.95        29.91 o
  -2  19   4          9.52          6.84        12.29 o
  -1  19   4        408.37        435.65        21.45 o
   0  19   4       3052.84       3050.35        52.93 o
   1  19   4        151.58        163.66        16.84 o
   2  19   4        716.58        665.69        28.22 o
   3  19   4        645.18        695.16        24.61 o
   4  19   4        302.26        316.11        18.93 o
   5  19   4         25.66         17.41        13.50 o
   6  19   4        960.66        883.18        42.53 o
   7  19   4        710.06        717.30        29.35 o
  -8  20   4         65.77         77.00        21.62 o
  -7  20   4         17.35        -10.68        16.38 o
  -6  20   4         65.21         50.97        19.23 o
  -5  20   4          2.20        -12.58        14.96 o
  -4  20   4        223.61        193.19        20.45 o
  -3  20   4         33.19         32.71        14.30 o
  -2  20   4        192.25        138.69        18.22 o
  -1  20   4          1.90        -12.06        13.25 o
   0  20   4          0.29         21.07        14.37 o
   1  20   4        464.66        450.10        22.52 o
   2  20   4        124.07        105.61        16.94 o
   3  20   4         47.68         25.21        14.59 o
   4  20   4         37.87         30.16        14.25 o
   5  20   4        114.25        101.48        17.49 o
   6  20   4        267.63        300.12        22.62 o
   7  20   4          2.79         14.32        18.42 o
  -8  21   4        350.24        391.76        39.82 o
  -7  21   4         79.56         90.33        21.27 o
  -6  21   4        404.33        389.75        31.22 o
  -5  21   4         30.23         63.81        19.14 o
  -4  21   4         70.12         97.86        18.65 o
  -3  21   4        311.97        280.19        23.02 o
  -2  21   4        524.57        524.90        26.14 o
  -1  21   4        405.69        470.83        23.63 o
   0  21   4        905.17       1008.25        40.86 o
   1  21   4       1118.05       1068.55        33.61 o
   2  21   4        111.78        104.77        17.96 o
   3  21   4        352.55        359.77        23.04 o
   4  21   4        232.23        231.08        20.66 o
   5  21   4         13.69          9.17        16.30 o
   6  21   4        995.71        938.55        39.99 o
  -7  22   4        295.59        313.40        27.82 o
  -6  22   4         27.71        -13.42        25.20 o
  -5  22   4       1677.80       1632.84        46.74 o
  -4  22   4       1766.68       1734.06        45.00 o
  -3  22   4          6.29         33.54        18.34 o
  -2  22   4        811.81        825.05        31.28 o
  -1  22   4        931.36       1013.15        37.79 o
   0  22   4        136.00        132.72        19.53 o
   1  22   4        917.16        873.13        36.10 o
   2  22   4        190.56        201.53        20.62 o
   3  22   4        198.38        185.74        20.40 o
   4  22   4        180.29        196.68        21.69 o
   5  22   4        259.54        316.70        24.49 o
  -6  23   4        207.25        245.54        28.32 o
  -5  23   4        129.83        170.58        23.63 o
  -4  23   4         23.50         44.37        18.71 o
  -3  23   4        375.45        351.38        27.27 o
  -2  23   4        174.71        220.53        21.61 o
  -1  23   4        334.13        312.22        26.48 o
   0  23   4         35.28          0.74        16.56 o
   1  23   4          1.39         -8.41        16.88 o
   2  23   4         28.28         40.06        16.88 o
   3  23   4          4.12         -8.39        15.99 o
   4  23   4         20.95         29.80        18.17 o
   5  23   4          0.88          2.97        22.31 o
  -5  24   4         46.92         99.93        23.86 o
  -4  24   4       1135.74       1105.52        44.10 o
  -3  24   4          0.50         42.82        19.97 o
  -2  24   4        702.20        803.37        54.84 o
  -1  24   4        189.49        263.35        26.09 o
   0  24   4         15.26         -6.09        18.51 o
   1  24   4        155.09        158.85        24.62 o
   2  24   4        825.36        726.88        31.54 o
   3  24   4         11.53         19.07        19.09 o
   4  24   4        474.98        492.86        37.41 o
  -4  25   4        278.47        285.00        29.14 o
  -3  25   4        669.21        640.44        34.91 o
  -2  25   4        282.99        323.65        29.30 o
  -1  25   4        188.91        222.07        26.03 o
   0  25   4        942.48        861.98        37.73 o
   1  25   4        246.77        289.08        26.47 o
   2  25   4        102.17         76.82        20.98 o
  -1  26   4        123.12         70.50        36.88 o
   0  26   4        218.49        167.35        35.32 o
 -12   1   5       1021.89       1033.72        39.35 o
 -11   1   5         62.20         66.52        17.12 o
 -10   1   5       1909.05       1945.41        38.05 o
  -9   1   5       1404.40       1419.76        25.41 o
  -8   1   5        276.86        299.22        13.09 o
  -7   1   5        665.42        664.90        15.49 o
  -6   1   5       3220.73       3050.09        32.05 o
  -5   1   5         23.96         17.80         6.81 o
  -4   1   5        190.08        171.15         8.91 o
  -3   1   5       2359.61       2213.77        26.28 o
  -2   1   5        339.40        330.11         9.30 o
  -1   1   5          9.50         -3.12         5.25 o
   0   1   5        201.89        201.41         9.11 o
   1   1   5        433.12        420.16        11.10 o
   2   1   5        942.47        926.19        17.72 o
   3   1   5       4694.47       4627.27        43.58 o
   4   1   5        213.22        233.92         9.36 o
   5   1   5         40.19         32.49         7.55 o
   6   1   5       1299.44       1339.42        21.77 o
   7   1   5        207.39        205.59        12.72 o
   8   1   5        380.24        394.78        17.16 o
   9   1   5        520.04        494.09        23.52 o
  10   1   5        567.88        535.34        29.11 o
 -12   2   5        878.55        965.91        62.29 o
 -11   2   5       1967.59       2070.99        49.57 o
 -10   2   5        869.08        821.33        25.23 o
  -9   2   5         22.30         17.10        10.04 o
  -8   2   5       2654.58       2618.84        34.88 o
  -7   2   5        562.87        585.91        14.67 o
  -6   2   5       1267.27       1258.32        19.45 o
  -5   2   5       2270.41       2228.78        26.07 o
  -4   2   5       1484.52       1418.16        19.39 o
  -3   2   5        546.37        541.67        12.21 o
  -2   2   5       1350.46       1380.12        21.51 o
  -1   2   5         37.75         18.71         6.29 o
   0   2   5        146.56        149.39         8.48 o
   1   2   5       2631.33       2640.38        29.59 o
   2   2   5       3311.02       3257.56        30.96 o
   3   2   5        183.21        198.72         9.08 o
   4   2   5       1632.03       1623.16        21.92 o
   5   2   5        427.50        421.02        12.88 o
   6   2   5         63.42         79.50         8.82 o
   7   2   5        235.20        272.75        13.27 o
   8   2   5       1060.44       1050.40        25.06 o
   9   2   5         58.14         38.67        14.94 o
  10   2   5        909.04        896.11        32.84 o
 -12   3   5         88.61        104.91        23.67 o
 -11   3   5        187.99        236.01        22.24 o
 -10   3   5          0.57        -10.60        10.60 o
  -9   3   5        187.98        207.25        12.76 o
  -8   3   5        401.92        408.46        14.84 o
  -7   3   5        281.58        302.54        11.69 o
  -6   3   5         44.20         34.73         7.72 o
  -5   3   5         10.24         -4.54         6.73 o
  -4   3   5       1098.74       1051.59        15.35 o
  -3   3   5        414.52        407.76        13.04 o
  -2   3   5       1399.93       1466.50        18.67 o
  -1   3   5        541.01        549.80        12.59 o
   0   3   5        921.42        948.38        16.94 o
   1   3   5        113.74        119.40         8.33 o
   2   3   5          8.33         -5.47         6.09 o
   3   3   5        331.22        303.00        13.98 o
   4   3   5        157.76        142.23         8.52 o
   5   3   5          0.28          0.34         7.22 o
   6   3   5        450.73        441.08        13.81 o
   7   3   5         16.26         15.55         9.81 o
   8   3   5         97.76        108.09        12.63 o
   9   3   5        416.04        383.35        20.55 o
  10   3   5        512.26        518.85        23.89 o
 -12   4   5        145.62        177.73        26.01 o
 -11   4   5        845.88        894.89        34.45 o
 -10   4   5        464.82        494.70        21.09 o
  -9   4   5       1461.66       1438.54        25.47 o
  -8   4   5        483.56        505.17        16.09 o
  -7   4   5       1885.94       1871.18        27.46 o
  -6   4   5         44.00         35.98         7.84 o
  -5   4   5        879.04        862.02        17.34 o
  -4   4   5        189.85        177.78         7.89 o
  -3   4   5        230.12        229.35         9.00 o
  -2   4   5       3189.08       3236.76        34.67 o
  -1   4   5       6643.53       6835.56        60.36 o
   0   4   5        261.30        265.98        10.43 o
   1   4   5         84.00         62.67         8.06 o
   2   4   5       2266.67       2201.14        26.18 o
   3   4   5         56.50         51.35         7.09 o
   4   4   5        174.98        179.37         9.25 o
   5   4   5        637.94        699.84        18.02 o
   6   4   5          5.57          5.18         8.43 o
   7   4   5        824.03        844.25        20.24 o
   8   4   5        253.49        244.84        15.70 o
   9   4   5        312.53        347.08        18.00 o
  10   4   5        658.41        649.78        23.12 o
 -12   5   5        948.90       1259.53        81.11 o
 -11   5   5         15.72         50.10        17.93 o
 -10   5   5        811.08        817.39        25.11 o
  -9   5   5       2540.22       2550.17        36.27 o
  -8   5   5        819.67        836.96        19.75 o
  -7   5   5        534.12        590.67        16.68 o
  -6   5   5       1878.26       1854.78        24.16 o
  -5   5   5        317.04        329.46        10.69 o
  -4   5   5       2372.17       2301.30        26.39 o
  -3   5   5       5677.15       5616.81        52.73 o
  -2   5   5          1.09         -5.90         5.90 o
  -1   5   5       2104.16       2113.57        26.83 o
   0   5   5        661.94        643.91        14.89 o
   1   5   5         76.77         70.84         8.45 o
   2   5   5         30.92         29.94         7.61 o
   3   5   5       1999.66       1964.92        24.13 o
   4   5   5        309.92        298.20        11.48 o
   5   5   5         49.37         47.71         8.83 o
   6   5   5       1450.54       1384.40        25.14 o
   7   5   5       1014.88       1019.11        30.33 o
   8   5   5         40.81         35.72        11.11 o
   9   5   5        824.23        951.74        32.10 o
  10   5   5        789.78        796.89        37.10 o
 -11   6   5        313.56        277.63        23.72 o
 -10   6   5        168.16        156.38        15.34 o
  -9   6   5          0.97         27.35        10.34 o
  -8   6   5          0.69          2.79         9.02 o
  -7   6   5         22.32          4.80         8.73 o
  -6   6   5          1.91         -3.51         7.55 o
  -5   6   5        148.82        148.11         9.50 o
  -4   6   5        477.04        462.37        10.84 o
  -3   6   5         17.84         -0.08         6.45 o
  -2   6   5        153.04        180.37         8.77 o
  -1   6   5        728.84        715.54        14.37 o
   0   6   5        153.06        167.33         9.71 o
   1   6   5       2469.69       2560.11        33.07 o
   2   6   5          1.26         -6.02         6.02 o
   3   6   5         18.41         12.35         7.30 o
   4   6   5         29.76         33.82         8.85 o
   5   6   5        132.72        127.52        11.55 o
   6   6   5        234.41        280.49        13.98 o
   7   6   5         51.55         53.13        11.34 o
   8   6   5        161.29        164.71        14.37 o
   9   6   5        160.62        168.41        20.11 o
  10   6   5        387.19        365.47        25.53 o
 -11   7   5         12.34         -0.73        14.58 o
 -10   7   5          5.36         12.24        12.64 o
  -9   7   5       1206.26       1229.92        26.33 o
  -8   7   5        340.60        347.73        15.36 o
  -7   7   5        147.37        167.34        11.70 o
  -6   7   5       1123.54       1123.48        22.03 o
  -5   7   5         52.33         49.46         8.24 o
  -4   7   5       1683.40       1591.30        20.78 o
  -3   7   5       2599.43       2477.79        28.63 o
  -2   7   5        954.87        941.90        15.75 o
  -1   7   5        952.06        943.97        16.44 o
   0   7   5       3001.19       2924.17        34.01 o
   1   7   5          0.96         -0.09         6.73 o
   2   7   5       2375.03       2382.98        31.84 o
   3   7   5       2630.70       2556.58        31.74 o
   4   7   5        272.48        277.22        12.51 o
   5   7   5       1474.70       1479.33        26.16 o
   6   7   5        794.57        756.35        19.99 o
   7   7   5         63.63         86.26        12.13 o
   8   7   5        187.72        181.59        13.57 o
   9   7   5        418.96        455.58        19.26 o
 -11   8   5         88.81        105.84        19.16 o
 -10   8   5        699.15        663.41        27.29 o
  -9   8   5       2218.39       2224.26        38.71 o
  -8   8   5       1079.84       1123.74        24.45 o
  -7   8   5        135.04        142.51        11.72 o
  -6   8   5         10.02          0.13         8.48 o
  -5   8   5       2808.02       2654.38        33.99 o
  -4   8   5         11.72          2.80         6.73 o
  -3   8   5       3260.75       3204.03        35.18 o
  -2   8   5       3357.22       3281.62        32.29 o
  -1   8   5       3008.89       2910.07        30.72 o
   0   8   5        671.11        596.55        13.77 o
   1   8   5        308.65        290.93        11.28 o
   2   8   5       2671.08       2574.01        32.40 o
   3   8   5         16.20         17.99         8.04 o
   4   8   5       1773.69       1774.77        27.19 o
   5   8   5       1025.88       1104.64        23.18 o
   6   8   5         24.24         44.06         9.97 o
   7   8   5       2294.05       2184.08        36.70 o
   8   8   5       1722.69       1716.93        31.70 o
   9   8   5         55.94         43.40        12.79 o
 -11   9   5        208.62        236.58        22.59 o
 -10   9   5         50.20         46.29        13.66 o
  -9   9   5         27.80         23.94        12.48 o
  -8   9   5        190.98        208.66        13.82 o
  -7   9   5          2.06         -9.30         9.30 o
  -6   9   5          9.59         11.71         8.90 o
  -5   9   5        118.69        132.85        12.64 o
  -4   9   5       1159.96       1092.68        25.26 o
  -3   9   5         26.87         18.10         7.52 o
  -2   9   5        600.71        591.81        12.79 o
  -1   9   5          3.25         -6.78         6.78 o
   0   9   5       2064.78       2003.16        26.27 o
   1   9   5        525.60        536.39        13.27 o
   2   9   5        340.11        393.81        13.33 o
   3   9   5         49.81         33.50         8.99 o
   4   9   5         21.24          8.26         8.92 o
   5   9   5        751.97        770.27        20.52 o
   6   9   5        579.45        619.97        19.24 o
   7   9   5         34.99         40.40        11.60 o
   8   9   5          0.23         10.27        11.28 o
   9   9   5          8.69          8.36        12.05 o
 -11  10   5         52.93         54.31        16.18 o
 -10  10   5        237.97        261.74        18.19 o
  -9  10   5         32.48         29.65        12.95 o
  -8  10   5         87.32         86.76        12.71 o
  -7  10   5        610.91        627.92        19.48 o
  -6  10   5         90.39        108.07        13.37 o
  -5  10   5        924.26        872.63        22.76 o
  -4  10   5       3292.32       3213.01        38.82 o
  -3  10   5         80.75         79.04         8.79 o
  -2  10   5       2392.28       2338.81        27.23 o
  -1  10   5       2670.57       2594.49        28.43 o
   0  10   5       1545.08       1465.04        22.47 o
   1  10   5       1183.70       1099.46        18.38 o
   2  10   5        841.40        893.07        19.90 o
   3  10   5        224.41        220.30        12.26 o
   4  10   5        222.53        240.28        14.18 o
   5  10   5       1663.06       1621.07        31.54 o
   6  10   5        523.91        534.76        19.85 o
   7  10   5        750.09        768.20        23.77 o
   8  10   5        567.53        617.27        24.97 o
   9  10   5        103.39         74.14        14.42 o
 -11  11   5         49.73         17.32        39.72 o
 -10  11   5        358.78        386.64        22.02 o
  -9  11   5       1141.22       1084.27        31.54 o
  -8  11   5          0.52        -10.65        10.65 o
  -7  11   5        732.54        771.40        21.42 o
  -6  11   5       2036.83       1976.14        34.31 o
  -5  11   5         25.19         20.44        10.63 o
  -4  11   5       2280.29       2236.94        39.36 o
  -3  11   5       1059.69       1008.28        20.30 o
  -2  11   5        194.43        177.03         9.94 o
  -1  11   5       3016.86       2985.61        31.87 o
   0  11   5       4385.89       4294.54        45.54 o
   1  11   5        151.62        162.09        10.60 o
   2  11   5       1268.45       1262.05        24.14 o
   3  11   5       3253.48       3150.31        41.61 o
   4  11   5        184.12        187.28        13.11 o
   5  11   5        537.77        535.98        19.74 o
   6  11   5       1128.07       1173.67        29.62 o
   7  11   5       1170.70       1173.27        51.97 o
   8  11   5        285.05        305.93        17.43 o
   9  11   5        665.73        668.96        26.23 o
 -10  12   5          5.61         -4.03        14.96 o
  -9  12   5        427.27        422.00        23.87 o
  -8  12   5        279.27        293.03        17.55 o
  -7  12   5         94.67        106.28        14.23 o
  -6  12   5         33.92         44.22        11.75 o
  -5  12   5        390.23        391.22        17.42 o
  -4  12   5          4.83         20.60         9.72 o
  -3  12   5        126.97        145.58        12.15 o
  -2  12   5        331.88        322.36        12.34 o
  -1  12   5        271.86        276.31        11.79 o
   0  12   5         20.45          9.40         8.75 o
   1  12   5          7.32         -1.12         8.45 o
   2  12   5        315.61        314.10        15.35 o
   3  12   5         18.23         18.35        11.04 o
   4  12   5        760.31        774.04        23.49 o
   5  12   5         21.34          9.43        12.13 o
   6  12   5          0.01         -3.16        12.00 o
   7  12   5        282.27        313.22        20.57 o
   8  12   5        505.62        506.11        21.03 o
 -10  13   5        269.94        274.47        21.83 o
  -9  13   5         63.86         46.12        16.35 o
  -8  13   5          0.57         -2.58        12.78 o
  -7  13   5        406.52        410.57        19.37 o
  -6  13   5       2068.54       2018.89        35.67 o
  -5  13   5          1.06          5.89        10.87 o
  -4  13   5         81.42         77.64        11.24 o
  -3  13   5          4.92         -0.39         8.15 o
  -2  13   5        169.68        168.51        11.95 o
  -1  13   5        339.65        354.90        16.57 o
   0  13   5       1175.68       1107.00        23.59 o
   1  13   5         33.71         38.12         9.74 o
   2  13   5       2639.31       2565.21        43.71 o
   3  13   5       1301.66       1272.64        29.91 o
   4  13   5        184.67        174.02        15.12 o
   5  13   5         13.28         25.72        12.83 o
   6  13   5       2205.46       2228.68        42.02 o
   7  13   5        184.39        171.37        19.71 o
   8  13   5        598.29        600.01        24.47 o
 -10  14   5        557.95        548.03        41.38 o
  -9  14   5         74.08         72.96        17.56 o
  -8  14   5       1371.89       1402.33        34.58 o
  -7  14   5        702.08        708.23        26.43 o
  -6  14   5       1418.45       1428.60        33.76 o
  -5  14   5       2281.53       2305.25        38.74 o
  -4  14   5       4022.60       3988.52        54.12 o
  -3  14   5         31.13         19.82         9.60 o
  -2  14   5       1430.55       1423.25        27.38 o
  -1  14   5       1307.40       1266.64        32.34 o
   0  14   5        923.49        910.16        22.85 o
   1  14   5       1905.08       1815.26        30.53 o
   2  14   5       2010.87       2005.35        36.80 o
   3  14   5        289.47        286.71        16.88 o
   4  14   5       2727.46       2728.83        54.07 o
   5  14   5       1542.31       1496.58        35.22 o
   6  14   5       1243.87       1191.39        32.91 o
   7  14   5        934.79        922.62        29.48 o
   8  14   5        918.32        935.07        29.78 o
  -9  15   5        305.99        308.69        23.40 o
  -8  15   5        488.45        515.86        23.56 o
  -7  15   5        513.34        533.04        24.75 o
  -6  15   5        295.32        300.40        19.65 o
  -5  15   5         30.49         20.27        12.60 o
  -4  15   5          3.08         13.96        12.72 o
  -3  15   5          6.22          7.60        10.57 o
  -2  15   5        184.46        199.19        14.70 o
  -1  15   5        861.32        862.31        25.89 o
   0  15   5        688.92        684.76        23.15 o
   1  15   5        333.48        321.54        15.66 o
   2  15   5          3.65         -2.56        11.16 o
   3  15   5        511.38        540.87        20.76 o
   4  15   5        106.28        115.94        15.78 o
   5  15   5          1.20         -3.47        13.05 o
   6  15   5         19.25         14.46        15.22 o
   7  15   5        115.46        157.67        18.55 o
  -9  16   5          3.02          9.82        16.44 o
  -8  16   5        106.74         94.01        18.27 o
  -7  16   5        203.69        226.80        19.98 o
  -6  16   5        671.72        651.66        25.73 o
  -5  16   5        287.54        254.68        19.05 o
  -4  16   5        366.74        315.07        20.94 o
  -3  16   5        561.52        585.19        20.97 o
  -2  16   5        241.26        249.67        16.20 o
  -1  16   5       1144.17       1100.41        30.28 o
   0  16   5        190.69        207.97        16.59 o
   1  16   5        973.03        960.55        25.23 o
   2  16   5       1120.55       1033.57        28.94 o
   3  16   5        202.21        210.56        16.31 o
   4  16   5        127.33        130.35        16.20 o
   5  16   5        510.86        517.99        32.22 o
   6  16   5          2.61          4.65        14.09 o
   7  16   5        609.67        611.45        27.42 o
  -8  17   5        125.86        105.59        17.84 o
  -7  17   5       1401.10       1406.75        45.46 o
  -6  17   5       1375.01       1449.87        42.39 o
  -5  17   5         33.59         43.09        15.76 o
  -4  17   5         17.85         25.02        14.74 o
  -3  17   5        871.84        871.72        27.15 o
  -2  17   5         67.66         62.91        12.88 o
  -1  17   5       2257.92       2217.65        42.08 o
   0  17   5       2062.56       2018.92        39.28 o
   1  17   5        876.34        822.45        28.05 o
   2  17   5       1176.24       1150.65        32.90 o
   3  17   5       2133.69       2182.39        41.17 o
   4  17   5        358.51        368.83        22.27 o
   5  17   5        910.65        910.75        29.27 o
   6  17   5       1779.78       1840.71        41.63 o
   7  17   5         11.24         28.04        18.00 o
  -8  18   5        629.42        673.78        31.76 o
  -7  18   5        144.48        173.07        21.88 o
  -6  18   5        107.14         95.02        19.82 o
  -5  18   5       1741.22       1760.10        45.48 o
  -4  18   5       2248.93       2078.00        45.04 o
  -3  18   5          0.94         20.55        13.52 o
  -2  18   5          5.68        -13.01        13.01 o
  -1  18   5        126.01        152.84        16.88 o
   0  18   5         82.63         63.84        15.39 o
   1  18   5        844.93        746.85        31.91 o
   2  18   5        123.32        110.00        18.89 o
   3  18   5        237.78        213.71        21.15 o
   4  18   5        353.94        372.22        23.86 o
   5  18   5        864.83        863.01        29.31 o
   6  18   5        101.59        127.45        22.33 o
  -7  19   5        482.37        533.03        30.40 o
  -6  19   5        599.89        662.77        32.40 o
  -5  19   5          2.30          1.30        15.68 o
  -4  19   5        136.37        181.81        20.21 o
  -3  19   5        756.20        705.20        30.52 o
  -2  19   5        259.14        264.71        19.79 o
  -1  19   5        241.46        222.93        20.26 o
   0  19   5         76.12         27.52        15.42 o
   1  19   5        126.72        100.18        19.11 o
   2  19   5        248.75        201.00        21.10 o
   3  19   5         85.63         75.47        18.88 o
   4  19   5         83.37         51.28        18.58 o
   5  19   5        454.58        446.18        26.67 o
   6  19   5        220.36        258.74        43.55 o
  -7  20   5        820.83        876.64        38.68 o
  -6  20   5          2.90         -0.61        18.47 o
  -5  20   5        398.72        415.91        26.79 o
  -4  20   5        970.06        902.44        32.72 o
  -3  20   5          4.28         -0.23        17.95 o
  -2  20   5       2266.66       2331.31        54.50 o
  -1  20   5       1255.30       1263.00        40.02 o
   0  20   5          3.33         11.62        15.44 o
   1  20   5        633.06        586.73        29.21 o
   2  20   5        804.76        745.00        31.93 o
   3  20   5          0.60         10.63        18.05 o
   4  20   5        105.37        141.17        20.91 o
   5  20   5        681.52        735.68        34.10 o
  -6  21   5        259.42        304.32        32.21 o
  -5  21   5        260.58        251.64        25.85 o
  -4  21   5        899.19        810.56        36.12 o
  -3  21   5        285.19        312.71        27.19 o
  -2  21   5         65.22         71.14        19.60 o
  -1  21   5        369.32        353.19        26.24 o
   0  21   5       1627.34       1556.29        44.27 o
   1  21   5         59.15         82.65        19.68 o
   2  21   5        348.71        330.76        28.80 o
   3  21   5        102.72        119.28        20.48 o
   4  21   5        248.46        247.45        24.30 o
  -5  22   5        223.31        194.59        26.94 o
  -4  22   5        446.65        434.79        30.15 o
  -3  22   5        222.82        252.99        27.50 o
  -2  22   5         15.37         11.37        19.79 o
  -1  22   5         91.44         79.31        20.67 o
   0  22   5        195.30        180.51        23.26 o
   1  22   5         53.02         43.83        19.54 o
   2  22   5        550.74        543.24        31.58 o
   3  22   5         89.77         62.07        19.96 o
  -4  23   5        701.24        742.22        39.75 o
  -3  23   5       1809.08       1791.19       104.36 o
  -2  23   5         51.69         67.49        22.14 o
  -1  23   5        276.08        302.48        26.44 o
   0  23   5        889.37        969.78        38.02 o
   1  23   5         88.26        104.26        21.97 o
   2  23   5         99.86         68.61        21.91 o
  -1  24   5        478.16        494.07        45.03 o
 -11   0   6        247.97        221.93        30.68 o
 -10   0   6        125.92         98.65        24.29 o
  -9   0   6       3881.84       3821.64        76.03 o
  -8   0   6       3290.77       3371.40        68.32 o
  -7   0   6         11.40         11.90        14.56 o
  -6   0   6       2063.78       1985.61        43.21 o
  -5   0   6       3269.19       3172.89        60.18 o
  -4   0   6         65.80         72.20        13.70 o
  -3   0   6         82.71         57.98        18.74 o
  -2   0   6       4322.36       4227.76        69.23 o
  -1   0   6         83.92         67.04        15.65 o
   0   0   6        307.82        305.40        22.37 o
   1   0   6        534.90        489.25        30.24 o
   2   0   6        424.51        470.80        28.95 o
   3   0   6       7679.73       7418.34       120.14 o
   4   0   6       8525.08       8305.46       142.20 o
   5   0   6        891.20        937.18        37.89 o
   6   0   6        125.70        114.90        20.89 o
   7   0   6       1479.65       1492.46        50.91 o
   8   0   6       1061.00       1064.43        49.94 o
 -11   1   6         13.47         10.62        16.19 o
 -10   1   6        606.51        634.50        27.84 o
  -9   1   6        842.07        910.71        25.64 o
  -8   1   6          9.84         37.91        11.72 o
  -7   1   6        494.74        508.01        18.61 o
  -6   1   6        135.60        125.77        12.02 o
  -5   1   6        104.27         70.08        11.74 o
  -4   1   6       1875.72       1809.84        28.08 o
  -3   1   6         79.73         86.91         9.98 o
  -2   1   6        484.10        535.69        14.71 o
  -1   1   6       1675.42       1642.61        27.65 o
   0   1   6        565.06        538.24        18.24 o
   1   1   6         15.90         15.32        11.50 o
   2   1   6        925.30        947.41        26.90 o
   3   1   6       1173.89       1250.79        27.13 o
   4   1   6        666.00        759.67        25.38 o
   5   1   6        358.76        359.94        20.85 o
   6   1   6         62.69         29.06        13.46 o
   7   1   6        135.68        135.25        18.63 o
   8   1   6        153.87        180.26        16.72 o
 -11   2   6        261.54        260.08        33.93 o
 -10   2   6         15.54         12.28        14.16 o
  -9   2   6        259.00        272.86        19.69 o
  -8   2   6       1623.89       1588.99        29.38 o
  -7   2   6          3.53          8.17        10.74 o
  -6   2   6        433.65        481.77        17.57 o
  -5   2   6        900.81        813.01        20.63 o
  -4   2   6        281.79        267.07        12.33 o
  -3   2   6        285.68        264.18        12.76 o
  -2   2   6       1342.57       1417.29        22.32 o
  -1   2   6         47.86         26.40         8.83 o
   0   2   6        137.88        165.24        13.73 o
   1   2   6        157.34        127.72        14.54 o
   2   2   6       1165.04       1164.49        27.66 o
   3   2   6          1.17          5.59        11.18 o
   4   2   6        964.55        997.99        26.44 o
   5   2   6         19.72         32.68        16.37 o
   6   2   6          0.40        -10.81        11.33 o
   7   2   6        112.72        133.58        16.25 o
   8   2   6        135.61        141.10        16.06 o
 -11   3   6         94.81         79.25        26.17 o
 -10   3   6       1780.27       1799.95        43.83 o
  -9   3   6        430.76        455.37        21.53 o
  -8   3   6        129.64        141.66        13.23 o
  -7   3   6        552.03        595.78        20.12 o
  -6   3   6       1625.83       1620.88        27.59 o
  -5   3   6       1417.53       1416.11        26.33 o
  -4   3   6       4762.17       4653.28        49.31 o
  -3   3   6       2201.48       2261.96        30.16 o
  -2   3   6        112.96        105.89         9.90 o
  -1   3   6       3602.93       3758.81        43.95 o
   0   3   6       3842.10       3765.52        52.58 o
   1   3   6        344.97        343.68        18.22 o
   2   3   6       3017.15       3008.17        45.75 o
   3   3   6       2264.85       2231.63        37.19 o
   4   3   6         20.85         16.99        11.75 o
   5   3   6         55.76         57.01        12.57 o
   6   3   6        551.56        562.61        22.00 o
   7   3   6         93.29         76.98        18.21 o
   8   3   6       1121.66       1088.57        30.67 o
 -10   4   6          0.61          6.07        15.17 o
  -9   4   6       2290.71       2221.88        44.09 o
  -8   4   6        509.96        555.63        20.84 o
  -7   4   6        123.94        109.78        12.13 o
  -6   4   6          3.48          7.92         9.54 o
  -5   4   6       5004.18       4785.43        60.64 o
  -4   4   6        347.39        374.65        13.06 o
  -3   4   6        169.27        198.83        11.58 o
  -2   4   6        468.30        469.36        14.15 o
  -1   4   6         83.84         88.08        10.08 o
   0   4   6        659.97        683.12        27.58 o
   1   4   6        151.76        125.10        14.66 o
   2   4   6        494.32        496.59        19.77 o
   3   4   6        787.94        812.46        23.08 o
   4   4   6        779.94        805.64        24.91 o
   5   4   6        501.33        461.98        19.66 o
   6   4   6         95.98         84.10        15.96 o
   7   4   6        650.35        622.14        24.46 o
   8   4   6        290.14        319.44        29.40 o
 -10   5   6        102.46        109.16        17.24 o
  -9   5   6        119.61        125.51        16.67 o
  -8   5   6        510.24        495.80        20.74 o
  -7   5   6         20.62         25.07        10.82 o
  -6   5   6        191.20        192.31        12.61 o
  -5   5   6       1469.80       1488.40        28.30 o
  -4   5   6        149.11        126.00        10.13 o
  -3   5   6       1112.26       1027.30        21.29 o
  -2   5   6         27.20         31.52         9.22 o
  -1   5   6         67.16         44.64        10.75 o
   0   5   6         58.48         64.01        13.11 o
   1   5   6          0.00         20.98        12.25 o
   2   5   6          6.13        -10.24        10.80 o
   3   5   6       1850.35       1812.61        33.39 o
   4   5   6        187.93        173.37        15.81 o
   5   5   6         38.04         47.24        13.07 o
   6   5   6        473.68        468.09        21.94 o
   7   5   6        142.58        171.06        17.52 o
   8   5   6         65.85         46.57        16.41 o
 -10   6   6         55.07         67.10        16.22 o
  -9   6   6        297.91        321.58        20.77 o
  -8   6   6       1071.40       1021.10        32.69 o
  -7   6   6        718.71        722.20        22.23 o
  -6   6   6        397.22        408.99        15.57 o
  -5   6   6       4625.99       4421.51        51.63 o
  -4   6   6        258.13        265.52        14.61 o
  -3   6   6        426.47        415.89        14.77 o
  -2   6   6       1217.92       1249.82        24.00 o
  -1   6   6        306.37        303.86        15.28 o
   0   6   6        981.54        919.98        26.85 o
   1   6   6       8463.54       8000.92       100.54 o
   2   6   6          6.93         -9.71        10.71 o
   3   6   6        520.01        553.14        19.99 o
   4   6   6        277.20        341.76        18.38 o
   5   6   6       1066.62       1071.69        28.75 o
   6   6   6        849.61        823.79        26.99 o
   7   6   6       2134.26       2075.37        44.07 o
   8   6   6        133.01        128.86        21.50 o
 -10   7   6        781.89        769.73        28.91 o
  -9   7   6         92.30        107.11        16.34 o
  -8   7   6          0.97        -11.19        11.19 o
  -7   7   6          7.06         10.96        12.12 o
  -6   7   6        662.38        688.15        19.46 o
  -5   7   6          2.49          7.90         9.63 o
  -4   7   6       2100.59       2066.39        32.85 o
  -3   7   6         62.12         53.26         9.57 o
  -2   7   6        193.63        209.06        13.58 o
  -1   7   6       1204.56       1209.44        27.45 o
   0   7   6        969.05        986.08        30.83 o
   1   7   6         46.90         62.98        11.81 o
   2   7   6        686.01        661.44        24.69 o
   3   7   6         98.99        104.35        13.64 o
   4   7   6          2.18         10.85        12.02 o
   5   7   6         51.24         70.42        13.94 o
   6   7   6         51.48         65.68        14.38 o
   7   7   6         30.55         37.20        14.96 o
   8   7   6        238.10        245.83        22.76 o
 -10   8   6         83.95         80.17        17.10 o
  -9   8   6         19.65          6.22        14.52 o
  -8   8   6         25.02         25.92        12.77 o
  -7   8   6         23.40         30.09        12.28 o
  -6   8   6          2.88         -6.05        10.31 o
  -5   8   6          1.67         10.78        10.65 o
  -4   8   6         15.67         42.73        10.59 o
  -3   8   6          0.53         -7.99         8.85 o
  -2   8   6        395.81        378.28        16.17 o
  -1   8   6          3.34          1.53        10.98 o
   0   8   6          0.38         -9.97         9.97 o
   1   8   6        662.13        702.60        21.87 o
   2   8   6        128.64         90.92        12.81 o
   3   8   6          6.25         -9.88         9.88 o
   4   8   6        325.56        339.71        19.37 o
   5   8   6        480.92        479.92        21.33 o
   6   8   6          9.97         35.01        13.93 o
   7   8   6         80.24         59.65        17.25 o
   8   8   6          0.93        -19.76        22.60 o
 -10   9   6        228.27        247.44        25.88 o
  -9   9   6        521.46        487.65        24.67 o
  -8   9   6        313.87        303.24        18.97 o
  -7   9   6        132.65        169.83        15.73 o
  -6   9   6        240.84        245.75        15.82 o
  -5   9   6        503.28        493.46        20.03 o
  -4   9   6       1018.41       1010.85        23.69 o
  -3   9   6       1822.02       1764.05        33.79 o
  -2   9   6         49.75         50.01        10.46 o
  -1   9   6       1223.21       1171.56        26.82 o
   0   9   6       1629.27       1589.15        40.72 o
   1   9   6        170.53        188.41        13.94 o
   2   9   6        304.79        338.23        16.40 o
   3   9   6        845.08        887.44        24.38 o
   4   9   6          1.77          1.74        11.67 o
   5   9   6         86.99        112.39        16.00 o
   6   9   6       2119.04       2156.60        48.58 o
   7   9   6        102.78         67.94        17.60 o
  -9  10   6          4.10          9.70        15.10 o
  -8  10   6        941.34       1006.64        28.91 o
  -7  10   6         61.01         58.00        13.55 o
  -6  10   6        314.80        339.57        17.54 o
  -5  10   6         76.17         74.04        14.10 o
  -4  10   6        988.65        975.56        25.23 o
  -3  10   6        350.44        377.41        16.16 o
  -2  10   6       1190.10       1194.11        27.10 o
  -1  10   6        103.08         71.36        13.00 o
   0  10   6        133.68        131.30        13.04 o
   1  10   6       3153.15       3018.20        55.14 o
   2  10   6        929.13        914.27        30.74 o
   3  10   6        526.56        545.36        21.73 o
   4  10   6        592.08        613.26        24.87 o
   5  10   6         23.45         28.56        14.03 o
   6  10   6       1707.24       1743.54        46.27 o
   7  10   6        384.31        394.41        27.10 o
  -9  11   6         58.53         49.98        16.92 o
  -8  11   6          0.13         23.16        14.55 o
  -7  11   6         82.25         87.43        14.97 o
  -6  11   6        205.80        210.08        17.95 o
  -5  11   6        100.34         79.83        13.56 o
  -4  11   6         51.81         55.00        16.24 o
  -3  11   6       1776.97       1704.91        30.63 o
  -2  11   6         20.90         18.92        12.04 o
  -1  11   6         34.19         38.38        12.66 o
   0  11   6         77.23         86.12        13.54 o
   1  11   6         99.42         79.85        15.60 o
   2  11   6         92.27         89.29        15.17 o
   3  11   6         17.84          3.36        12.86 o
   4  11   6         23.07         28.93        14.79 o
   5  11   6        111.43        106.00        17.55 o
   6  11   6        408.59        418.75        26.88 o
   7  11   6        370.95        339.87        27.93 o
  -9  12   6        655.81        674.23        30.74 o
  -8  12   6       2119.36       2099.82        44.88 o
  -7  12   6        202.77        208.62        23.07 o
  -6  12   6        190.24        227.27        20.78 o
  -5  12   6       1251.54       1179.49        33.06 o
  -4  12   6         29.37          9.75        13.22 o
  -3  12   6         12.25         17.94        12.58 o
  -2  12   6       1005.09        999.10        28.80 o
  -1  12   6         43.21         59.32        13.71 o
   0  12   6         93.12         69.86        13.69 o
   1  12   6         16.22         17.26        13.54 o
   2  12   6        413.47        416.42        24.58 o
   3  12   6        279.60        295.86        20.39 o
   4  12   6       2356.65       2331.94        54.65 o
   5  12   6        349.86        352.88        22.97 o
   6  12   6        297.75        244.61        23.36 o
   7  12   6        889.76        868.59        40.53 o
  -9  13   6        221.31        273.67        25.99 o
  -8  13   6        129.23        118.25        18.38 o
  -7  13   6       1403.05       1394.87        39.50 o
  -6  13   6        415.56        400.49        24.92 o
  -5  13   6         13.21         -2.24        14.11 o
  -4  13   6         12.92         -2.82        13.45 o
  -3  13   6       2787.67       2722.23        48.40 o
  -2  13   6        141.85        136.15        16.02 o
  -1  13   6        944.07        966.75        37.54 o
   0  13   6        602.05        597.88        22.97 o
   1  13   6        548.38        542.19        23.84 o
   2  13   6        165.43        210.32        22.51 o
   3  13   6        986.72       1004.62        36.55 o
   4  13   6         20.11         22.34        16.39 o
   5  13   6       1164.90       1155.79        48.09 o
   6  13   6       1145.98       1182.82        40.20 o
  -8  14   6         11.46          0.34        16.03 o
  -7  14   6         63.17         41.40        17.40 o
  -6  14   6         41.47         36.78        18.32 o
  -5  14   6         15.05          7.93        14.60 o
  -4  14   6         12.62         -4.87        14.22 o
  -3  14   6        838.88        895.27        26.94 o
  -2  14   6         37.81         37.08        15.30 o
  -1  14   6         28.43         33.30        13.83 o
   0  14   6         35.19         18.87        12.91 o
   1  14   6         85.46         92.89        18.21 o
   2  14   6         28.94         41.12        16.07 o
   3  14   6        162.96        164.02        20.19 o
   4  14   6        512.64        544.10        28.63 o
   5  14   6         11.05         22.96        17.19 o
   6  14   6         52.83         40.21        20.82 o
  -8  15   6        221.47        258.67        23.33 o
  -7  15   6        745.10        807.73        32.47 o
  -6  15   6        515.78        536.27        29.52 o
  -5  15   6        470.55        461.80        23.89 o
  -4  15   6         44.11         29.27        15.34 o
  -3  15   6        180.50        183.17        17.69 o
  -2  15   6          7.80         -6.10        14.54 o
  -1  15   6       1136.66       1186.73        35.37 o
   0  15   6       1569.49       1524.24        35.02 o
   1  15   6         14.69         12.44        15.83 o
   2  15   6         71.70         73.81        17.90 o
   3  15   6       1062.55       1023.81        37.29 o
   4  15   6        290.46        288.90        27.92 o
   5  15   6        860.92        890.95        39.31 o
   6  15   6       1095.50       1075.85        81.80 o
  -7  16   6         94.84         83.43        20.49 o
  -6  16   6        540.81        579.66        31.59 o
  -5  16   6        496.95        511.76        30.70 o
  -4  16   6         36.05         18.40        15.19 o
  -3  16   6          3.57          8.97        15.33 o
  -2  16   6        510.37        548.83        26.08 o
  -1  16   6        651.81        676.65        25.85 o
   0  16   6         69.54         84.71        16.96 o
   1  16   6        734.96        701.58        38.15 o
   2  16   6        337.38        322.04        24.08 o
   3  16   6        697.40        709.36        33.44 o
   4  16   6       2053.27       2108.87        52.00 o
   5  16   6        695.13        694.92        32.95 o
  -7  17   6         85.40         71.58        23.26 o
  -6  17   6         17.77          3.85        18.94 o
  -5  17   6        203.65        169.92        20.91 o
  -4  17   6         18.11        -15.92        15.92 o
  -3  17   6         39.41         26.36        16.59 o
  -2  17   6          0.16        -11.79        15.14 o
  -1  17   6          0.05        -15.06        15.06 o
   0  17   6         81.36         80.34        21.08 o
   1  17   6        314.22        269.86        23.34 o
   2  17   6         58.76         43.53        17.75 o
   3  17   6         56.48         58.01        19.62 o
   4  17   6         44.05         48.66        19.93 o
  -6  18   6        489.84        506.76        30.84 o
  -5  18   6       1564.97       1626.72        48.11 o
  -4  18   6         34.00         -1.04        16.76 o
  -3  18   6         10.38         22.58        16.70 o
  -2  18   6        590.07        644.10        32.47 o
  -1  18   6        106.66        126.78        19.21 o
   0  18   6        637.68        658.59        31.23 o
   1  18   6        733.14        740.87        32.31 o
   2  18   6        100.52        103.01        21.22 o
   3  18   6         22.13         47.05        19.72 o
   4  18   6        509.78        565.59        31.45 o
  -5  19   6         20.41         20.29        19.16 o
  -4  19   6        531.02        651.56        33.32 o
  -3  19   6        570.70        600.95        29.45 o
  -2  19   6          6.39          5.43        17.11 o
  -1  19   6       1413.92       1455.48        43.68 o
   0  19   6       1476.58       1470.76        43.48 o
   1  19   6         60.74         58.48        19.26 o
   2  19   6        112.28        103.98        21.74 o
   3  19   6        646.32        669.82        34.15 o
  -4  20   6          3.66        -13.62        17.84 o
  -3  20   6         31.67         27.48        18.79 o
  -2  20   6          2.09          5.69        17.86 o
  -1  20   6        185.68        206.36        24.09 o
   0  20   6         15.64          9.83        18.96 o
   1  20   6         19.86         37.55        19.68 o
   2  20   6          0.12        -17.66        18.64 o
  -2  21   6         71.52         42.98        20.86 o
  -1  21   6       1172.81       1160.41        59.37 o
   0  21   6        706.08        720.73        41.07 o
  -9   1   7         67.17         45.91        17.84 o
  -8   1   7         66.62         68.84        18.07 o
  -7   1   7       1167.98       1112.81        34.03 o
  -6   1   7         50.41         53.86        16.29 o
  -5   1   7        560.08        541.54        23.05 o
  -4   1   7        436.89        415.38        23.28 o
  -3   1   7        241.37        246.62        15.11 o
  -2   1   7          1.89        -15.48        15.48 o
  -1   1   7        500.56        499.18        28.26 o
   0   1   7        143.24        139.43        20.39 o
   1   1   7        454.48        478.96        27.48 o
   2   1   7       2994.55       3049.95        58.98 o
   3   1   7        417.14        458.36        23.84 o
   4   1   7        136.76        149.61        18.17 o
   5   1   7        642.92        706.77        27.92 o
   6   1   7        961.73       1044.33        36.67 o
  -9   2   7          6.96          5.13        16.64 o
  -8   2   7         82.04         80.15        16.19 o
  -7   2   7          0.09         -0.88        15.14 o
  -6   2   7       1679.27       1515.74        36.72 o
  -5   2   7       1333.19       1354.48        37.18 o
  -4   2   7        558.27        531.74        25.02 o
  -3   2   7       1326.12       1241.18        28.38 o
  -2   2   7        609.56        598.38        27.00 o
  -1   2   7          2.14          2.42        16.11 o
   0   2   7        334.72        343.21        23.19 o
   1   2   7       3136.19       3221.28        69.19 o
   2   2   7          9.60         37.57        15.13 o
   3   2   7       2354.16       2408.52        46.64 o
   4   2   7        646.77        700.82        26.79 o
   5   2   7          0.79        -13.86        13.86 o
   6   2   7       1215.62       1313.36        43.39 o
  -9   3   7         29.52         35.32        17.67 o
  -8   3   7        458.88        490.02        24.11 o
  -7   3   7          5.25        -15.49        15.49 o
  -6   3   7         26.79         22.51        14.83 o
  -5   3   7        219.10        239.00        20.15 o
  -4   3   7          4.34        -13.59        13.59 o
  -3   3   7        330.69        316.32        18.25 o
  -2   3   7          3.38         -7.93        14.29 o
  -1   3   7          0.30         -2.42        15.08 o
   0   3   7        152.47        195.59        20.40 o
   1   3   7         41.32         58.53        16.76 o
   2   3   7          0.62         -3.83        13.77 o
   3   3   7         93.89        105.26        16.27 o
   4   3   7        106.15         98.99        16.35 o
   5   3   7          2.41        -13.33        13.33 o
   6   3   7        204.58        228.94        21.84 o
  -9   4   7        745.76        755.53        48.42 o
  -8   4   7        238.59        274.58        21.80 o
  -7   4   7        302.90        291.81        21.68 o
  -6   4   7        608.54        647.48        26.29 o
  -5   4   7        224.99        222.16        20.00 o
  -4   4   7        730.62        688.04        29.74 o
  -3   4   7        392.78        423.75        19.45 o
  -2   4   7       1590.95       1649.07        41.68 o
  -1   4   7         47.46         55.38        16.88 o
   0   4   7        203.53        219.70        20.95 o
   1   4   7        601.66        635.19        28.55 o
   2   4   7        113.77         85.13        16.93 o
   3   4   7        448.15        495.39        24.97 o
   4   4   7        685.49        716.74        27.04 o
   5   4   7         58.97         44.09        15.45 o
   6   4   7        513.21        536.24        28.30 o
  -9   5   7        100.93        137.97        21.08 o
  -8   5   7        226.58        229.11        26.42 o
  -7   5   7       1150.84       1168.30        40.26 o
  -6   5   7        896.89        845.36        33.28 o
  -5   5   7        231.98        253.83        20.82 o
  -4   5   7       2603.40       2590.49        50.03 o
  -3   5   7        599.87        643.46        24.33 o
  -2   5   7        157.36        221.46        18.05 o
  -1   5   7       1732.99       1724.69        43.09 o
   0   5   7        644.29        626.23        28.23 o
   1   5   7        322.26        294.71        21.11 o
   2   5   7       1122.87       1161.60        34.33 o
   3   5   7        705.51        772.23        30.80 o
   4   5   7          6.10          3.88        14.20 o
   5   5   7        457.04        484.97        25.72 o
   6   5   7        692.66        722.07        30.63 o
  -9   6   7         38.96         72.33        40.41 o
  -8   6   7         20.90         12.37        16.77 o
  -7   6   7        746.81        710.98        38.57 o
  -6   6   7        180.43        195.33        18.93 o
  -5   6   7        694.70        737.39        27.37 o
  -4   6   7        339.77        382.06        22.86 o
  -3   6   7        163.34        140.06        18.24 o
  -2   6   7         68.18         64.49        14.72 o
  -1   6   7        403.98        407.67        21.25 o
   0   6   7          1.86         -3.16        15.91 o
   1   6   7       1230.61       1197.83        34.90 o
   2   6   7        127.12        196.44        20.65 o
   3   6   7         43.45         53.38        16.77 o
   4   6   7         18.13         12.79        15.33 o
   5   6   7        300.58        330.56        22.85 o
   6   6   7        198.61        195.47        22.67 o
  -8   7   7         70.12         66.74        18.16 o
  -7   7   7         37.15         32.50        17.28 o
  -6   7   7          3.41         -3.28        15.07 o
  -5   7   7        115.65        114.29        17.51 o
  -4   7   7        531.11        570.83        25.18 o
  -3   7   7        307.57        326.83        21.89 o
  -2   7   7        237.39        222.93        17.96 o
  -1   7   7       1918.14       1947.18        40.45 o
   0   7   7          3.42         19.58        14.87 o
   1   7   7         85.95         99.30        15.88 o
   2   7   7       3743.96       3555.99        61.73 o
   3   7   7        265.37        309.54        25.43 o
   4   7   7          3.44          0.71        16.93 o
   5   7   7        350.44        406.13        26.02 o
   6   7   7          6.63         46.07        20.08 o
  -8   8   7        401.45        405.04        25.87 o
  -7   8   7         50.67         44.91        17.74 o
  -6   8   7         98.51         85.82        19.19 o
  -5   8   7        755.70        796.80        36.64 o
  -4   8   7        767.70        717.64        27.42 o
  -3   8   7       1023.00       1014.12        32.54 o
  -2   8   7       1787.61       1828.19        37.06 o
  -1   8   7        191.13        217.46        18.51 o
   0   8   7       2005.42       1931.33        43.69 o
   1   8   7        257.66        318.31        22.20 o
   2   8   7          0.85         39.12        17.23 o
   3   8   7        187.77        196.83        23.16 o
   4   8   7        723.05        811.67        42.20 o
   5   8   7         13.74         17.98        17.26 o
   6   8   7          4.32         43.05        44.88 o
  -8   9   7         98.37         73.75        20.57 o
  -7   9   7         63.04         35.38        18.28 o
  -6   9   7        342.88        364.87        26.63 o
  -5   9   7        147.19        194.19        20.48 o
  -4   9   7         61.62         28.33        16.54 o
  -3   9   7        163.78        198.46        20.24 o
  -2   9   7         14.84         29.45        14.50 o
  -1   9   7        519.59        534.60        23.30 o
   0   9   7       2011.52       1976.29        42.58 o
   1   9   7        102.35         85.49        16.42 o
   2   9   7        450.96        430.64        25.00 o
   3   9   7         11.08        -15.93        15.93 o
   4   9   7         46.24         40.31        18.25 o
   5   9   7        229.41        245.64        28.45 o
  -8  10   7        162.79        205.29        41.66 o
  -7  10   7        193.19        179.41        22.29 o
  -6  10   7        853.82        867.25        37.62 o
  -5  10   7       1093.61       1046.88        34.11 o
  -4  10   7        184.61        197.47        20.71 o
  -3  10   7        113.20        144.00        20.54 o
  -2  10   7       1746.35       1762.28        39.50 o
  -1  10   7         52.94         38.73        17.36 o
   0  10   7        108.76        109.70        17.30 o
   1  10   7        367.55        369.69        22.32 o
   2  10   7         26.52          6.80        16.26 o
   3  10   7         73.76         76.67        19.27 o
   4  10   7        218.30        215.07        22.87 o
   5  10   7         77.47         71.21        20.54 o
  -7  11   7       1494.43       1565.40        76.08 o
  -6  11   7        292.08        279.81        25.68 o
  -5  11   7        501.63        555.46        31.29 o
  -4  11   7       1955.35       2028.86        45.94 o
  -3  11   7         59.37         72.06        18.57 o
  -2  11   7        430.21        505.39        25.87 o
  -1  11   7       2074.97       2171.24        49.07 o
   0  11   7        316.44        336.00        22.58 o
   1  11   7        174.57        123.98        20.38 o
   2  11   7        844.83        868.12        32.75 o
   3  11   7        912.38        983.40        42.75 o
   4  11   7          0.87         22.96        18.97 o
   5  11   7        446.53        445.52        37.86 o
  -7  12   7         86.24         84.22        21.11 o
  -6  12   7         36.61         45.72        20.09 o
  -5  12   7          7.29         23.99        17.26 o
  -4  12   7        211.98        248.05        23.61 o
  -3  12   7         19.06         18.20        17.30 o
  -2  12   7         21.55         44.68        16.91 o
  -1  12   7         31.93         28.00        14.95 o
   0  12   7         77.57         68.83        17.63 o
   1  12   7         81.03         45.82        18.34 o
   2  12   7        178.94        177.32        23.60 o
   3  12   7        240.71        241.69        25.31 o
   4  12   7        222.99        256.60        26.27 o
  -6  13   7         33.71         57.23        20.46 o
  -5  13   7        141.20        183.06        21.42 o
  -4  13   7        482.15        460.55        27.99 o
  -3  13   7         12.00         24.30        18.14 o
  -2  13   7          4.46         25.19        16.53 o
  -1  13   7        628.51        648.05        26.06 o
   0  13   7          5.27          5.59        17.23 o
   1  13   7          5.18         14.17        17.51 o
   2  13   7        255.99        308.38        27.38 o
   3  13   7         23.28         28.70        20.20 o
   4  13   7        123.04        112.98        24.13 o
  -6  14   7       2076.64       2179.44        55.15 o
  -5  14   7       1053.63       1041.28        44.69 o
  -4  14   7        654.16        643.03        32.06 o
  -3  14   7        131.69        166.14        22.06 o
  -2  14   7       1388.67       1398.64        39.32 o
  -1  14   7        182.74        196.38        21.25 o
   0  14   7         97.80        105.76        20.71 o
   1  14   7        729.40        761.16        32.79 o
   2  14   7          2.52          5.98        20.56 o
   3  14   7        794.07        825.95        36.33 o
  -5  15   7        156.05        182.28        25.10 o
  -4  15   7        436.98        384.15        27.56 o
  -3  15   7         39.35         -4.79        17.46 o
  -2  15   7        219.40        217.94        22.17 o
  -1  15   7        155.30        119.01        20.07 o
   0  15   7        109.42        110.07        21.07 o
   1  15   7        157.63        139.35        21.92 o
   2  15   7          2.18          6.24        20.66 o
  -4  16   7        182.47        178.73        23.77 o
  -3  16   7        272.73        240.39        24.80 o
  -2  16   7        374.77        463.53        27.10 o
  -1  16   7          4.77         -2.34        18.17 o
   0  16   7         15.57         24.18        19.04 o
   1  16   7        242.92        262.64        25.23 o
   2  16   7         10.72         18.12        55.59 o
  -3  17   7        107.20        152.75        47.41 o
  -2  17   7        777.33        821.05        34.78 o
  -1  17   7       1449.81       1449.04        47.09 o
   0  17   7         65.90         75.88        25.26 o
  -6   0   8        941.24        943.19        55.44 o
  -5   0   8        200.77        230.49        30.84 o
  -4   0   8         12.22        -13.36        26.86 o
  -3   0   8         22.10         29.30        35.26 o
  -2   0   8        184.64        215.40        36.06 o
  -1   0   8         43.92         14.08        26.47 o
   0   0   8        129.26        209.56        36.14 o
   1   0   8        364.99        406.07        57.55 o
   2   0   8        481.42        502.84        72.78 o
   3   0   8       2121.78       2147.51        77.75 o
   4   0   8        342.46        346.53        79.35 o
  -6   1   8         32.27         25.57        17.84 o
  -5   1   8        257.04        296.41        21.83 o
  -4   1   8        530.94        531.59        31.95 o
  -3   1   8        112.31        101.01        22.26 o
  -2   1   8        410.05        389.98        29.30 o
  -1   1   8        359.81        373.87        28.84 o
   0   1   8         28.19         19.35        19.59 o
   1   1   8         96.91         46.02        20.63 o
   2   1   8         37.67         58.92        20.60 o
   3   1   8         20.66         48.08        19.69 o
  -6   2   8        367.12        333.39        26.39 o
  -5   2   8         85.35         99.97        19.85 o
  -4   2   8         25.06         11.10        17.84 o
  -3   2   8        377.35        378.55        29.25 o
  -2   2   8         33.38        -16.07        18.28 o
  -1   2   8         76.78         90.93        21.78 o
   0   2   8         15.74         14.38        19.30 o
   1   2   8        446.56        464.20        30.90 o
   2   2   8        353.40        427.55        29.59 o
   3   2   8        213.20        240.08        25.67 o
  -6   3   8         13.03         25.90        19.00 o
  -5   3   8       2423.36       2460.21        49.90 o
  -4   3   8        884.04        953.01        37.98 o
  -3   3   8        499.51        519.80        30.11 o
  -2   3   8        123.75        151.99        24.07 o
  -1   3   8        966.94       1012.52        40.38 o
   0   3   8        639.45        660.39        34.50 o
   1   3   8         20.82         -2.69        17.87 o
   2   3   8       1348.74       1366.72        48.69 o
   3   3   8         37.65         60.07        20.81 o
  -6   4   8        565.18        614.24        31.61 o
  -5   4   8        164.57        208.35        23.50 o
  -4   4   8        297.24        349.83        26.04 o
  -3   4   8         44.38          8.66        17.57 o
  -2   4   8        217.18        236.27        24.27 o
  -1   4   8          0.79         -6.54        18.85 o
   0   4   8        590.04        665.14        34.83 o
   1   4   8         30.78          6.44        16.95 o
   2   4   8        385.30        370.15        26.61 o
   3   4   8        122.35        137.16        23.90 o
  -6   5   8         32.35         20.36        18.14 o
  -5   5   8         45.75         51.85        20.31 o
  -4   5   8        393.27        428.17        31.26 o
  -3   5   8         56.67         56.61        19.85 o
  -2   5   8         11.36          3.33        18.42 o
  -1   5   8         51.93         24.69        18.84 o
   0   5   8        170.05        204.59        25.65 o
   1   5   8        443.99        437.94        28.15 o
   2   5   8         86.81        111.33        24.42 o
   3   5   8        107.98        100.59        22.75 o
  -6   6   8       1275.12       1276.79        46.93 o
  -5   6   8         59.10         46.18        19.05 o
  -4   6   8          1.35        -17.66        17.66 o
  -3   6   8        220.08        293.02        25.56 o
  -2   6   8        316.26        328.96        25.90 o
  -1   6   8        313.15        381.90        40.42 o
   0   6   8       3378.52       3466.83        68.59 o
   1   6   8       1402.68       1357.84        49.58 o
   2   6   8         97.59        107.48        24.04 o
   3   6   8        404.48        402.04        30.08 o
  -5   7   8        589.56        603.26        30.03 o
  -4   7   8        213.42        200.41        22.73 o
  -3   7   8         15.83          8.39        17.69 o
  -2   7   8        237.42        271.22        25.07 o
  -1   7   8       1099.10       1033.09        38.97 o
   0   7   8         24.32         54.36        20.82 o
   1   7   8        263.32        305.47        24.46 o
   2   7   8         86.45         81.19        25.21 o
  -5   8   8          2.80         25.09        18.69 o
  -4   8   8        116.75        155.56        22.08 o
  -3   8   8        851.89        762.12        34.93 o
  -2   8   8         17.75         27.94        18.11 o
  -1   8   8        139.31        139.79        20.85 o
   0   8   8        216.40        215.98        24.53 o
   1   8   8          7.69         29.21        19.60 o
   2   8   8        109.78         97.91        24.47 o
  -4   9   8       1085.11       1082.68        39.92 o
  -3   9   8         17.50         30.81        18.95 o
  -2   9   8        451.72        506.02        28.39 o
  -1   9   8        794.31        797.32        32.73 o
   0   9   8          2.48         -3.00        17.68 o
   1   9   8       1770.09       1680.35        53.91 o
  -4  10   8         11.42        -12.52        26.15 o
  -3  10   8        651.07        680.58        37.88 o
  -2  10   8         84.74         66.13        20.62 o
  -1  10   8        647.28        711.80        31.75 o
   0  10   8        445.29        481.99        29.97 o
   1  10   8       1317.50       1375.39        59.90 o
  -3  11   8       1021.35        987.63        74.69 o
  -2  11   8         52.86         66.06        20.86 o
  -1  11   8        201.12        199.30        24.57 o
   0  11   8          6.97          5.86        43.46 o
                                                
